# Supplementary material for: How does the age of control individuals hinder the identification of target genes for Huntington’s disease?
Source: Front Genet. 2024 Jun 20;15:1377237. doi: 10.3389/fgene.2024.1377237 (PMC11228582; doi:10.3389/fgene.2024.1377237)
Supplement: Supplementary file 1 [file Table2.XLSX]

## Sheet: GO Resullts (all controls)
Gene name	Enriched for	adjusted p-value	NES	Pathway sattus	Biological process (BP) or molecular function (MF)	Classification (all control)	Classification (age-matched)	Pathways excluded	Pathways conserved	Pathways new
FER1L6	GOBP_BIOLOGICAL_PROCESS_INVOLVED_IN_INTERSPECIES_INTERACTION_BETWEEN_ORGANISMS	3.92754e-19	2.51154	Up-regulated	BP	URG	LCG	#N/A	CONSERVED	#N/A
FER1L6	GOBP_POSITIVE_REGULATION_OF_GENE_EXPRESSION	2.53359e-09	2.16324	Up-regulated	BP	URG	LCG	#N/A	CONSERVED	#N/A
FER1L6	GOBP_RESPONSE_TO_BACTERIUM	9.33747e-16	2.77108	Up-regulated	BP	URG	LCG	#N/A	CONSERVED	#N/A
PTGER2	GOBP_BIOLOGICAL_PROCESS_INVOLVED_IN_INTERSPECIES_INTERACTION_BETWEEN_ORGANISMS	3.92754e-19	2.51154	Up-regulated	BP	URG	LCG	#N/A	CONSERVED	#N/A
PTGER2	GOBP_DEFENSE_RESPONSE	1.24182e-25	2.70488	Up-regulated	BP	URG	LCG	#N/A	CONSERVED	#N/A
PTGER2	GOBP_INFLAMMATORY_RESPONSE	7.04276e-19	2.80598	Up-regulated	BP	URG	LCG	#N/A	CONSERVED	#N/A
PTGER2	GOBP_REGULATION_OF_CELL_POPULATION_PROLIFERATION	1.02853e-15	2.34152	Up-regulated	BP	URG	LCG	#N/A	CONSERVED	#N/A
PTGER2	GOBP_RESPONSE_TO_BACTERIUM	9.33747e-16	2.77108	Up-regulated	BP	URG	LCG	#N/A	CONSERVED	#N/A
PTGER2	GOBP_RESPONSE_TO_ENDOGENOUS_STIMULUS	4.34483e-10	2.04899	Up-regulated	BP	URG	LCG	#N/A	CONSERVED	#N/A
PTGER2	GOBP_RESPONSE_TO_LIPID	5.53884e-10	2.25704	Up-regulated	BP	URG	LCG	#N/A	CONSERVED	#N/A
PTGER2	GOMF_MOLECULAR_TRANSDUCER_ACTIVITY	7.31581e-10	2.2735	Up-regulated	MF	URG	LCG	#N/A	CONSERVED	#N/A
FCGR2B	GOBP_BIOLOGICAL_PROCESS_INVOLVED_IN_INTERSPECIES_INTERACTION_BETWEEN_ORGANISMS	3.92754e-19	2.51154	Up-regulated	BP	URG	URG	#N/A	CONSERVED	#N/A
FCGR2B	GOBP_CELL_ACTIVATION	4.80901e-17	2.57752	Up-regulated	BP	URG	URG	#N/A	CONSERVED	#N/A
FCGR2B	GOBP_CELL_ADHESION	2.29334e-11	2.18574	Up-regulated	BP	URG	URG	#N/A	CONSERVED	#N/A
FCGR2B	GOBP_CELL_KILLING	0.000105388	2.31257	Up-regulated	BP	URG	URG	#N/A	CONSERVED	#N/A
FCGR2B	GOBP_CYTOKINE_PRODUCTION	5.27386e-10	2.34186	Up-regulated	BP	URG	URG	#N/A	CONSERVED	#N/A
FCGR2B	GOBP_DEFENSE_RESPONSE	1.24182e-25	2.70488	Up-regulated	BP	URG	URG	#N/A	CONSERVED	#N/A
FCGR2B	GOBP_GRANULOCYTE_ACTIVATION	1.98407e-05	2.40379	Up-regulated	BP	URG	URG	#N/A	CONSERVED	#N/A
FCGR2B	GOBP_HEMOPOIESIS	1.27624e-09	2.28533	Up-regulated	BP	URG	URG	#N/A	CONSERVED	#N/A
FCGR2B	GOBP_HUMORAL_IMMUNE_RESPONSE	6.41577e-08	2.54326	Up-regulated	BP	URG	URG	#N/A	CONSERVED	#N/A
FCGR2B	GOBP_IMMUNE_RESPONSE	7.02911e-26	2.71328	Up-regulated	BP	URG	URG	#N/A	CONSERVED	#N/A
FCGR2B	GOBP_INFLAMMATORY_RESPONSE	7.04276e-19	2.80598	Up-regulated	BP	URG	URG	#N/A	CONSERVED	#N/A
FCGR2B	GOBP_NEGATIVE_REGULATION_OF_DEVELOPMENTAL_PROCESS	1.52288e-07	2.1074	Up-regulated	BP	URG	URG	#N/A	CONSERVED	#N/A
FCGR2B	GOBP_NEGATIVE_REGULATION_OF_MULTICELLULAR_ORGANISMAL_PROCESS	1.52476e-10	2.24346	Up-regulated	BP	URG	URG	#N/A	CONSERVED	#N/A
FCGR2B	GOBP_PHAGOCYTOSIS	1.24313e-05	2.30133	Up-regulated	BP	URG	URG	#N/A	CONSERVED	#N/A
FCGR2B	GOBP_REGULATION_OF_CELL_DIFFERENTIATION	6.93419e-11	2.13488	Up-regulated	BP	URG	URG	#N/A	CONSERVED	#N/A
FCGR2B	GOBP_REGULATION_OF_CELL_POPULATION_PROLIFERATION	1.02853e-15	2.34152	Up-regulated	BP	URG	URG	#N/A	CONSERVED	#N/A
FCGR2B	GOBP_REGULATION_OF_IMMUNE_SYSTEM_PROCESS	7.47158e-19	2.5206	Up-regulated	BP	URG	URG	#N/A	CONSERVED	#N/A
FCGR2B	GOBP_REGULATION_OF_MULTICELLULAR_ORGANISMAL_DEVELOPMENT	2.18379e-15	2.39265	Up-regulated	BP	URG	URG	#N/A	CONSERVED	#N/A
FCGR2B	GOBP_REGULATION_OF_RESPONSE_TO_EXTERNAL_STIMULUS	4.24862e-14	2.47233	Up-regulated	BP	URG	URG	#N/A	CONSERVED	#N/A
FCGR2B	GOBP_RESPONSE_TO_BACTERIUM	9.33747e-16	2.77108	Up-regulated	BP	URG	URG	#N/A	CONSERVED	#N/A
FCGR2B	GOBP_RESPONSE_TO_ENDOGENOUS_STIMULUS	4.34483e-10	2.04899	Up-regulated	BP	URG	URG	#N/A	CONSERVED	#N/A
FCGR2B	GOMF_IMMUNE_RECEPTOR_ACTIVITY	3.08196e-06	2.56827	Up-regulated	MF	URG	URG	#N/A	CONSERVED	#N/A
FCGR2B	GOMF_MOLECULAR_TRANSDUCER_ACTIVITY	7.31581e-10	2.2735	Up-regulated	MF	URG	URG	#N/A	CONSERVED	#N/A
FCGR2B	GOMF_PROTEIN_CONTAINING_COMPLEX_BINDING	0.00013783	1.85191	Up-regulated	MF	URG	URG	#N/A	CONSERVED	#N/A
IGHG4	GOBP_IMMUNE_RESPONSE	7.02911e-26	2.71328	Up-regulated	BP	URG	LCG	#N/A	CONSERVED	#N/A
IGHG4	GOBP_REGULATION_OF_IMMUNE_SYSTEM_PROCESS	7.47158e-19	2.5206	Up-regulated	BP	URG	LCG	#N/A	CONSERVED	#N/A
LBX2	GOBP_EMBRYONIC_MORPHOGENESIS	1.39455e-11	2.53155	Up-regulated	BP	URG	LCG	#N/A	CONSERVED	#N/A
LBX2	GOBP_EPITHELIUM_DEVELOPMENT	7.41751e-12	2.31451	Up-regulated	BP	URG	LCG	#N/A	CONSERVED	#N/A
LBX2	GOBP_TISSUE_MORPHOGENESIS	1.3758e-11	2.56792	Up-regulated	BP	URG	LCG	#N/A	CONSERVED	#N/A
TMEM30B	GOBP_LIPID_LOCALIZATION	0.00299237	1.79222	Up-regulated	BP	URG	URG	#N/A	CONSERVED	#N/A
CXCL8	GOBP_ANATOMICAL_STRUCTURE_FORMATION_INVOLVED_IN_MORPHOGENESIS	1.87179e-14	2.42453	Up-regulated	BP	URG	EEG	#N/A	CONSERVED	#N/A
CXCL8	GOBP_BIOLOGICAL_PROCESS_INVOLVED_IN_INTERSPECIES_INTERACTION_BETWEEN_ORGANISMS	3.92754e-19	2.51154	Up-regulated	BP	URG	EEG	#N/A	CONSERVED	#N/A
CXCL8	GOBP_CELL_ACTIVATION	4.80901e-17	2.57752	Up-regulated	BP	URG	EEG	#N/A	CONSERVED	#N/A
CXCL8	GOBP_CELL_ADHESION	2.29334e-11	2.18574	Up-regulated	BP	URG	EEG	#N/A	CONSERVED	#N/A
CXCL8	GOBP_CELL_MOTILITY	4.18439e-12	2.16537	Up-regulated	BP	URG	EEG	#N/A	CONSERVED	#N/A
CXCL8	GOBP_CIRCULATORY_SYSTEM_DEVELOPMENT	6.97244e-15	2.45048	Up-regulated	BP	URG	EEG	#N/A	CONSERVED	#N/A
CXCL8	GOBP_DEFENSE_RESPONSE	1.24182e-25	2.70488	Up-regulated	BP	URG	EEG	#N/A	CONSERVED	#N/A
CXCL8	GOBP_GRANULOCYTE_ACTIVATION	1.98407e-05	2.40379	Up-regulated	BP	URG	EEG	#N/A	CONSERVED	#N/A
CXCL8	GOBP_HUMORAL_IMMUNE_RESPONSE	6.41577e-08	2.54326	Up-regulated	BP	URG	EEG	#N/A	CONSERVED	#N/A
CXCL8	GOBP_IMMUNE_RESPONSE	7.02911e-26	2.71328	Up-regulated	BP	URG	EEG	#N/A	CONSERVED	#N/A
CXCL8	GOBP_INFLAMMATORY_RESPONSE	7.04276e-19	2.80598	Up-regulated	BP	URG	EEG	#N/A	CONSERVED	#N/A
CXCL8	GOBP_NEUTROPHIL_MIGRATION	1.79522e-08	2.73339	Up-regulated	BP	URG	EEG	#N/A	CONSERVED	#N/A
CXCL8	GOBP_POSITIVE_REGULATION_OF_GENE_EXPRESSION	2.53359e-09	2.16324	Up-regulated	BP	URG	EEG	#N/A	CONSERVED	#N/A
CXCL8	GOBP_POSITIVE_REGULATION_OF_MULTICELLULAR_ORGANISMAL_PROCESS	3.80193e-15	2.32494	Up-regulated	BP	URG	EEG	#N/A	CONSERVED	#N/A
CXCL8	GOBP_REGULATION_OF_CELL_POPULATION_PROLIFERATION	1.02853e-15	2.34152	Up-regulated	BP	URG	EEG	#N/A	CONSERVED	#N/A
CXCL8	GOBP_REGULATION_OF_IMMUNE_SYSTEM_PROCESS	7.47158e-19	2.5206	Up-regulated	BP	URG	EEG	#N/A	CONSERVED	#N/A
CXCL8	GOBP_REGULATION_OF_MULTICELLULAR_ORGANISMAL_DEVELOPMENT	2.18379e-15	2.39265	Up-regulated	BP	URG	EEG	#N/A	CONSERVED	#N/A
CXCL8	GOBP_REGULATION_OF_RESPONSE_TO_EXTERNAL_STIMULUS	4.24862e-14	2.47233	Up-regulated	BP	URG	EEG	#N/A	CONSERVED	#N/A
CXCL8	GOBP_RESPONSE_TO_BACTERIUM	9.33747e-16	2.77108	Up-regulated	BP	URG	EEG	#N/A	CONSERVED	#N/A
CXCL8	GOBP_RESPONSE_TO_ENDOGENOUS_STIMULUS	4.34483e-10	2.04899	Up-regulated	BP	URG	EEG	#N/A	CONSERVED	#N/A
CXCL8	GOBP_RESPONSE_TO_LIPID	5.53884e-10	2.25704	Up-regulated	BP	URG	EEG	#N/A	CONSERVED	#N/A
CXCL8	GOBP_TUBE_MORPHOGENESIS	3.03088e-16	2.61633	Up-regulated	BP	URG	EEG	#N/A	CONSERVED	#N/A
CXCL8	GOBP_VASCULATURE_DEVELOPMENT	6.03745e-15	2.63331	Up-regulated	BP	URG	EEG	#N/A	CONSERVED	#N/A
CXCL8	GOMF_GLYCOSAMINOGLYCAN_BINDING	0.000255923	2.25726	Up-regulated	MF	URG	EEG	#N/A	CONSERVED	#N/A
CXCL8	GOMF_SIGNALING_RECEPTOR_BINDING	3.41006e-12	2.33929	Up-regulated	MF	URG	EEG	#N/A	CONSERVED	#N/A
CXCL1	GOBP_BIOLOGICAL_PROCESS_INVOLVED_IN_INTERSPECIES_INTERACTION_BETWEEN_ORGANISMS	3.92754e-19	2.51154	Up-regulated	BP	URG	EEG	#N/A	CONSERVED	#N/A
CXCL1	GOBP_CELL_MOTILITY	4.18439e-12	2.16537	Up-regulated	BP	URG	EEG	#N/A	CONSERVED	#N/A
CXCL1	GOBP_DEFENSE_RESPONSE	1.24182e-25	2.70488	Up-regulated	BP	URG	EEG	#N/A	CONSERVED	#N/A
CXCL1	GOBP_HUMORAL_IMMUNE_RESPONSE	6.41577e-08	2.54326	Up-regulated	BP	URG	EEG	#N/A	CONSERVED	#N/A
CXCL1	GOBP_IMMUNE_RESPONSE	7.02911e-26	2.71328	Up-regulated	BP	URG	EEG	#N/A	CONSERVED	#N/A
CXCL1	GOBP_INFLAMMATORY_RESPONSE	7.04276e-19	2.80598	Up-regulated	BP	URG	EEG	#N/A	CONSERVED	#N/A
CXCL1	GOBP_NEUTROPHIL_MIGRATION	1.79522e-08	2.73339	Up-regulated	BP	URG	EEG	#N/A	CONSERVED	#N/A
CXCL1	GOBP_REGULATION_OF_CELL_POPULATION_PROLIFERATION	1.02853e-15	2.34152	Up-regulated	BP	URG	EEG	#N/A	CONSERVED	#N/A
CXCL1	GOBP_RESPONSE_TO_BACTERIUM	9.33747e-16	2.77108	Up-regulated	BP	URG	EEG	#N/A	CONSERVED	#N/A
CXCL1	GOBP_RESPONSE_TO_LIPID	5.53884e-10	2.25704	Up-regulated	BP	URG	EEG	#N/A	CONSERVED	#N/A
CXCL1	GOMF_GROWTH_FACTOR_ACTIVITY	0.00321507	2.1315	Up-regulated	MF	URG	EEG	#N/A	CONSERVED	#N/A
CXCL1	GOMF_SIGNALING_RECEPTOR_BINDING	3.41006e-12	2.33929	Up-regulated	MF	URG	EEG	#N/A	CONSERVED	#N/A
FPR2	GOBP_BIOLOGICAL_PROCESS_INVOLVED_IN_INTERSPECIES_INTERACTION_BETWEEN_ORGANISMS	3.92754e-19	2.51154	Up-regulated	BP	URG	LCG	#N/A	CONSERVED	#N/A
FPR2	GOBP_CELL_ADHESION	2.29334e-11	2.18574	Up-regulated	BP	URG	LCG	#N/A	CONSERVED	#N/A
FPR2	GOBP_CELL_MOTILITY	4.18439e-12	2.16537	Up-regulated	BP	URG	LCG	#N/A	CONSERVED	#N/A
FPR2	GOBP_DEFENSE_RESPONSE	1.24182e-25	2.70488	Up-regulated	BP	URG	LCG	#N/A	CONSERVED	#N/A
FPR2	GOBP_IMMUNE_RESPONSE	7.02911e-26	2.71328	Up-regulated	BP	URG	LCG	#N/A	CONSERVED	#N/A
FPR2	GOBP_INFLAMMATORY_RESPONSE	7.04276e-19	2.80598	Up-regulated	BP	URG	LCG	#N/A	CONSERVED	#N/A
FPR2	GOBP_PHAGOCYTOSIS	1.24313e-05	2.30133	Up-regulated	BP	URG	LCG	#N/A	CONSERVED	#N/A
FPR2	GOBP_REGULATION_OF_IMMUNE_SYSTEM_PROCESS	7.47158e-19	2.5206	Up-regulated	BP	URG	LCG	#N/A	CONSERVED	#N/A
FPR2	GOBP_REGULATION_OF_RESPONSE_TO_EXTERNAL_STIMULUS	4.24862e-14	2.47233	Up-regulated	BP	URG	LCG	#N/A	CONSERVED	#N/A
FPR2	GOBP_RESPONSE_TO_BACTERIUM	9.33747e-16	2.77108	Up-regulated	BP	URG	LCG	#N/A	CONSERVED	#N/A
FPR2	GOBP_RESPONSE_TO_ENDOGENOUS_STIMULUS	4.34483e-10	2.04899	Up-regulated	BP	URG	LCG	#N/A	CONSERVED	#N/A
FPR2	GOMF_IMMUNE_RECEPTOR_ACTIVITY	3.08196e-06	2.56827	Up-regulated	MF	URG	LCG	#N/A	CONSERVED	#N/A
FPR2	GOMF_MOLECULAR_TRANSDUCER_ACTIVITY	7.31581e-10	2.2735	Up-regulated	MF	URG	LCG	#N/A	CONSERVED	#N/A
FPR2	GOMF_SIGNALING_RECEPTOR_BINDING	3.41006e-12	2.33929	Up-regulated	MF	URG	LCG	#N/A	CONSERVED	#N/A
SIX1	GOBP_ANATOMICAL_STRUCTURE_FORMATION_INVOLVED_IN_MORPHOGENESIS	1.87179e-14	2.42453	Up-regulated	BP	URG	URG	#N/A	CONSERVED	#N/A
SIX1	GOBP_ANIMAL_ORGAN_MORPHOGENESIS	6.04951e-12	2.3968	Up-regulated	BP	URG	URG	#N/A	CONSERVED	#N/A
SIX1	GOBP_CELL_MOTILITY	4.18439e-12	2.16537	Up-regulated	BP	URG	URG	#N/A	CONSERVED	#N/A
SIX1	GOBP_CIRCULATORY_SYSTEM_DEVELOPMENT	6.97244e-15	2.45048	Up-regulated	BP	URG	URG	#N/A	CONSERVED	#N/A
SIX1	GOBP_EAR_DEVELOPMENT	8.76827e-06	2.39018	Up-regulated	BP	URG	URG	#N/A	CONSERVED	#N/A
SIX1	GOBP_EMBRYONIC_MORPHOGENESIS	1.39455e-11	2.53155	Up-regulated	BP	URG	URG	#N/A	CONSERVED	#N/A
SIX1	GOBP_EMBRYONIC_SKELETAL_SYSTEM_MORPHOGENESIS	1.49442e-05	2.43657	Up-regulated	BP	URG	URG	#N/A	CONSERVED	#N/A
SIX1	GOBP_ENDOCRINE_SYSTEM_DEVELOPMENT	6.79173e-05	2.34061	Up-regulated	BP	URG	URG	#N/A	CONSERVED	#N/A
SIX1	GOBP_EPITHELIAL_CELL_PROLIFERATION	2.06201e-10	2.54233	Up-regulated	BP	URG	URG	#N/A	CONSERVED	#N/A
SIX1	GOBP_EPITHELIUM_DEVELOPMENT	7.41751e-12	2.31451	Up-regulated	BP	URG	URG	#N/A	CONSERVED	#N/A
SIX1	GOBP_GROWTH	0.000266398	1.83982	Up-regulated	BP	URG	URG	#N/A	CONSERVED	#N/A
SIX1	GOBP_MUSCLE_CELL_PROLIFERATION	5.99927e-06	2.3269	Up-regulated	BP	URG	URG	#N/A	CONSERVED	#N/A
SIX1	GOBP_POSITIVE_REGULATION_OF_MULTICELLULAR_ORGANISMAL_PROCESS	3.80193e-15	2.32494	Up-regulated	BP	URG	URG	#N/A	CONSERVED	#N/A
SIX1	GOBP_POSITIVE_REGULATION_OF_TRANSCRIPTION_BY_RNA_POLYMERASE_II	9.79766e-08	2.03794	Up-regulated	BP	URG	URG	#N/A	CONSERVED	#N/A
SIX1	GOBP_REGULATION_OF_CELL_DIFFERENTIATION	6.93419e-11	2.13488	Up-regulated	BP	URG	URG	#N/A	CONSERVED	#N/A
SIX1	GOBP_REGULATION_OF_CELL_POPULATION_PROLIFERATION	1.02853e-15	2.34152	Up-regulated	BP	URG	URG	#N/A	CONSERVED	#N/A
SIX1	GOBP_REGULATION_OF_MULTICELLULAR_ORGANISMAL_DEVELOPMENT	2.18379e-15	2.39265	Up-regulated	BP	URG	URG	#N/A	CONSERVED	#N/A
SIX1	GOBP_RENAL_SYSTEM_DEVELOPMENT	3.31684e-06	2.27319	Up-regulated	BP	URG	URG	#N/A	CONSERVED	#N/A
SIX1	GOBP_RESPONSE_TO_ENDOGENOUS_STIMULUS	4.34483e-10	2.04899	Up-regulated	BP	URG	URG	#N/A	CONSERVED	#N/A
SIX1	GOBP_SKELETAL_SYSTEM_DEVELOPMENT	1.8234e-10	2.50911	Up-regulated	BP	URG	URG	#N/A	CONSERVED	#N/A
SIX1	GOBP_TISSUE_MORPHOGENESIS	1.3758e-11	2.56792	Up-regulated	BP	URG	URG	#N/A	CONSERVED	#N/A
SIX1	GOBP_TUBE_MORPHOGENESIS	3.03088e-16	2.61633	Up-regulated	BP	URG	URG	#N/A	CONSERVED	#N/A
SIX1	GOBP_VASCULATURE_DEVELOPMENT	6.03745e-15	2.63331	Up-regulated	BP	URG	URG	#N/A	CONSERVED	#N/A
SIX1	GOMF_DNA_BINDING_TRANSCRIPTION_ACTIVATOR_ACTIVITY	6.79759e-05	2.1492	Up-regulated	MF	URG	URG	#N/A	CONSERVED	#N/A
PHLDB2	GOBP_ANATOMICAL_STRUCTURE_FORMATION_INVOLVED_IN_MORPHOGENESIS	1.87179e-14	2.42453	Up-regulated	BP	URG	EEG	#N/A	CONSERVED	#N/A
PHLDB2	GOBP_CELL_ADHESION	2.29334e-11	2.18574	Up-regulated	BP	URG	EEG	#N/A	CONSERVED	#N/A
PHLDB2	GOBP_CELL_MOTILITY	4.18439e-12	2.16537	Up-regulated	BP	URG	EEG	#N/A	CONSERVED	#N/A
PHLDB2	GOBP_EMBRYONIC_MORPHOGENESIS	1.39455e-11	2.53155	Up-regulated	BP	URG	EEG	#N/A	CONSERVED	#N/A
PHLDB2	GOBP_EPITHELIUM_DEVELOPMENT	7.41751e-12	2.31451	Up-regulated	BP	URG	EEG	#N/A	CONSERVED	#N/A
PHLDB2	GOBP_EXTERNAL_ENCAPSULATING_STRUCTURE_ORGANIZATION	3.97131e-05	2.17373	Up-regulated	BP	URG	EEG	#N/A	CONSERVED	#N/A
PHLDB2	GOBP_REGULATION_OF_CELL_DIFFERENTIATION	6.93419e-11	2.13488	Up-regulated	BP	URG	EEG	#N/A	CONSERVED	#N/A
PHLDB2	GOBP_REGULATION_OF_MULTICELLULAR_ORGANISMAL_DEVELOPMENT	2.18379e-15	2.39265	Up-regulated	BP	URG	EEG	#N/A	CONSERVED	#N/A
PHLDB2	GOBP_REGULATION_OF_RESPONSE_TO_EXTERNAL_STIMULUS	4.24862e-14	2.47233	Up-regulated	BP	URG	EEG	#N/A	CONSERVED	#N/A
PHLDB2	GOBP_TISSUE_MORPHOGENESIS	1.3758e-11	2.56792	Up-regulated	BP	URG	EEG	#N/A	CONSERVED	#N/A
PLN	GOBP_ANATOMICAL_STRUCTURE_FORMATION_INVOLVED_IN_MORPHOGENESIS	1.87179e-14	2.42453	Up-regulated	BP	URG	EEG	#N/A	CONSERVED	#N/A
PLN	GOBP_CIRCULATORY_SYSTEM_DEVELOPMENT	6.97244e-15	2.45048	Up-regulated	BP	URG	EEG	#N/A	CONSERVED	#N/A
PLN	GOBP_NEGATIVE_REGULATION_OF_MOLECULAR_FUNCTION	6.40735e-05	1.89111	Up-regulated	BP	URG	EEG	#N/A	CONSERVED	#N/A
PLN	GOBP_NEGATIVE_REGULATION_OF_MULTICELLULAR_ORGANISMAL_PROCESS	1.52476e-10	2.24346	Up-regulated	BP	URG	EEG	#N/A	CONSERVED	#N/A
PLN	GOBP_REGULATION_OF_CATALYTIC_ACTIVITY	4.36399e-05	1.73153	Up-regulated	BP	URG	EEG	#N/A	CONSERVED	#N/A
SIX2	GOBP_ANATOMICAL_STRUCTURE_FORMATION_INVOLVED_IN_MORPHOGENESIS	1.87179e-14	2.42453	Up-regulated	BP	URG	URG	#N/A	CONSERVED	#N/A
SIX2	GOBP_ANIMAL_ORGAN_MORPHOGENESIS	6.04951e-12	2.3968	Up-regulated	BP	URG	URG	#N/A	CONSERVED	#N/A
SIX2	GOBP_CELL_MOTILITY	4.18439e-12	2.16537	Up-regulated	BP	URG	URG	#N/A	CONSERVED	#N/A
SIX2	GOBP_EAR_DEVELOPMENT	8.76827e-06	2.39018	Up-regulated	BP	URG	URG	#N/A	CONSERVED	#N/A
SIX2	GOBP_EMBRYONIC_MORPHOGENESIS	1.39455e-11	2.53155	Up-regulated	BP	URG	URG	#N/A	CONSERVED	#N/A
SIX2	GOBP_EMBRYONIC_SKELETAL_SYSTEM_MORPHOGENESIS	1.49442e-05	2.43657	Up-regulated	BP	URG	URG	#N/A	CONSERVED	#N/A
SIX2	GOBP_EPITHELIUM_DEVELOPMENT	7.41751e-12	2.31451	Up-regulated	BP	URG	URG	#N/A	CONSERVED	#N/A
SIX2	GOBP_NEGATIVE_REGULATION_OF_DEVELOPMENTAL_PROCESS	1.52288e-07	2.1074	Up-regulated	BP	URG	URG	#N/A	CONSERVED	#N/A
SIX2	GOBP_POSITIVE_REGULATION_OF_TRANSCRIPTION_BY_RNA_POLYMERASE_II	9.79766e-08	2.03794	Up-regulated	BP	URG	URG	#N/A	CONSERVED	#N/A
SIX2	GOBP_REGULATION_OF_CELL_DIFFERENTIATION	6.93419e-11	2.13488	Up-regulated	BP	URG	URG	#N/A	CONSERVED	#N/A
SIX2	GOBP_REGULATION_OF_CELL_POPULATION_PROLIFERATION	1.02853e-15	2.34152	Up-regulated	BP	URG	URG	#N/A	CONSERVED	#N/A
SIX2	GOBP_REGULATION_OF_EPITHELIAL_CELL_DIFFERENTIATION	3.27694e-06	2.44133	Up-regulated	BP	URG	URG	#N/A	CONSERVED	#N/A
SIX2	GOBP_REGULATION_OF_MULTICELLULAR_ORGANISMAL_DEVELOPMENT	2.18379e-15	2.39265	Up-regulated	BP	URG	URG	#N/A	CONSERVED	#N/A
SIX2	GOBP_RENAL_SYSTEM_DEVELOPMENT	3.31684e-06	2.27319	Up-regulated	BP	URG	URG	#N/A	CONSERVED	#N/A
SIX2	GOBP_SKELETAL_SYSTEM_DEVELOPMENT	1.8234e-10	2.50911	Up-regulated	BP	URG	URG	#N/A	CONSERVED	#N/A
SIX2	GOBP_TISSUE_MORPHOGENESIS	1.3758e-11	2.56792	Up-regulated	BP	URG	URG	#N/A	CONSERVED	#N/A
SIX2	GOBP_TUBE_MORPHOGENESIS	3.03088e-16	2.61633	Up-regulated	BP	URG	URG	#N/A	CONSERVED	#N/A
SIX2	GOMF_DNA_BINDING_TRANSCRIPTION_ACTIVATOR_ACTIVITY	6.79759e-05	2.1492	Up-regulated	MF	URG	URG	#N/A	CONSERVED	#N/A
B4GALT1	GOBP_ANGIOGENESIS_INVOLVED_IN_WOUND_HEALING	0.0128722	1.98955	Up-regulated	BP	URG	URG	Excluded	#N/A	#N/A
CD34	GOBP_ANGIOGENESIS_INVOLVED_IN_WOUND_HEALING	0.0128722	1.98955	Up-regulated	BP	URG	EEG	Excluded	#N/A	#N/A
CXCR4	GOBP_ANGIOGENESIS_INVOLVED_IN_WOUND_HEALING	0.0128722	1.98955	Up-regulated	BP	URG	URG	Excluded	#N/A	#N/A
FOXC2	GOBP_ANGIOGENESIS_INVOLVED_IN_WOUND_HEALING	0.0128722	1.98955	Up-regulated	BP	URG	URG	Excluded	#N/A	#N/A
GPR4	GOBP_ANGIOGENESIS_INVOLVED_IN_WOUND_HEALING	0.0128722	1.98955	Up-regulated	BP	URG	URG	Excluded	#N/A	#N/A
KDR	GOBP_ANGIOGENESIS_INVOLVED_IN_WOUND_HEALING	0.0128722	1.98955	Up-regulated	BP	URG	URG	Excluded	#N/A	#N/A
NDNF	GOBP_ANGIOGENESIS_INVOLVED_IN_WOUND_HEALING	0.0128722	1.98955	Up-regulated	BP	URG	URG	Excluded	#N/A	#N/A
TNFAIP3	GOBP_ANGIOGENESIS_INVOLVED_IN_WOUND_HEALING	0.0128722	1.98955	Up-regulated	BP	URG	URG	Excluded	#N/A	#N/A
SIX2	GOMF_PROTEIN_CONTAINING_COMPLEX_BINDING	0.00013783	1.85191	Up-regulated	MF	URG	URG	#N/A	CONSERVED	#N/A
FAM20A	GOBP_ANATOMICAL_STRUCTURE_FORMATION_INVOLVED_IN_MORPHOGENESIS	1.87179e-14	2.42453	Up-regulated	BP	URG	URG	#N/A	CONSERVED	#N/A
FAM20A	GOBP_ANIMAL_ORGAN_MORPHOGENESIS	6.04951e-12	2.3968	Up-regulated	BP	URG	URG	#N/A	CONSERVED	#N/A
FAM20A	GOBP_BIOLOGICAL_PROCESS_INVOLVED_IN_INTERSPECIES_INTERACTION_BETWEEN_ORGANISMS	3.92754e-19	2.51154	Up-regulated	BP	URG	URG	#N/A	CONSERVED	#N/A
FAM20A	GOBP_RESPONSE_TO_BACTERIUM	9.33747e-16	2.77108	Up-regulated	BP	URG	URG	#N/A	CONSERVED	#N/A
FGL2	GOBP_BIOLOGICAL_PROCESS_INVOLVED_IN_INTERSPECIES_INTERACTION_BETWEEN_ORGANISMS	3.92754e-19	2.51154	Up-regulated	BP	URG	URG	#N/A	CONSERVED	#N/A
FGL2	GOBP_CELL_ACTIVATION	4.80901e-17	2.57752	Up-regulated	BP	URG	URG	#N/A	CONSERVED	#N/A
FGL2	GOBP_CELL_ADHESION	2.29334e-11	2.18574	Up-regulated	BP	URG	URG	#N/A	CONSERVED	#N/A
FGL2	GOBP_DEFENSE_RESPONSE	1.24182e-25	2.70488	Up-regulated	BP	URG	URG	#N/A	CONSERVED	#N/A
FGL2	GOBP_HEMOPOIESIS	1.27624e-09	2.28533	Up-regulated	BP	URG	URG	#N/A	CONSERVED	#N/A
FGL2	GOBP_IMMUNE_RESPONSE	7.02911e-26	2.71328	Up-regulated	BP	URG	URG	#N/A	CONSERVED	#N/A
FGL2	GOBP_NEGATIVE_REGULATION_OF_DEVELOPMENTAL_PROCESS	1.52288e-07	2.1074	Up-regulated	BP	URG	URG	#N/A	CONSERVED	#N/A
FGL2	GOBP_NEGATIVE_REGULATION_OF_MULTICELLULAR_ORGANISMAL_PROCESS	1.52476e-10	2.24346	Up-regulated	BP	URG	URG	#N/A	CONSERVED	#N/A
FGL2	GOBP_REGULATION_OF_CELL_DIFFERENTIATION	6.93419e-11	2.13488	Up-regulated	BP	URG	URG	#N/A	CONSERVED	#N/A
FGL2	GOBP_REGULATION_OF_IMMUNE_SYSTEM_PROCESS	7.47158e-19	2.5206	Up-regulated	BP	URG	URG	#N/A	CONSERVED	#N/A
FGL2	GOBP_REGULATION_OF_MULTICELLULAR_ORGANISMAL_DEVELOPMENT	2.18379e-15	2.39265	Up-regulated	BP	URG	URG	#N/A	CONSERVED	#N/A
FGL2	GOBP_REGULATION_OF_RESPONSE_TO_EXTERNAL_STIMULUS	4.24862e-14	2.47233	Up-regulated	BP	URG	URG	#N/A	CONSERVED	#N/A
FGL2	GOMF_EXTRACELLULAR_MATRIX_STRUCTURAL_CONSTITUENT	0.00104408	2.17909	Up-regulated	MF	URG	URG	#N/A	CONSERVED	#N/A
KNL1	GOBP_ANATOMICAL_STRUCTURE_FORMATION_INVOLVED_IN_MORPHOGENESIS	1.87179e-14	2.42453	Up-regulated	BP	URG	LCG	#N/A	CONSERVED	#N/A
GPRC5A	GOBP_ENZYME_LINKED_RECEPTOR_PROTEIN_SIGNALING_PATHWAY	3.45993e-07	2.09295	Up-regulated	BP	URG	EEG	#N/A	CONSERVED	#N/A
GPRC5A	GOBP_NEGATIVE_REGULATION_OF_MOLECULAR_FUNCTION	6.40735e-05	1.89111	Up-regulated	BP	URG	EEG	#N/A	CONSERVED	#N/A
GPRC5A	GOBP_REGULATION_OF_CATALYTIC_ACTIVITY	4.36399e-05	1.73153	Up-regulated	BP	URG	EEG	#N/A	CONSERVED	#N/A
GPRC5A	GOMF_MOLECULAR_TRANSDUCER_ACTIVITY	7.31581e-10	2.2735	Up-regulated	MF	URG	EEG	#N/A	CONSERVED	#N/A
CD69	GOMF_CARBOHYDRATE_BINDING	0.0215379	1.85022	Up-regulated	MF	URG	EEG	#N/A	CONSERVED	#N/A
CD69	GOMF_MOLECULAR_TRANSDUCER_ACTIVITY	7.31581e-10	2.2735	Up-regulated	MF	URG	EEG	#N/A	CONSERVED	#N/A
PDLIM1	GOBP_CELL_ADHESION	2.29334e-11	2.18574	Up-regulated	BP	URG	EEG	#N/A	CONSERVED	#N/A
PDLIM1	GOBP_CELL_MOTILITY	4.18439e-12	2.16537	Up-regulated	BP	URG	EEG	#N/A	CONSERVED	#N/A
PDLIM1	GOBP_CIRCULATORY_SYSTEM_DEVELOPMENT	6.97244e-15	2.45048	Up-regulated	BP	URG	EEG	#N/A	CONSERVED	#N/A
LRG1	GOBP_ANATOMICAL_STRUCTURE_FORMATION_INVOLVED_IN_MORPHOGENESIS	1.87179e-14	2.42453	Up-regulated	BP	URG	EEG	#N/A	CONSERVED	#N/A
LRG1	GOBP_BIOLOGICAL_PROCESS_INVOLVED_IN_INTERSPECIES_INTERACTION_BETWEEN_ORGANISMS	3.92754e-19	2.51154	Up-regulated	BP	URG	EEG	#N/A	CONSERVED	#N/A
LRG1	GOBP_CELL_ADHESION	2.29334e-11	2.18574	Up-regulated	BP	URG	EEG	#N/A	CONSERVED	#N/A
LRG1	GOBP_CELL_MOTILITY	4.18439e-12	2.16537	Up-regulated	BP	URG	EEG	#N/A	CONSERVED	#N/A
LRG1	GOBP_CIRCULATORY_SYSTEM_DEVELOPMENT	6.97244e-15	2.45048	Up-regulated	BP	URG	EEG	#N/A	CONSERVED	#N/A
LRG1	GOBP_ENZYME_LINKED_RECEPTOR_PROTEIN_SIGNALING_PATHWAY	3.45993e-07	2.09295	Up-regulated	BP	URG	EEG	#N/A	CONSERVED	#N/A
LRG1	GOBP_EPITHELIAL_CELL_PROLIFERATION	2.06201e-10	2.54233	Up-regulated	BP	URG	EEG	#N/A	CONSERVED	#N/A
LRG1	GOBP_EPITHELIUM_DEVELOPMENT	7.41751e-12	2.31451	Up-regulated	BP	URG	EEG	#N/A	CONSERVED	#N/A
LRG1	GOBP_POSITIVE_REGULATION_OF_MULTICELLULAR_ORGANISMAL_PROCESS	3.80193e-15	2.32494	Up-regulated	BP	URG	EEG	#N/A	CONSERVED	#N/A
LRG1	GOBP_REGULATION_OF_CELL_DIFFERENTIATION	6.93419e-11	2.13488	Up-regulated	BP	URG	EEG	#N/A	CONSERVED	#N/A
LRG1	GOBP_REGULATION_OF_CELL_POPULATION_PROLIFERATION	1.02853e-15	2.34152	Up-regulated	BP	URG	EEG	#N/A	CONSERVED	#N/A
LRG1	GOBP_REGULATION_OF_MULTICELLULAR_ORGANISMAL_DEVELOPMENT	2.18379e-15	2.39265	Up-regulated	BP	URG	EEG	#N/A	CONSERVED	#N/A
LRG1	GOBP_RESPONSE_TO_BACTERIUM	9.33747e-16	2.77108	Up-regulated	BP	URG	EEG	#N/A	CONSERVED	#N/A
LRG1	GOBP_RESPONSE_TO_ENDOGENOUS_STIMULUS	4.34483e-10	2.04899	Up-regulated	BP	URG	EEG	#N/A	CONSERVED	#N/A
LRG1	GOBP_TISSUE_MORPHOGENESIS	1.3758e-11	2.56792	Up-regulated	BP	URG	EEG	#N/A	CONSERVED	#N/A
LRG1	GOBP_TUBE_MORPHOGENESIS	3.03088e-16	2.61633	Up-regulated	BP	URG	EEG	#N/A	CONSERVED	#N/A
LRG1	GOBP_VASCULATURE_DEVELOPMENT	6.03745e-15	2.63331	Up-regulated	BP	URG	EEG	#N/A	CONSERVED	#N/A
LRG1	GOMF_SIGNALING_RECEPTOR_BINDING	3.41006e-12	2.33929	Up-regulated	MF	URG	EEG	#N/A	CONSERVED	#N/A
TBX18	GOBP_ANATOMICAL_STRUCTURE_FORMATION_INVOLVED_IN_MORPHOGENESIS	1.87179e-14	2.42453	Up-regulated	BP	URG	EEG	#N/A	CONSERVED	#N/A
TBX18	GOBP_ANIMAL_ORGAN_MORPHOGENESIS	6.04951e-12	2.3968	Up-regulated	BP	URG	EEG	#N/A	CONSERVED	#N/A
TBX18	GOBP_CIRCULATORY_SYSTEM_DEVELOPMENT	6.97244e-15	2.45048	Up-regulated	BP	URG	EEG	#N/A	CONSERVED	#N/A
TBX18	GOBP_EAR_DEVELOPMENT	8.76827e-06	2.39018	Up-regulated	BP	URG	EEG	#N/A	CONSERVED	#N/A
TBX18	GOBP_EMBRYONIC_MORPHOGENESIS	1.39455e-11	2.53155	Up-regulated	BP	URG	EEG	#N/A	CONSERVED	#N/A
TBX18	GOBP_EPITHELIUM_DEVELOPMENT	7.41751e-12	2.31451	Up-regulated	BP	URG	EEG	#N/A	CONSERVED	#N/A
TBX18	GOBP_NEGATIVE_REGULATION_OF_MULTICELLULAR_ORGANISMAL_PROCESS	1.52476e-10	2.24346	Up-regulated	BP	URG	EEG	#N/A	CONSERVED	#N/A
TBX18	GOBP_REGULATION_OF_MULTICELLULAR_ORGANISMAL_DEVELOPMENT	2.18379e-15	2.39265	Up-regulated	BP	URG	EEG	#N/A	CONSERVED	#N/A
TBX18	GOBP_RENAL_SYSTEM_DEVELOPMENT	3.31684e-06	2.27319	Up-regulated	BP	URG	EEG	#N/A	CONSERVED	#N/A
TBX18	GOBP_TISSUE_MORPHOGENESIS	1.3758e-11	2.56792	Up-regulated	BP	URG	EEG	#N/A	CONSERVED	#N/A
CXCL2	GOBP_BIOLOGICAL_PROCESS_INVOLVED_IN_INTERSPECIES_INTERACTION_BETWEEN_ORGANISMS	3.92754e-19	2.51154	Up-regulated	BP	URG	EEG	#N/A	CONSERVED	#N/A
CXCL2	GOBP_CELL_MOTILITY	4.18439e-12	2.16537	Up-regulated	BP	URG	EEG	#N/A	CONSERVED	#N/A
CXCL2	GOBP_DEFENSE_RESPONSE	1.24182e-25	2.70488	Up-regulated	BP	URG	EEG	#N/A	CONSERVED	#N/A
CXCL2	GOBP_HUMORAL_IMMUNE_RESPONSE	6.41577e-08	2.54326	Up-regulated	BP	URG	EEG	#N/A	CONSERVED	#N/A
CXCL2	GOBP_IMMUNE_RESPONSE	7.02911e-26	2.71328	Up-regulated	BP	URG	EEG	#N/A	CONSERVED	#N/A
CXCL2	GOBP_INFLAMMATORY_RESPONSE	7.04276e-19	2.80598	Up-regulated	BP	URG	EEG	#N/A	CONSERVED	#N/A
CXCL2	GOBP_NEUTROPHIL_MIGRATION	1.79522e-08	2.73339	Up-regulated	BP	URG	EEG	#N/A	CONSERVED	#N/A
CXCL2	GOBP_RESPONSE_TO_BACTERIUM	9.33747e-16	2.77108	Up-regulated	BP	URG	EEG	#N/A	CONSERVED	#N/A
CXCL2	GOBP_RESPONSE_TO_LIPID	5.53884e-10	2.25704	Up-regulated	BP	URG	EEG	#N/A	CONSERVED	#N/A
CXCL2	GOMF_SIGNALING_RECEPTOR_BINDING	3.41006e-12	2.33929	Up-regulated	MF	URG	EEG	#N/A	CONSERVED	#N/A
P2RX2	GOBP_SYNAPTIC_SIGNALING	6.5319e-05	-1.97663	Down-regulated	BP	DRG	DRG	#N/A	CONSERVED	#N/A
CLEC1A	GOMF_CARBOHYDRATE_BINDING	0.0215379	1.85022	Up-regulated	MF	URG	EEG	#N/A	CONSERVED	#N/A
CLEC1A	GOMF_MOLECULAR_TRANSDUCER_ACTIVITY	7.31581e-10	2.2735	Up-regulated	MF	URG	EEG	#N/A	CONSERVED	#N/A
SLC26A7	GOBP_INORGANIC_ANION_TRANSPORT	0.0109242	1.91615	Up-regulated	BP	URG	URG	#N/A	CONSERVED	#N/A
SLC26A7	GOBP_SULFUR_COMPOUND_TRANSPORT	0.00102832	2.19284	Up-regulated	BP	URG	URG	#N/A	CONSERVED	#N/A
SLC26A7	GOMF_INORGANIC_ANION_TRANSMEMBRANE_TRANSPORTER_ACTIVITY	0.0031013	2.13286	Up-regulated	MF	URG	URG	#N/A	CONSERVED	#N/A
EGFL6	GOBP_CELL_ADHESION	2.29334e-11	2.18574	Up-regulated	BP	URG	EEG	#N/A	CONSERVED	#N/A
EGFL6	GOBP_EXTERNAL_ENCAPSULATING_STRUCTURE_ORGANIZATION	3.97131e-05	2.17373	Up-regulated	BP	URG	EEG	#N/A	CONSERVED	#N/A
EGFL6	GOMF_INTEGRIN_BINDING	0.00013783	2.34699	Up-regulated	MF	URG	EEG	#N/A	CONSERVED	#N/A
EGFL6	GOMF_PROTEIN_CONTAINING_COMPLEX_BINDING	0.00013783	1.85191	Up-regulated	MF	URG	EEG	#N/A	CONSERVED	#N/A
EGFL6	GOMF_SIGNALING_RECEPTOR_BINDING	3.41006e-12	2.33929	Up-regulated	MF	URG	EEG	#N/A	CONSERVED	#N/A
STEAP4	GOBP_PROTEIN_TRIMERIZATION	0.0119641	1.96465	Up-regulated	BP	URG	EEG	#N/A	CONSERVED	#N/A
TM4SF1	GOBP_ANATOMICAL_STRUCTURE_FORMATION_INVOLVED_IN_MORPHOGENESIS	1.87179e-14	2.42453	Up-regulated	BP	URG	EEG	#N/A	CONSERVED	#N/A
CD8B	GOBP_CELL_ACTIVATION	4.80901e-17	2.57752	Up-regulated	BP	URG	EEG	#N/A	CONSERVED	#N/A
CD8B	GOBP_ENZYME_LINKED_RECEPTOR_PROTEIN_SIGNALING_PATHWAY	3.45993e-07	2.09295	Up-regulated	BP	URG	EEG	#N/A	CONSERVED	#N/A
CD8B	GOBP_IMMUNE_RESPONSE	7.02911e-26	2.71328	Up-regulated	BP	URG	EEG	#N/A	CONSERVED	#N/A
CD8B	GOBP_REGULATION_OF_IMMUNE_SYSTEM_PROCESS	7.47158e-19	2.5206	Up-regulated	BP	URG	EEG	#N/A	CONSERVED	#N/A
CD8B	GOMF_MOLECULAR_TRANSDUCER_ACTIVITY	7.31581e-10	2.2735	Up-regulated	MF	URG	EEG	#N/A	CONSERVED	#N/A
CD8B	GOMF_SIGNALING_RECEPTOR_BINDING	3.41006e-12	2.33929	Up-regulated	MF	URG	EEG	#N/A	CONSERVED	#N/A
APOLD1	GOBP_ANATOMICAL_STRUCTURE_FORMATION_INVOLVED_IN_MORPHOGENESIS	1.87179e-14	2.42453	Up-regulated	BP	URG	EEG	#N/A	CONSERVED	#N/A
APOLD1	GOBP_CIRCULATORY_SYSTEM_DEVELOPMENT	6.97244e-15	2.45048	Up-regulated	BP	URG	EEG	#N/A	CONSERVED	#N/A
APOLD1	GOBP_EPITHELIUM_DEVELOPMENT	7.41751e-12	2.31451	Up-regulated	BP	URG	EEG	#N/A	CONSERVED	#N/A
APOLD1	GOBP_LIPID_LOCALIZATION	0.00299237	1.79222	Up-regulated	BP	URG	EEG	#N/A	CONSERVED	#N/A
APOLD1	GOBP_REGULATION_OF_CELL_DIFFERENTIATION	6.93419e-11	2.13488	Up-regulated	BP	URG	EEG	#N/A	CONSERVED	#N/A
APOLD1	GOBP_REGULATION_OF_EPITHELIAL_CELL_DIFFERENTIATION	3.27694e-06	2.44133	Up-regulated	BP	URG	EEG	#N/A	CONSERVED	#N/A
APOLD1	GOBP_REGULATION_OF_MULTICELLULAR_ORGANISMAL_DEVELOPMENT	2.18379e-15	2.39265	Up-regulated	BP	URG	EEG	#N/A	CONSERVED	#N/A
APOLD1	GOBP_TUBE_MORPHOGENESIS	3.03088e-16	2.61633	Up-regulated	BP	URG	EEG	#N/A	CONSERVED	#N/A
APOLD1	GOBP_VASCULATURE_DEVELOPMENT	6.03745e-15	2.63331	Up-regulated	BP	URG	EEG	#N/A	CONSERVED	#N/A
IGFBP3	GOBP_CELL_MOTILITY	4.18439e-12	2.16537	Up-regulated	BP	URG	EEG	#N/A	CONSERVED	#N/A
IGFBP3	GOBP_ENZYME_LINKED_RECEPTOR_PROTEIN_SIGNALING_PATHWAY	3.45993e-07	2.09295	Up-regulated	BP	URG	EEG	#N/A	CONSERVED	#N/A
IGFBP3	GOBP_EPITHELIAL_CELL_PROLIFERATION	2.06201e-10	2.54233	Up-regulated	BP	URG	EEG	#N/A	CONSERVED	#N/A
IGFBP3	GOBP_GROWTH	0.000266398	1.83982	Up-regulated	BP	URG	EEG	#N/A	CONSERVED	#N/A
IGFBP3	GOBP_MUSCLE_CELL_PROLIFERATION	5.99927e-06	2.3269	Up-regulated	BP	URG	EEG	#N/A	CONSERVED	#N/A
IGFBP3	GOBP_REGULATION_OF_CELL_DIFFERENTIATION	6.93419e-11	2.13488	Up-regulated	BP	URG	EEG	#N/A	CONSERVED	#N/A
IGFBP3	GOBP_REGULATION_OF_CELL_POPULATION_PROLIFERATION	1.02853e-15	2.34152	Up-regulated	BP	URG	EEG	#N/A	CONSERVED	#N/A
IGFBP3	GOMF_GROWTH_FACTOR_BINDING	0.00471779	2.04847	Up-regulated	MF	URG	EEG	#N/A	CONSERVED	#N/A
EGFLAM	GOBP_CELL_ADHESION	2.29334e-11	2.18574	Up-regulated	BP	URG	EEG	#N/A	CONSERVED	#N/A
EGFLAM	GOBP_EXTERNAL_ENCAPSULATING_STRUCTURE_ORGANIZATION	3.97131e-05	2.17373	Up-regulated	BP	URG	EEG	#N/A	CONSERVED	#N/A
EGFLAM	GOBP_PEPTIDE_CROSS_LINKING	0.000338537	2.14931	Up-regulated	BP	URG	EEG	#N/A	CONSERVED	#N/A
EGFLAM	GOMF_GLYCOSAMINOGLYCAN_BINDING	0.000255923	2.25726	Up-regulated	MF	URG	EEG	#N/A	CONSERVED	#N/A
ALX4	GOBP_ANIMAL_ORGAN_MORPHOGENESIS	6.04951e-12	2.3968	Up-regulated	BP	URG	EEG	#N/A	CONSERVED	#N/A
ALX4	GOBP_EMBRYONIC_MORPHOGENESIS	1.39455e-11	2.53155	Up-regulated	BP	URG	EEG	#N/A	CONSERVED	#N/A
ALX4	GOBP_EMBRYONIC_SKELETAL_SYSTEM_MORPHOGENESIS	1.49442e-05	2.43657	Up-regulated	BP	URG	EEG	#N/A	CONSERVED	#N/A
ALX4	GOBP_EPITHELIUM_DEVELOPMENT	7.41751e-12	2.31451	Up-regulated	BP	URG	EEG	#N/A	CONSERVED	#N/A
ALX4	GOBP_POSITIVE_REGULATION_OF_TRANSCRIPTION_BY_RNA_POLYMERASE_II	9.79766e-08	2.03794	Up-regulated	BP	URG	EEG	#N/A	CONSERVED	#N/A
ALX4	GOBP_SKELETAL_SYSTEM_DEVELOPMENT	1.8234e-10	2.50911	Up-regulated	BP	URG	EEG	#N/A	CONSERVED	#N/A
ALX4	GOMF_DNA_BINDING_TRANSCRIPTION_ACTIVATOR_ACTIVITY	6.79759e-05	2.1492	Up-regulated	MF	URG	EEG	#N/A	CONSERVED	#N/A
CXCL3	GOBP_BIOLOGICAL_PROCESS_INVOLVED_IN_INTERSPECIES_INTERACTION_BETWEEN_ORGANISMS	3.92754e-19	2.51154	Up-regulated	BP	URG	EEG	#N/A	CONSERVED	#N/A
ALX4	GOBP_APPENDAGE_MORPHOGENESIS	2.65147e-05	2.37237	Up-regulated	BP	URG	EEG	Excluded	#N/A	#N/A
BMP4	GOBP_APPENDAGE_MORPHOGENESIS	2.65147e-05	2.37237	Up-regulated	BP	URG	URG	Excluded	#N/A	#N/A
COL2A1	GOBP_APPENDAGE_MORPHOGENESIS	2.65147e-05	2.37237	Up-regulated	BP	URG	URG	Excluded	#N/A	#N/A
COL3A1	GOBP_APPENDAGE_MORPHOGENESIS	2.65147e-05	2.37237	Up-regulated	BP	URG	EEG	Excluded	#N/A	#N/A
CRABP2	GOBP_APPENDAGE_MORPHOGENESIS	2.65147e-05	2.37237	Up-regulated	BP	URG	URG	Excluded	#N/A	#N/A
FGF10	GOBP_APPENDAGE_MORPHOGENESIS	2.65147e-05	2.37237	Up-regulated	BP	URG	URG	Excluded	#N/A	#N/A
GPC3	GOBP_APPENDAGE_MORPHOGENESIS	2.65147e-05	2.37237	Up-regulated	BP	URG	EEG	Excluded	#N/A	#N/A
MSX1	GOBP_APPENDAGE_MORPHOGENESIS	2.65147e-05	2.37237	Up-regulated	BP	URG	URG	Excluded	#N/A	#N/A
MSX2	GOBP_APPENDAGE_MORPHOGENESIS	2.65147e-05	2.37237	Up-regulated	BP	URG	EEG	Excluded	#N/A	#N/A
NOTCH2	GOBP_APPENDAGE_MORPHOGENESIS	2.65147e-05	2.37237	Up-regulated	BP	URG	EEG	Excluded	#N/A	#N/A
OSR1	GOBP_APPENDAGE_MORPHOGENESIS	2.65147e-05	2.37237	Up-regulated	BP	URG	URG	Excluded	#N/A	#N/A
PITX1	GOBP_APPENDAGE_MORPHOGENESIS	2.65147e-05	2.37237	Up-regulated	BP	URG	URG	Excluded	#N/A	#N/A
SEMA3C	GOBP_APPENDAGE_MORPHOGENESIS	2.65147e-05	2.37237	Up-regulated	BP	URG	URG	Excluded	#N/A	#N/A
SFRP2	GOBP_APPENDAGE_MORPHOGENESIS	2.65147e-05	2.37237	Up-regulated	BP	URG	URG	Excluded	#N/A	#N/A
SHOX2	GOBP_APPENDAGE_MORPHOGENESIS	2.65147e-05	2.37237	Up-regulated	BP	URG	URG	Excluded	#N/A	#N/A
TBX3	GOBP_APPENDAGE_MORPHOGENESIS	2.65147e-05	2.37237	Up-regulated	BP	URG	URG	Excluded	#N/A	#N/A
TBX5	GOBP_APPENDAGE_MORPHOGENESIS	2.65147e-05	2.37237	Up-regulated	BP	URG	URG	Excluded	#N/A	#N/A
TP63	GOBP_APPENDAGE_MORPHOGENESIS	2.65147e-05	2.37237	Up-regulated	BP	URG	URG	Excluded	#N/A	#N/A
TWIST1	GOBP_APPENDAGE_MORPHOGENESIS	2.65147e-05	2.37237	Up-regulated	BP	URG	URG	Excluded	#N/A	#N/A
ZIC3	GOBP_APPENDAGE_MORPHOGENESIS	2.65147e-05	2.37237	Up-regulated	BP	URG	URG	Excluded	#N/A	#N/A
BLNK	GOBP_B_CELL_RECEPTOR_SIGNALING_PATHWAY	0.000601575	2.1904	Up-regulated	BP	URG	EEG	Excluded	#N/A	#N/A
BTK	GOBP_B_CELL_RECEPTOR_SIGNALING_PATHWAY	0.000601575	2.1904	Up-regulated	BP	URG	URG	Excluded	#N/A	#N/A
FCGR2B	GOBP_B_CELL_RECEPTOR_SIGNALING_PATHWAY	0.000601575	2.1904	Up-regulated	BP	URG	URG	Excluded	#N/A	#N/A
IGHA1	GOBP_B_CELL_RECEPTOR_SIGNALING_PATHWAY	0.000601575	2.1904	Up-regulated	BP	URG	URG	Excluded	#N/A	#N/A
IGHG1	GOBP_B_CELL_RECEPTOR_SIGNALING_PATHWAY	0.000601575	2.1904	Up-regulated	BP	URG	URG	Excluded	#N/A	#N/A
IGHG2	GOBP_B_CELL_RECEPTOR_SIGNALING_PATHWAY	0.000601575	2.1904	Up-regulated	BP	URG	URG	Excluded	#N/A	#N/A
IGHG4	GOBP_B_CELL_RECEPTOR_SIGNALING_PATHWAY	0.000601575	2.1904	Up-regulated	BP	URG	LCG	Excluded	#N/A	#N/A
IGKC	GOBP_B_CELL_RECEPTOR_SIGNALING_PATHWAY	0.000601575	2.1904	Up-regulated	BP	URG	URG	Excluded	#N/A	#N/A
KLHL6	GOBP_B_CELL_RECEPTOR_SIGNALING_PATHWAY	0.000601575	2.1904	Up-regulated	BP	URG	URG	Excluded	#N/A	#N/A
MNDA	GOBP_B_CELL_RECEPTOR_SIGNALING_PATHWAY	0.000601575	2.1904	Up-regulated	BP	URG	EEG	Excluded	#N/A	#N/A
NFKBIA	GOBP_B_CELL_RECEPTOR_SIGNALING_PATHWAY	0.000601575	2.1904	Up-regulated	BP	URG	URG	Excluded	#N/A	#N/A
NFKBIZ	GOBP_B_CELL_RECEPTOR_SIGNALING_PATHWAY	0.000601575	2.1904	Up-regulated	BP	URG	EEG	Excluded	#N/A	#N/A
PTPN22	GOBP_B_CELL_RECEPTOR_SIGNALING_PATHWAY	0.000601575	2.1904	Up-regulated	BP	URG	EEG	Excluded	#N/A	#N/A
PTPRC	GOBP_B_CELL_RECEPTOR_SIGNALING_PATHWAY	0.000601575	2.1904	Up-regulated	BP	URG	URG	Excluded	#N/A	#N/A
SYK	GOBP_B_CELL_RECEPTOR_SIGNALING_PATHWAY	0.000601575	2.1904	Up-regulated	BP	URG	URG	Excluded	#N/A	#N/A
TEC	GOBP_B_CELL_RECEPTOR_SIGNALING_PATHWAY	0.000601575	2.1904	Up-regulated	BP	URG	EEG	Excluded	#N/A	#N/A
TMIGD2	GOBP_B_CELL_RECEPTOR_SIGNALING_PATHWAY	0.000601575	2.1904	Up-regulated	BP	URG	EEG	Excluded	#N/A	#N/A
CXCL3	GOBP_CELL_MOTILITY	4.18439e-12	2.16537	Up-regulated	BP	URG	EEG	#N/A	CONSERVED	#N/A
CXCL3	GOBP_DEFENSE_RESPONSE	1.24182e-25	2.70488	Up-regulated	BP	URG	EEG	#N/A	CONSERVED	#N/A
CXCL3	GOBP_HUMORAL_IMMUNE_RESPONSE	6.41577e-08	2.54326	Up-regulated	BP	URG	EEG	#N/A	CONSERVED	#N/A
CXCL3	GOBP_IMMUNE_RESPONSE	7.02911e-26	2.71328	Up-regulated	BP	URG	EEG	#N/A	CONSERVED	#N/A
CXCL3	GOBP_INFLAMMATORY_RESPONSE	7.04276e-19	2.80598	Up-regulated	BP	URG	EEG	#N/A	CONSERVED	#N/A
CXCL3	GOBP_NEUTROPHIL_MIGRATION	1.79522e-08	2.73339	Up-regulated	BP	URG	EEG	#N/A	CONSERVED	#N/A
CXCL3	GOBP_RESPONSE_TO_BACTERIUM	9.33747e-16	2.77108	Up-regulated	BP	URG	EEG	#N/A	CONSERVED	#N/A
CXCL3	GOBP_RESPONSE_TO_LIPID	5.53884e-10	2.25704	Up-regulated	BP	URG	EEG	#N/A	CONSERVED	#N/A
CXCL3	GOMF_SIGNALING_RECEPTOR_BINDING	3.41006e-12	2.33929	Up-regulated	MF	URG	EEG	#N/A	CONSERVED	#N/A
TFPI2	GOBP_NEGATIVE_REGULATION_OF_MOLECULAR_FUNCTION	6.40735e-05	1.89111	Up-regulated	BP	URG	EEG	#N/A	CONSERVED	#N/A
TFPI2	GOBP_REGULATION_OF_CATALYTIC_ACTIVITY	4.36399e-05	1.73153	Up-regulated	BP	URG	EEG	#N/A	CONSERVED	#N/A
TFPI2	GOBP_REGULATION_OF_PEPTIDASE_ACTIVITY	2.05733e-06	2.31701	Up-regulated	BP	URG	EEG	#N/A	CONSERVED	#N/A
TFPI2	GOMF_EXTRACELLULAR_MATRIX_STRUCTURAL_CONSTITUENT	0.00104408	2.17909	Up-regulated	MF	URG	EEG	#N/A	CONSERVED	#N/A
TFPI2	GOMF_PEPTIDASE_REGULATOR_ACTIVITY	1.45524e-05	2.39035	Up-regulated	MF	URG	EEG	#N/A	CONSERVED	#N/A
TFPI2	GOMF_SERINE_TYPE_ENDOPEPTIDASE_INHIBITOR_ACTIVITY	0.000869052	2.27478	Up-regulated	MF	URG	EEG	#N/A	CONSERVED	#N/A
HCRTR1	GOBP_SYNAPTIC_SIGNALING	6.5319e-05	-1.97663	Down-regulated	BP	DRG	DRG	#N/A	CONSERVED	#N/A
SPINK2	GOBP_ANATOMICAL_STRUCTURE_FORMATION_INVOLVED_IN_MORPHOGENESIS	1.87179e-14	2.42453	Up-regulated	BP	URG	EEG	#N/A	CONSERVED	#N/A
SPINK2	GOBP_NEGATIVE_REGULATION_OF_MOLECULAR_FUNCTION	6.40735e-05	1.89111	Up-regulated	BP	URG	EEG	#N/A	CONSERVED	#N/A
SPINK2	GOBP_REGULATION_OF_CATALYTIC_ACTIVITY	4.36399e-05	1.73153	Up-regulated	BP	URG	EEG	#N/A	CONSERVED	#N/A
SPINK2	GOBP_REGULATION_OF_PEPTIDASE_ACTIVITY	2.05733e-06	2.31701	Up-regulated	BP	URG	EEG	#N/A	CONSERVED	#N/A
SPINK2	GOMF_PEPTIDASE_REGULATOR_ACTIVITY	1.45524e-05	2.39035	Up-regulated	MF	URG	EEG	#N/A	CONSERVED	#N/A
SPINK2	GOMF_SERINE_TYPE_ENDOPEPTIDASE_INHIBITOR_ACTIVITY	0.000869052	2.27478	Up-regulated	MF	URG	EEG	#N/A	CONSERVED	#N/A
SPINK8	GOBP_NEGATIVE_REGULATION_OF_MOLECULAR_FUNCTION	6.40735e-05	1.89111	Up-regulated	BP	URG	EEG	#N/A	CONSERVED	#N/A
SPINK8	GOBP_REGULATION_OF_CATALYTIC_ACTIVITY	4.36399e-05	1.73153	Up-regulated	BP	URG	EEG	#N/A	CONSERVED	#N/A
SPINK8	GOBP_REGULATION_OF_PEPTIDASE_ACTIVITY	2.05733e-06	2.31701	Up-regulated	BP	URG	EEG	#N/A	CONSERVED	#N/A
SPINK8	GOMF_PEPTIDASE_REGULATOR_ACTIVITY	1.45524e-05	2.39035	Up-regulated	MF	URG	EEG	#N/A	CONSERVED	#N/A
SPINK8	GOMF_SERINE_TYPE_ENDOPEPTIDASE_INHIBITOR_ACTIVITY	0.000869052	2.27478	Up-regulated	MF	URG	EEG	#N/A	CONSERVED	#N/A
GJA4	GOBP_CIRCULATORY_SYSTEM_DEVELOPMENT	6.97244e-15	2.45048	Up-regulated	BP	URG	EEG	#N/A	CONSERVED	#N/A
GJA4	GOBP_EPITHELIUM_DEVELOPMENT	7.41751e-12	2.31451	Up-regulated	BP	URG	EEG	#N/A	CONSERVED	#N/A
GJA4	GOBP_VASCULATURE_DEVELOPMENT	6.03745e-15	2.63331	Up-regulated	BP	URG	EEG	#N/A	CONSERVED	#N/A
TFPI	GOBP_NEGATIVE_REGULATION_OF_MOLECULAR_FUNCTION	6.40735e-05	1.89111	Up-regulated	BP	URG	EEG	#N/A	CONSERVED	#N/A
TFPI	GOBP_NEGATIVE_REGULATION_OF_MULTICELLULAR_ORGANISMAL_PROCESS	1.52476e-10	2.24346	Up-regulated	BP	URG	EEG	#N/A	CONSERVED	#N/A
TFPI	GOBP_REGULATION_OF_CATALYTIC_ACTIVITY	4.36399e-05	1.73153	Up-regulated	BP	URG	EEG	#N/A	CONSERVED	#N/A
TFPI	GOBP_REGULATION_OF_PEPTIDASE_ACTIVITY	2.05733e-06	2.31701	Up-regulated	BP	URG	EEG	#N/A	CONSERVED	#N/A
TFPI	GOBP_REGULATION_OF_RESPONSE_TO_EXTERNAL_STIMULUS	4.24862e-14	2.47233	Up-regulated	BP	URG	EEG	#N/A	CONSERVED	#N/A
TFPI	GOBP_RESPONSE_TO_ENDOGENOUS_STIMULUS	4.34483e-10	2.04899	Up-regulated	BP	URG	EEG	#N/A	CONSERVED	#N/A
TFPI	GOBP_RESPONSE_TO_LIPID	5.53884e-10	2.25704	Up-regulated	BP	URG	EEG	#N/A	CONSERVED	#N/A
TFPI	GOMF_PEPTIDASE_REGULATOR_ACTIVITY	1.45524e-05	2.39035	Up-regulated	MF	URG	EEG	#N/A	CONSERVED	#N/A
TFPI	GOMF_SERINE_TYPE_ENDOPEPTIDASE_INHIBITOR_ACTIVITY	0.000869052	2.27478	Up-regulated	MF	URG	EEG	#N/A	CONSERVED	#N/A
ZFP36	GOBP_BIOLOGICAL_PROCESS_INVOLVED_IN_INTERSPECIES_INTERACTION_BETWEEN_ORGANISMS	3.92754e-19	2.51154	Up-regulated	BP	URG	EEG	#N/A	CONSERVED	#N/A
ZFP36	GOBP_CYTOKINE_PRODUCTION	5.27386e-10	2.34186	Up-regulated	BP	URG	EEG	#N/A	CONSERVED	#N/A
ZFP36	GOBP_DEFENSE_RESPONSE	1.24182e-25	2.70488	Up-regulated	BP	URG	EEG	#N/A	CONSERVED	#N/A
ZFP36	GOBP_EPITHELIAL_CELL_PROLIFERATION	2.06201e-10	2.54233	Up-regulated	BP	URG	EEG	#N/A	CONSERVED	#N/A
ZFP36	GOBP_EPITHELIUM_DEVELOPMENT	7.41751e-12	2.31451	Up-regulated	BP	URG	EEG	#N/A	CONSERVED	#N/A
ZFP36	GOBP_HEMOPOIESIS	1.27624e-09	2.28533	Up-regulated	BP	URG	EEG	#N/A	CONSERVED	#N/A
ZFP36	GOBP_INFLAMMATORY_RESPONSE	7.04276e-19	2.80598	Up-regulated	BP	URG	EEG	#N/A	CONSERVED	#N/A
ZFP36	GOBP_MULTICELLULAR_ORGANISMAL_LEVEL_HOMEOSTASIS	6.66429e-06	2.04538	Up-regulated	BP	URG	EEG	#N/A	CONSERVED	#N/A
ZFP36	GOBP_NEGATIVE_REGULATION_OF_DEVELOPMENTAL_PROCESS	1.52288e-07	2.1074	Up-regulated	BP	URG	EEG	#N/A	CONSERVED	#N/A
ZFP36	GOBP_NEGATIVE_REGULATION_OF_MOLECULAR_FUNCTION	6.40735e-05	1.89111	Up-regulated	BP	URG	EEG	#N/A	CONSERVED	#N/A
ZFP36	GOBP_NEGATIVE_REGULATION_OF_MULTICELLULAR_ORGANISMAL_PROCESS	1.52476e-10	2.24346	Up-regulated	BP	URG	EEG	#N/A	CONSERVED	#N/A
ZFP36	GOBP_POSITIVE_REGULATION_OF_GENE_EXPRESSION	2.53359e-09	2.16324	Up-regulated	BP	URG	EEG	#N/A	CONSERVED	#N/A
ZFP36	GOBP_REGULATION_OF_CATALYTIC_ACTIVITY	4.36399e-05	1.73153	Up-regulated	BP	URG	EEG	#N/A	CONSERVED	#N/A
ZFP36	GOBP_REGULATION_OF_CELL_DIFFERENTIATION	6.93419e-11	2.13488	Up-regulated	BP	URG	EEG	#N/A	CONSERVED	#N/A
ZFP36	GOBP_REGULATION_OF_CELL_POPULATION_PROLIFERATION	1.02853e-15	2.34152	Up-regulated	BP	URG	EEG	#N/A	CONSERVED	#N/A
ZFP36	GOBP_REGULATION_OF_EPITHELIAL_CELL_DIFFERENTIATION	3.27694e-06	2.44133	Up-regulated	BP	URG	EEG	#N/A	CONSERVED	#N/A
ZFP36	GOBP_REGULATION_OF_IMMUNE_SYSTEM_PROCESS	7.47158e-19	2.5206	Up-regulated	BP	URG	EEG	#N/A	CONSERVED	#N/A
ZFP36	GOBP_REGULATION_OF_MULTICELLULAR_ORGANISMAL_DEVELOPMENT	2.18379e-15	2.39265	Up-regulated	BP	URG	EEG	#N/A	CONSERVED	#N/A
ZFP36	GOBP_REGULATION_OF_RESPONSE_TO_EXTERNAL_STIMULUS	4.24862e-14	2.47233	Up-regulated	BP	URG	EEG	#N/A	CONSERVED	#N/A
ZFP36	GOBP_RESPONSE_TO_BACTERIUM	9.33747e-16	2.77108	Up-regulated	BP	URG	EEG	#N/A	CONSERVED	#N/A
ZFP36	GOBP_RESPONSE_TO_ENDOGENOUS_STIMULUS	4.34483e-10	2.04899	Up-regulated	BP	URG	EEG	#N/A	CONSERVED	#N/A
ZFP36	GOBP_RESPONSE_TO_LIPID	5.53884e-10	2.25704	Up-regulated	BP	URG	EEG	#N/A	CONSERVED	#N/A
ZFP36	GOMF_PROTEIN_CONTAINING_COMPLEX_BINDING	0.00013783	1.85191	Up-regulated	MF	URG	EEG	#N/A	CONSERVED	#N/A
FRZB	GOBP_ANIMAL_ORGAN_MORPHOGENESIS	6.04951e-12	2.3968	Up-regulated	BP	URG	EEG	#N/A	CONSERVED	#N/A
FRZB	GOBP_EAR_DEVELOPMENT	8.76827e-06	2.39018	Up-regulated	BP	URG	EEG	#N/A	CONSERVED	#N/A
FRZB	GOBP_EMBRYONIC_MORPHOGENESIS	1.39455e-11	2.53155	Up-regulated	BP	URG	EEG	#N/A	CONSERVED	#N/A
FRZB	GOBP_EPITHELIUM_DEVELOPMENT	7.41751e-12	2.31451	Up-regulated	BP	URG	EEG	#N/A	CONSERVED	#N/A
FRZB	GOBP_GROWTH	0.000266398	1.83982	Up-regulated	BP	URG	EEG	#N/A	CONSERVED	#N/A
FRZB	GOBP_NEGATIVE_REGULATION_OF_DEVELOPMENTAL_PROCESS	1.52288e-07	2.1074	Up-regulated	BP	URG	EEG	#N/A	CONSERVED	#N/A
FRZB	GOBP_NEGATIVE_REGULATION_OF_MULTICELLULAR_ORGANISMAL_PROCESS	1.52476e-10	2.24346	Up-regulated	BP	URG	EEG	#N/A	CONSERVED	#N/A
FRZB	GOBP_REGULATION_OF_CELL_DIFFERENTIATION	6.93419e-11	2.13488	Up-regulated	BP	URG	EEG	#N/A	CONSERVED	#N/A
FRZB	GOBP_REGULATION_OF_CELL_POPULATION_PROLIFERATION	1.02853e-15	2.34152	Up-regulated	BP	URG	EEG	#N/A	CONSERVED	#N/A
FRZB	GOBP_REGULATION_OF_EPITHELIAL_CELL_DIFFERENTIATION	3.27694e-06	2.44133	Up-regulated	BP	URG	EEG	#N/A	CONSERVED	#N/A
FRZB	GOBP_REGULATION_OF_MULTICELLULAR_ORGANISMAL_DEVELOPMENT	2.18379e-15	2.39265	Up-regulated	BP	URG	EEG	#N/A	CONSERVED	#N/A
FRZB	GOBP_SKELETAL_SYSTEM_DEVELOPMENT	1.8234e-10	2.50911	Up-regulated	BP	URG	EEG	#N/A	CONSERVED	#N/A
FRZB	GOBP_TISSUE_MORPHOGENESIS	1.3758e-11	2.56792	Up-regulated	BP	URG	EEG	#N/A	CONSERVED	#N/A
NPY	GOBP_SYNAPTIC_SIGNALING	6.5319e-05	-1.97663	Down-regulated	BP	DRG	DRG	#N/A	CONSERVED	#N/A
ITGA1	GOBP_CELL_ADHESION	2.29334e-11	2.18574	Up-regulated	BP	URG	EEG	#N/A	CONSERVED	#N/A
ITGA1	GOBP_CELL_MOTILITY	4.18439e-12	2.16537	Up-regulated	BP	URG	EEG	#N/A	CONSERVED	#N/A
ITGA1	GOBP_ENZYME_LINKED_RECEPTOR_PROTEIN_SIGNALING_PATHWAY	3.45993e-07	2.09295	Up-regulated	BP	URG	EEG	#N/A	CONSERVED	#N/A
ITGA1	GOBP_NEUTROPHIL_MIGRATION	1.79522e-08	2.73339	Up-regulated	BP	URG	EEG	#N/A	CONSERVED	#N/A
ITGA1	GOBP_REGULATION_OF_CATALYTIC_ACTIVITY	4.36399e-05	1.73153	Up-regulated	BP	URG	EEG	#N/A	CONSERVED	#N/A
ITGA1	GOBP_REGULATION_OF_CELL_POPULATION_PROLIFERATION	1.02853e-15	2.34152	Up-regulated	BP	URG	EEG	#N/A	CONSERVED	#N/A
ITGA1	GOMF_INTEGRIN_BINDING	0.00013783	2.34699	Up-regulated	MF	URG	EEG	#N/A	CONSERVED	#N/A
ITGA1	GOMF_PROTEIN_CONTAINING_COMPLEX_BINDING	0.00013783	1.85191	Up-regulated	MF	URG	EEG	#N/A	CONSERVED	#N/A
ITGA1	GOMF_SIGNALING_RECEPTOR_BINDING	3.41006e-12	2.33929	Up-regulated	MF	URG	EEG	#N/A	CONSERVED	#N/A
NKX6-1	GOBP_ANIMAL_ORGAN_MORPHOGENESIS	6.04951e-12	2.3968	Up-regulated	BP	URG	EEG	#N/A	CONSERVED	#N/A
NKX6-1	GOBP_CELL_MOTILITY	4.18439e-12	2.16537	Up-regulated	BP	URG	EEG	#N/A	CONSERVED	#N/A
NKX6-1	GOBP_ENDOCRINE_SYSTEM_DEVELOPMENT	6.79173e-05	2.34061	Up-regulated	BP	URG	EEG	#N/A	CONSERVED	#N/A
NKX6-1	GOBP_EPITHELIAL_CELL_PROLIFERATION	2.06201e-10	2.54233	Up-regulated	BP	URG	EEG	#N/A	CONSERVED	#N/A
NKX6-1	GOBP_EPITHELIUM_DEVELOPMENT	7.41751e-12	2.31451	Up-regulated	BP	URG	EEG	#N/A	CONSERVED	#N/A
NKX6-1	GOBP_GROWTH	0.000266398	1.83982	Up-regulated	BP	URG	EEG	#N/A	CONSERVED	#N/A
NKX6-1	GOBP_NEGATIVE_REGULATION_OF_DEVELOPMENTAL_PROCESS	1.52288e-07	2.1074	Up-regulated	BP	URG	EEG	#N/A	CONSERVED	#N/A
NKX6-1	GOBP_NEGATIVE_REGULATION_OF_MULTICELLULAR_ORGANISMAL_PROCESS	1.52476e-10	2.24346	Up-regulated	BP	URG	EEG	#N/A	CONSERVED	#N/A
NKX6-1	GOBP_POSITIVE_REGULATION_OF_MULTICELLULAR_ORGANISMAL_PROCESS	3.80193e-15	2.32494	Up-regulated	BP	URG	EEG	#N/A	CONSERVED	#N/A
NKX6-1	GOBP_POSITIVE_REGULATION_OF_TRANSCRIPTION_BY_RNA_POLYMERASE_II	9.79766e-08	2.03794	Up-regulated	BP	URG	EEG	#N/A	CONSERVED	#N/A
NKX6-1	GOBP_REGULATION_OF_CELL_DIFFERENTIATION	6.93419e-11	2.13488	Up-regulated	BP	URG	EEG	#N/A	CONSERVED	#N/A
NKX6-1	GOBP_REGULATION_OF_DNA_BINDING_TRANSCRIPTION_FACTOR_ACTIVITY	1.03108e-05	2.18041	Up-regulated	BP	URG	EEG	#N/A	CONSERVED	#N/A
NKX6-1	GOBP_REGULATION_OF_EPITHELIAL_CELL_DIFFERENTIATION	3.27694e-06	2.44133	Up-regulated	BP	URG	EEG	#N/A	CONSERVED	#N/A
NKX6-1	GOBP_REGULATION_OF_MULTICELLULAR_ORGANISMAL_DEVELOPMENT	2.18379e-15	2.39265	Up-regulated	BP	URG	EEG	#N/A	CONSERVED	#N/A
NKX6-1	GOBP_RESPONSE_TO_ENDOGENOUS_STIMULUS	4.34483e-10	2.04899	Up-regulated	BP	URG	EEG	#N/A	CONSERVED	#N/A
IER3	GOBP_BIOLOGICAL_PROCESS_INVOLVED_IN_INTERSPECIES_INTERACTION_BETWEEN_ORGANISMS	3.92754e-19	2.51154	Up-regulated	BP	URG	EEG	#N/A	CONSERVED	#N/A
IER3	GOBP_DEFENSE_RESPONSE	1.24182e-25	2.70488	Up-regulated	BP	URG	EEG	#N/A	CONSERVED	#N/A
IER3	GOBP_INFLAMMATORY_RESPONSE	7.04276e-19	2.80598	Up-regulated	BP	URG	EEG	#N/A	CONSERVED	#N/A
IER3	GOBP_REGULATION_OF_RESPONSE_TO_EXTERNAL_STIMULUS	4.24862e-14	2.47233	Up-regulated	BP	URG	EEG	#N/A	CONSERVED	#N/A
GPC3	GOBP_ANIMAL_ORGAN_MORPHOGENESIS	6.04951e-12	2.3968	Up-regulated	BP	URG	EEG	#N/A	CONSERVED	#N/A
GPC3	GOBP_BIOLOGICAL_PROCESS_INVOLVED_IN_INTERSPECIES_INTERACTION_BETWEEN_ORGANISMS	3.92754e-19	2.51154	Up-regulated	BP	URG	EEG	#N/A	CONSERVED	#N/A
GPC3	GOBP_CELL_MOTILITY	4.18439e-12	2.16537	Up-regulated	BP	URG	EEG	#N/A	CONSERVED	#N/A
GPC3	GOBP_CIRCULATORY_SYSTEM_DEVELOPMENT	6.97244e-15	2.45048	Up-regulated	BP	URG	EEG	#N/A	CONSERVED	#N/A
GPC3	GOBP_EMBRYONIC_MORPHOGENESIS	1.39455e-11	2.53155	Up-regulated	BP	URG	EEG	#N/A	CONSERVED	#N/A
GPC3	GOBP_ENZYME_LINKED_RECEPTOR_PROTEIN_SIGNALING_PATHWAY	3.45993e-07	2.09295	Up-regulated	BP	URG	EEG	#N/A	CONSERVED	#N/A
GPC3	GOBP_EPITHELIAL_CELL_PROLIFERATION	2.06201e-10	2.54233	Up-regulated	BP	URG	EEG	#N/A	CONSERVED	#N/A
GPC3	GOBP_EPITHELIUM_DEVELOPMENT	7.41751e-12	2.31451	Up-regulated	BP	URG	EEG	#N/A	CONSERVED	#N/A
GPC3	GOBP_GROWTH	0.000266398	1.83982	Up-regulated	BP	URG	EEG	#N/A	CONSERVED	#N/A
GPC3	GOBP_HEMOPOIESIS	1.27624e-09	2.28533	Up-regulated	BP	URG	EEG	#N/A	CONSERVED	#N/A
GPC3	GOBP_NEGATIVE_REGULATION_OF_MOLECULAR_FUNCTION	6.40735e-05	1.89111	Up-regulated	BP	URG	EEG	#N/A	CONSERVED	#N/A
GPC3	GOBP_REGULATION_OF_CATALYTIC_ACTIVITY	4.36399e-05	1.73153	Up-regulated	BP	URG	EEG	#N/A	CONSERVED	#N/A
GPC3	GOBP_REGULATION_OF_CELL_POPULATION_PROLIFERATION	1.02853e-15	2.34152	Up-regulated	BP	URG	EEG	#N/A	CONSERVED	#N/A
GPC3	GOBP_REGULATION_OF_PEPTIDASE_ACTIVITY	2.05733e-06	2.31701	Up-regulated	BP	URG	EEG	#N/A	CONSERVED	#N/A
GPC3	GOBP_RENAL_SYSTEM_DEVELOPMENT	3.31684e-06	2.27319	Up-regulated	BP	URG	EEG	#N/A	CONSERVED	#N/A
GPC3	GOBP_RESPONSE_TO_BACTERIUM	9.33747e-16	2.77108	Up-regulated	BP	URG	EEG	#N/A	CONSERVED	#N/A
GPC3	GOBP_RESPONSE_TO_ENDOGENOUS_STIMULUS	4.34483e-10	2.04899	Up-regulated	BP	URG	EEG	#N/A	CONSERVED	#N/A
GPC3	GOBP_TISSUE_MORPHOGENESIS	1.3758e-11	2.56792	Up-regulated	BP	URG	EEG	#N/A	CONSERVED	#N/A
GPC3	GOBP_TUBE_MORPHOGENESIS	3.03088e-16	2.61633	Up-regulated	BP	URG	EEG	#N/A	CONSERVED	#N/A
GPC3	GOBP_VASCULATURE_DEVELOPMENT	6.03745e-15	2.63331	Up-regulated	BP	URG	EEG	#N/A	CONSERVED	#N/A
GPC3	GOMF_PEPTIDASE_REGULATOR_ACTIVITY	1.45524e-05	2.39035	Up-regulated	MF	URG	EEG	#N/A	CONSERVED	#N/A
GAL	GOBP_CELL_ACTIVATION	4.80901e-17	2.57752	Up-regulated	BP	URG	EEG	#N/A	CONSERVED	#N/A
GAL	GOBP_DEFENSE_RESPONSE	1.24182e-25	2.70488	Up-regulated	BP	URG	EEG	#N/A	CONSERVED	#N/A
GAL	GOBP_EPITHELIUM_DEVELOPMENT	7.41751e-12	2.31451	Up-regulated	BP	URG	EEG	#N/A	CONSERVED	#N/A
GAL	GOBP_INFLAMMATORY_RESPONSE	7.04276e-19	2.80598	Up-regulated	BP	URG	EEG	#N/A	CONSERVED	#N/A
GAL	GOBP_LIPID_LOCALIZATION	0.00299237	1.79222	Up-regulated	BP	URG	EEG	#N/A	CONSERVED	#N/A
GAL	GOBP_NEGATIVE_REGULATION_OF_MULTICELLULAR_ORGANISMAL_PROCESS	1.52476e-10	2.24346	Up-regulated	BP	URG	EEG	#N/A	CONSERVED	#N/A
GAL	GOBP_POSITIVE_REGULATION_OF_MULTICELLULAR_ORGANISMAL_PROCESS	3.80193e-15	2.32494	Up-regulated	BP	URG	EEG	#N/A	CONSERVED	#N/A
GAL	GOBP_POSITIVE_REGULATION_OF_TRANSCRIPTION_BY_RNA_POLYMERASE_II	9.79766e-08	2.03794	Up-regulated	BP	URG	EEG	#N/A	CONSERVED	#N/A
GAL	GOBP_REGULATION_OF_CELL_POPULATION_PROLIFERATION	1.02853e-15	2.34152	Up-regulated	BP	URG	EEG	#N/A	CONSERVED	#N/A
GAL	GOBP_REGULATION_OF_IMMUNE_SYSTEM_PROCESS	7.47158e-19	2.5206	Up-regulated	BP	URG	EEG	#N/A	CONSERVED	#N/A
GAL	GOBP_REGULATION_OF_MULTICELLULAR_ORGANISMAL_DEVELOPMENT	2.18379e-15	2.39265	Up-regulated	BP	URG	EEG	#N/A	CONSERVED	#N/A
GAL	GOBP_RESPONSE_TO_ENDOGENOUS_STIMULUS	4.34483e-10	2.04899	Up-regulated	BP	URG	EEG	#N/A	CONSERVED	#N/A
GAL	GOMF_MOLECULAR_TRANSDUCER_ACTIVITY	7.31581e-10	2.2735	Up-regulated	MF	URG	EEG	#N/A	CONSERVED	#N/A
GAL	GOMF_SIGNALING_RECEPTOR_BINDING	3.41006e-12	2.33929	Up-regulated	MF	URG	EEG	#N/A	CONSERVED	#N/A
CFI	GOBP_BIOLOGICAL_PROCESS_INVOLVED_IN_INTERSPECIES_INTERACTION_BETWEEN_ORGANISMS	3.92754e-19	2.51154	Up-regulated	BP	URG	EEG	#N/A	CONSERVED	#N/A
CFI	GOBP_DEFENSE_RESPONSE	1.24182e-25	2.70488	Up-regulated	BP	URG	EEG	#N/A	CONSERVED	#N/A
CFI	GOBP_HUMORAL_IMMUNE_RESPONSE	6.41577e-08	2.54326	Up-regulated	BP	URG	EEG	#N/A	CONSERVED	#N/A
CFI	GOBP_IMMUNE_RESPONSE	7.02911e-26	2.71328	Up-regulated	BP	URG	EEG	#N/A	CONSERVED	#N/A
CFI	GOBP_REGULATION_OF_IMMUNE_SYSTEM_PROCESS	7.47158e-19	2.5206	Up-regulated	BP	URG	EEG	#N/A	CONSERVED	#N/A
CFI	GOMF_CARGO_RECEPTOR_ACTIVITY	0.0101248	2.07496	Up-regulated	MF	URG	EEG	#N/A	CONSERVED	#N/A
IL1R1	GOBP_CELL_MOTILITY	4.18439e-12	2.16537	Up-regulated	BP	URG	EEG	#N/A	CONSERVED	#N/A
IL1R1	GOBP_CYTOKINE_PRODUCTION	5.27386e-10	2.34186	Up-regulated	BP	URG	EEG	#N/A	CONSERVED	#N/A
IL1R1	GOBP_DEFENSE_RESPONSE	1.24182e-25	2.70488	Up-regulated	BP	URG	EEG	#N/A	CONSERVED	#N/A
IL1R1	GOBP_IMMUNE_RESPONSE	7.02911e-26	2.71328	Up-regulated	BP	URG	EEG	#N/A	CONSERVED	#N/A
IL1R1	GOBP_INFLAMMATORY_RESPONSE	7.04276e-19	2.80598	Up-regulated	BP	URG	EEG	#N/A	CONSERVED	#N/A
IL1R1	GOBP_NEUTROPHIL_MIGRATION	1.79522e-08	2.73339	Up-regulated	BP	URG	EEG	#N/A	CONSERVED	#N/A
IL1R1	GOBP_POSITIVE_REGULATION_OF_GENE_EXPRESSION	2.53359e-09	2.16324	Up-regulated	BP	URG	EEG	#N/A	CONSERVED	#N/A
IL1R1	GOBP_POSITIVE_REGULATION_OF_MULTICELLULAR_ORGANISMAL_PROCESS	3.80193e-15	2.32494	Up-regulated	BP	URG	EEG	#N/A	CONSERVED	#N/A
IL1R1	GOBP_REGULATION_OF_IMMUNE_SYSTEM_PROCESS	7.47158e-19	2.5206	Up-regulated	BP	URG	EEG	#N/A	CONSERVED	#N/A
IL1R1	GOBP_REGULATION_OF_RESPONSE_TO_EXTERNAL_STIMULUS	4.24862e-14	2.47233	Up-regulated	BP	URG	EEG	#N/A	CONSERVED	#N/A
IL1R1	GOMF_GROWTH_FACTOR_BINDING	0.00471779	2.04847	Up-regulated	MF	URG	EEG	#N/A	CONSERVED	#N/A
IL1R1	GOMF_MOLECULAR_TRANSDUCER_ACTIVITY	7.31581e-10	2.2735	Up-regulated	MF	URG	EEG	#N/A	CONSERVED	#N/A
IL1R1	GOMF_SIGNALING_RECEPTOR_BINDING	3.41006e-12	2.33929	Up-regulated	MF	URG	EEG	#N/A	CONSERVED	#N/A
FOXC1	GOBP_ANATOMICAL_STRUCTURE_FORMATION_INVOLVED_IN_MORPHOGENESIS	1.87179e-14	2.42453	Up-regulated	BP	URG	URG	#N/A	CONSERVED	#N/A
FOXC1	GOBP_ANIMAL_ORGAN_MORPHOGENESIS	6.04951e-12	2.3968	Up-regulated	BP	URG	URG	#N/A	CONSERVED	#N/A
FOXC1	GOBP_CELL_MOTILITY	4.18439e-12	2.16537	Up-regulated	BP	URG	URG	#N/A	CONSERVED	#N/A
FOXC1	GOBP_CIRCULATORY_SYSTEM_DEVELOPMENT	6.97244e-15	2.45048	Up-regulated	BP	URG	URG	#N/A	CONSERVED	#N/A
FOXC1	GOBP_EMBRYONIC_MORPHOGENESIS	1.39455e-11	2.53155	Up-regulated	BP	URG	URG	#N/A	CONSERVED	#N/A
FOXC1	GOBP_ENZYME_LINKED_RECEPTOR_PROTEIN_SIGNALING_PATHWAY	3.45993e-07	2.09295	Up-regulated	BP	URG	URG	#N/A	CONSERVED	#N/A
FOXC1	GOBP_EPITHELIUM_DEVELOPMENT	7.41751e-12	2.31451	Up-regulated	BP	URG	URG	#N/A	CONSERVED	#N/A
FOXC1	GOBP_EXTERNAL_ENCAPSULATING_STRUCTURE_ORGANIZATION	3.97131e-05	2.17373	Up-regulated	BP	URG	URG	#N/A	CONSERVED	#N/A
FOXC1	GOBP_GROWTH	0.000266398	1.83982	Up-regulated	BP	URG	URG	#N/A	CONSERVED	#N/A
FOXC1	GOBP_HEMOPOIESIS	1.27624e-09	2.28533	Up-regulated	BP	URG	URG	#N/A	CONSERVED	#N/A
FOXC1	GOBP_MULTICELLULAR_ORGANISMAL_LEVEL_HOMEOSTASIS	6.66429e-06	2.04538	Up-regulated	BP	URG	URG	#N/A	CONSERVED	#N/A
FOXC1	GOBP_MUSCLE_CELL_PROLIFERATION	5.99927e-06	2.3269	Up-regulated	BP	URG	URG	#N/A	CONSERVED	#N/A
FOXC1	GOBP_NEGATIVE_REGULATION_OF_DEVELOPMENTAL_PROCESS	1.52288e-07	2.1074	Up-regulated	BP	URG	URG	#N/A	CONSERVED	#N/A
FOXC1	GOBP_NEGATIVE_REGULATION_OF_MULTICELLULAR_ORGANISMAL_PROCESS	1.52476e-10	2.24346	Up-regulated	BP	URG	URG	#N/A	CONSERVED	#N/A
FOXC1	GOBP_POSITIVE_REGULATION_OF_GENE_EXPRESSION	2.53359e-09	2.16324	Up-regulated	BP	URG	URG	#N/A	CONSERVED	#N/A
FOXC1	GOBP_POSITIVE_REGULATION_OF_MULTICELLULAR_ORGANISMAL_PROCESS	3.80193e-15	2.32494	Up-regulated	BP	URG	URG	#N/A	CONSERVED	#N/A
FOXC1	GOBP_POSITIVE_REGULATION_OF_TRANSCRIPTION_BY_RNA_POLYMERASE_II	9.79766e-08	2.03794	Up-regulated	BP	URG	URG	#N/A	CONSERVED	#N/A
FOXC1	GOBP_REGULATION_OF_CELL_DIFFERENTIATION	6.93419e-11	2.13488	Up-regulated	BP	URG	URG	#N/A	CONSERVED	#N/A
FOXC1	GOBP_REGULATION_OF_EPITHELIAL_CELL_DIFFERENTIATION	3.27694e-06	2.44133	Up-regulated	BP	URG	URG	#N/A	CONSERVED	#N/A
FOXC1	GOBP_REGULATION_OF_MULTICELLULAR_ORGANISMAL_DEVELOPMENT	2.18379e-15	2.39265	Up-regulated	BP	URG	URG	#N/A	CONSERVED	#N/A
FOXC1	GOBP_RENAL_SYSTEM_DEVELOPMENT	3.31684e-06	2.27319	Up-regulated	BP	URG	URG	#N/A	CONSERVED	#N/A
FOXC1	GOBP_RESPONSE_TO_ENDOGENOUS_STIMULUS	4.34483e-10	2.04899	Up-regulated	BP	URG	URG	#N/A	CONSERVED	#N/A
FOXC1	GOBP_SKELETAL_SYSTEM_DEVELOPMENT	1.8234e-10	2.50911	Up-regulated	BP	URG	URG	#N/A	CONSERVED	#N/A
FOXC1	GOBP_TISSUE_MORPHOGENESIS	1.3758e-11	2.56792	Up-regulated	BP	URG	URG	#N/A	CONSERVED	#N/A
CHRNB2	GOBP_CATECHOL_CONTAINING_COMPOUND_METABOLIC_PROCESS	0.026138	-1.92709	Down-regulated	BP	DRG	EEG	Excluded	#N/A	#N/A
DAO	GOBP_CATECHOL_CONTAINING_COMPOUND_METABOLIC_PROCESS	0.026138	-1.92709	Down-regulated	BP	DRG	EEG	Excluded	#N/A	#N/A
DRD4	GOBP_CATECHOL_CONTAINING_COMPOUND_METABOLIC_PROCESS	0.026138	-1.92709	Down-regulated	BP	DRG	EEG	Excluded	#N/A	#N/A
NPY	GOBP_CATECHOL_CONTAINING_COMPOUND_METABOLIC_PROCESS	0.026138	-1.92709	Down-regulated	BP	DRG	DRG	Excluded	#N/A	#N/A
SULT1A2	GOBP_CATECHOL_CONTAINING_COMPOUND_METABOLIC_PROCESS	0.026138	-1.92709	Down-regulated	BP	DRG	EEG	Excluded	#N/A	#N/A
TH	GOBP_CATECHOL_CONTAINING_COMPOUND_METABOLIC_PROCESS	0.026138	-1.92709	Down-regulated	BP	DRG	DRG	Excluded	#N/A	#N/A
FOXC1	GOBP_TISSUE_REMODELING	2.65287e-05	2.34756	Up-regulated	BP	URG	URG	#N/A	CONSERVED	#N/A
FOXC1	GOBP_TUBE_MORPHOGENESIS	3.03088e-16	2.61633	Up-regulated	BP	URG	URG	#N/A	CONSERVED	#N/A
FOXC1	GOBP_VASCULATURE_DEVELOPMENT	6.03745e-15	2.63331	Up-regulated	BP	URG	URG	#N/A	CONSERVED	#N/A
FOXC1	GOMF_DNA_BINDING_TRANSCRIPTION_ACTIVATOR_ACTIVITY	6.79759e-05	2.1492	Up-regulated	MF	URG	URG	#N/A	CONSERVED	#N/A
DOK2	GOBP_ENZYME_LINKED_RECEPTOR_PROTEIN_SIGNALING_PATHWAY	3.45993e-07	2.09295	Up-regulated	BP	URG	EEG	#N/A	CONSERVED	#N/A
DOK2	GOMF_SIGNALING_RECEPTOR_BINDING	3.41006e-12	2.33929	Up-regulated	MF	URG	EEG	#N/A	CONSERVED	#N/A
GDF15	GOBP_ANATOMICAL_STRUCTURE_FORMATION_INVOLVED_IN_MORPHOGENESIS	1.87179e-14	2.42453	Up-regulated	BP	URG	EEG	#N/A	CONSERVED	#N/A
GDF15	GOBP_ENZYME_LINKED_RECEPTOR_PROTEIN_SIGNALING_PATHWAY	3.45993e-07	2.09295	Up-regulated	BP	URG	EEG	#N/A	CONSERVED	#N/A
GDF15	GOBP_GROWTH	0.000266398	1.83982	Up-regulated	BP	URG	EEG	#N/A	CONSERVED	#N/A
GDF15	GOBP_NEGATIVE_REGULATION_OF_DEVELOPMENTAL_PROCESS	1.52288e-07	2.1074	Up-regulated	BP	URG	EEG	#N/A	CONSERVED	#N/A
GDF15	GOBP_NEGATIVE_REGULATION_OF_MULTICELLULAR_ORGANISMAL_PROCESS	1.52476e-10	2.24346	Up-regulated	BP	URG	EEG	#N/A	CONSERVED	#N/A
GDF15	GOBP_RESPONSE_TO_ENDOGENOUS_STIMULUS	4.34483e-10	2.04899	Up-regulated	BP	URG	EEG	#N/A	CONSERVED	#N/A
GDF15	GOMF_GROWTH_FACTOR_ACTIVITY	0.00321507	2.1315	Up-regulated	MF	URG	EEG	#N/A	CONSERVED	#N/A
GDF15	GOMF_SIGNALING_RECEPTOR_BINDING	3.41006e-12	2.33929	Up-regulated	MF	URG	EEG	#N/A	CONSERVED	#N/A
FOXF1	GOBP_ANATOMICAL_STRUCTURE_FORMATION_INVOLVED_IN_MORPHOGENESIS	1.87179e-14	2.42453	Up-regulated	BP	URG	EEG	#N/A	CONSERVED	#N/A
FOXF1	GOBP_ANIMAL_ORGAN_MORPHOGENESIS	6.04951e-12	2.3968	Up-regulated	BP	URG	EEG	#N/A	CONSERVED	#N/A
FOXF1	GOBP_CELL_ACTIVATION	4.80901e-17	2.57752	Up-regulated	BP	URG	EEG	#N/A	CONSERVED	#N/A
FOXF1	GOBP_CELL_ADHESION	2.29334e-11	2.18574	Up-regulated	BP	URG	EEG	#N/A	CONSERVED	#N/A
FOXF1	GOBP_CELL_MOTILITY	4.18439e-12	2.16537	Up-regulated	BP	URG	EEG	#N/A	CONSERVED	#N/A
FOXF1	GOBP_CIRCULATORY_SYSTEM_DEVELOPMENT	6.97244e-15	2.45048	Up-regulated	BP	URG	EEG	#N/A	CONSERVED	#N/A
FOXF1	GOBP_DEFENSE_RESPONSE	1.24182e-25	2.70488	Up-regulated	BP	URG	EEG	#N/A	CONSERVED	#N/A
FOXF1	GOBP_EMBRYONIC_MORPHOGENESIS	1.39455e-11	2.53155	Up-regulated	BP	URG	EEG	#N/A	CONSERVED	#N/A
FOXF1	GOBP_EPITHELIUM_DEVELOPMENT	7.41751e-12	2.31451	Up-regulated	BP	URG	EEG	#N/A	CONSERVED	#N/A
FOXF1	GOBP_EXTERNAL_ENCAPSULATING_STRUCTURE_ORGANIZATION	3.97131e-05	2.17373	Up-regulated	BP	URG	EEG	#N/A	CONSERVED	#N/A
FOXF1	GOBP_IMMUNE_RESPONSE	7.02911e-26	2.71328	Up-regulated	BP	URG	EEG	#N/A	CONSERVED	#N/A
FOXF1	GOBP_INFLAMMATORY_RESPONSE	7.04276e-19	2.80598	Up-regulated	BP	URG	EEG	#N/A	CONSERVED	#N/A
FOXF1	GOBP_NEGATIVE_REGULATION_OF_MULTICELLULAR_ORGANISMAL_PROCESS	1.52476e-10	2.24346	Up-regulated	BP	URG	EEG	#N/A	CONSERVED	#N/A
FOXF1	GOBP_POSITIVE_REGULATION_OF_TRANSCRIPTION_BY_RNA_POLYMERASE_II	9.79766e-08	2.03794	Up-regulated	BP	URG	EEG	#N/A	CONSERVED	#N/A
FOXF1	GOBP_REGULATION_OF_CELL_POPULATION_PROLIFERATION	1.02853e-15	2.34152	Up-regulated	BP	URG	EEG	#N/A	CONSERVED	#N/A
FOXF1	GOBP_REGULATION_OF_IMMUNE_SYSTEM_PROCESS	7.47158e-19	2.5206	Up-regulated	BP	URG	EEG	#N/A	CONSERVED	#N/A
FOXF1	GOBP_REGULATION_OF_RESPONSE_TO_EXTERNAL_STIMULUS	4.24862e-14	2.47233	Up-regulated	BP	URG	EEG	#N/A	CONSERVED	#N/A
FOXF1	GOBP_RENAL_SYSTEM_DEVELOPMENT	3.31684e-06	2.27319	Up-regulated	BP	URG	EEG	#N/A	CONSERVED	#N/A
FOXF1	GOBP_TISSUE_MORPHOGENESIS	1.3758e-11	2.56792	Up-regulated	BP	URG	EEG	#N/A	CONSERVED	#N/A
FOXF1	GOBP_TUBE_MORPHOGENESIS	3.03088e-16	2.61633	Up-regulated	BP	URG	EEG	#N/A	CONSERVED	#N/A
FOXF1	GOBP_VASCULATURE_DEVELOPMENT	6.03745e-15	2.63331	Up-regulated	BP	URG	EEG	#N/A	CONSERVED	#N/A
FOXF1	GOMF_DNA_BINDING_TRANSCRIPTION_ACTIVATOR_ACTIVITY	6.79759e-05	2.1492	Up-regulated	MF	URG	EEG	#N/A	CONSERVED	#N/A
FMOD	GOBP_ENZYME_LINKED_RECEPTOR_PROTEIN_SIGNALING_PATHWAY	3.45993e-07	2.09295	Up-regulated	BP	URG	URG	#N/A	CONSERVED	#N/A
FMOD	GOBP_EXTERNAL_ENCAPSULATING_STRUCTURE_ORGANIZATION	3.97131e-05	2.17373	Up-regulated	BP	URG	URG	#N/A	CONSERVED	#N/A
FMOD	GOBP_RESPONSE_TO_ENDOGENOUS_STIMULUS	4.34483e-10	2.04899	Up-regulated	BP	URG	URG	#N/A	CONSERVED	#N/A
FMOD	GOMF_EXTRACELLULAR_MATRIX_STRUCTURAL_CONSTITUENT	0.00104408	2.17909	Up-regulated	MF	URG	URG	#N/A	CONSERVED	#N/A
CLEC2B	GOMF_CARBOHYDRATE_BINDING	0.0215379	1.85022	Up-regulated	MF	URG	URG	#N/A	CONSERVED	#N/A
GABRE	GOBP_INORGANIC_ANION_TRANSPORT	0.0109242	1.91615	Up-regulated	BP	URG	EEG	#N/A	CONSERVED	#N/A
GABRE	GOMF_INORGANIC_ANION_TRANSMEMBRANE_TRANSPORTER_ACTIVITY	0.0031013	2.13286	Up-regulated	MF	URG	EEG	#N/A	CONSERVED	#N/A
GABRE	GOMF_MOLECULAR_TRANSDUCER_ACTIVITY	7.31581e-10	2.2735	Up-regulated	MF	URG	EEG	#N/A	CONSERVED	#N/A
IL18RAP	GOBP_BIOLOGICAL_PROCESS_INVOLVED_IN_INTERSPECIES_INTERACTION_BETWEEN_ORGANISMS	3.92754e-19	2.51154	Up-regulated	BP	URG	EEG	#N/A	CONSERVED	#N/A
IL18RAP	GOBP_CELL_ACTIVATION	4.80901e-17	2.57752	Up-regulated	BP	URG	EEG	#N/A	CONSERVED	#N/A
IL18RAP	GOBP_CELL_KILLING	0.000105388	2.31257	Up-regulated	BP	URG	EEG	#N/A	CONSERVED	#N/A
IL18RAP	GOBP_DEFENSE_RESPONSE	1.24182e-25	2.70488	Up-regulated	BP	URG	EEG	#N/A	CONSERVED	#N/A
IL18RAP	GOBP_GRANULOCYTE_ACTIVATION	1.98407e-05	2.40379	Up-regulated	BP	URG	EEG	#N/A	CONSERVED	#N/A
IL18RAP	GOBP_IMMUNE_RESPONSE	7.02911e-26	2.71328	Up-regulated	BP	URG	EEG	#N/A	CONSERVED	#N/A
IL18RAP	GOBP_INFLAMMATORY_RESPONSE	7.04276e-19	2.80598	Up-regulated	BP	URG	EEG	#N/A	CONSERVED	#N/A
IL18RAP	GOBP_REGULATION_OF_DNA_BINDING_TRANSCRIPTION_FACTOR_ACTIVITY	1.03108e-05	2.18041	Up-regulated	BP	URG	EEG	#N/A	CONSERVED	#N/A
IL18RAP	GOBP_REGULATION_OF_IMMUNE_SYSTEM_PROCESS	7.47158e-19	2.5206	Up-regulated	BP	URG	EEG	#N/A	CONSERVED	#N/A
IL18RAP	GOBP_REGULATION_OF_RESPONSE_TO_EXTERNAL_STIMULUS	4.24862e-14	2.47233	Up-regulated	BP	URG	EEG	#N/A	CONSERVED	#N/A
IL18RAP	GOMF_IMMUNE_RECEPTOR_ACTIVITY	3.08196e-06	2.56827	Up-regulated	MF	URG	EEG	#N/A	CONSERVED	#N/A
IL18RAP	GOMF_MOLECULAR_TRANSDUCER_ACTIVITY	7.31581e-10	2.2735	Up-regulated	MF	URG	EEG	#N/A	CONSERVED	#N/A
PRELP	GOBP_SKELETAL_SYSTEM_DEVELOPMENT	1.8234e-10	2.50911	Up-regulated	BP	URG	EEG	#N/A	CONSERVED	#N/A
PRELP	GOMF_EXTRACELLULAR_MATRIX_STRUCTURAL_CONSTITUENT	0.00104408	2.17909	Up-regulated	MF	URG	EEG	#N/A	CONSERVED	#N/A
PRELP	GOMF_GLYCOSAMINOGLYCAN_BINDING	0.000255923	2.25726	Up-regulated	MF	URG	EEG	#N/A	CONSERVED	#N/A
RBPMS2	GOBP_ANIMAL_ORGAN_MORPHOGENESIS	6.04951e-12	2.3968	Up-regulated	BP	URG	EEG	#N/A	CONSERVED	#N/A
RBPMS2	GOBP_EMBRYONIC_MORPHOGENESIS	1.39455e-11	2.53155	Up-regulated	BP	URG	EEG	#N/A	CONSERVED	#N/A
RBPMS2	GOBP_ENZYME_LINKED_RECEPTOR_PROTEIN_SIGNALING_PATHWAY	3.45993e-07	2.09295	Up-regulated	BP	URG	EEG	#N/A	CONSERVED	#N/A
RBPMS2	GOBP_MUSCLE_CELL_PROLIFERATION	5.99927e-06	2.3269	Up-regulated	BP	URG	EEG	#N/A	CONSERVED	#N/A
RBPMS2	GOBP_NEGATIVE_REGULATION_OF_DEVELOPMENTAL_PROCESS	1.52288e-07	2.1074	Up-regulated	BP	URG	EEG	#N/A	CONSERVED	#N/A
RBPMS2	GOBP_REGULATION_OF_CELL_DIFFERENTIATION	6.93419e-11	2.13488	Up-regulated	BP	URG	EEG	#N/A	CONSERVED	#N/A
RBPMS2	GOBP_REGULATION_OF_CELL_POPULATION_PROLIFERATION	1.02853e-15	2.34152	Up-regulated	BP	URG	EEG	#N/A	CONSERVED	#N/A
RBPMS2	GOBP_RESPONSE_TO_ENDOGENOUS_STIMULUS	4.34483e-10	2.04899	Up-regulated	BP	URG	EEG	#N/A	CONSERVED	#N/A
RBPMS2	GOBP_TUBE_MORPHOGENESIS	3.03088e-16	2.61633	Up-regulated	BP	URG	EEG	#N/A	CONSERVED	#N/A
COL6A2	GOBP_CELL_ADHESION	2.29334e-11	2.18574	Up-regulated	BP	URG	EEG	#N/A	CONSERVED	#N/A
COL6A2	GOMF_EXTRACELLULAR_MATRIX_STRUCTURAL_CONSTITUENT	0.00104408	2.17909	Up-regulated	MF	URG	EEG	#N/A	CONSERVED	#N/A
COL6A2	GOMF_PROTEIN_CONTAINING_COMPLEX_BINDING	0.00013783	1.85191	Up-regulated	MF	URG	EEG	#N/A	CONSERVED	#N/A
VIM	GOBP_BIOLOGICAL_PROCESS_INVOLVED_IN_INTERSPECIES_INTERACTION_BETWEEN_ORGANISMS	3.92754e-19	2.51154	Up-regulated	BP	URG	EEG	#N/A	CONSERVED	#N/A
VIM	GOBP_DEFENSE_RESPONSE	1.24182e-25	2.70488	Up-regulated	BP	URG	EEG	#N/A	CONSERVED	#N/A
VIM	GOBP_ENZYME_LINKED_RECEPTOR_PROTEIN_SIGNALING_PATHWAY	3.45993e-07	2.09295	Up-regulated	BP	URG	EEG	#N/A	CONSERVED	#N/A
VIM	GOBP_EPITHELIUM_DEVELOPMENT	7.41751e-12	2.31451	Up-regulated	BP	URG	EEG	#N/A	CONSERVED	#N/A
VIM	GOBP_IMMUNE_RESPONSE	7.02911e-26	2.71328	Up-regulated	BP	URG	EEG	#N/A	CONSERVED	#N/A
VIM	GOBP_POSITIVE_REGULATION_OF_GENE_EXPRESSION	2.53359e-09	2.16324	Up-regulated	BP	URG	EEG	#N/A	CONSERVED	#N/A
VIM	GOBP_RESPONSE_TO_BACTERIUM	9.33747e-16	2.77108	Up-regulated	BP	URG	EEG	#N/A	CONSERVED	#N/A
VIM	GOBP_RESPONSE_TO_ENDOGENOUS_STIMULUS	4.34483e-10	2.04899	Up-regulated	BP	URG	EEG	#N/A	CONSERVED	#N/A
VIM	GOBP_RESPONSE_TO_LIPID	5.53884e-10	2.25704	Up-regulated	BP	URG	EEG	#N/A	CONSERVED	#N/A
VIM	GOMF_PROTEIN_CONTAINING_COMPLEX_BINDING	0.00013783	1.85191	Up-regulated	MF	URG	EEG	#N/A	CONSERVED	#N/A
PRPH2	GOBP_DETECTION_OF_STIMULUS_INVOLVED_IN_SENSORY_PERCEPTION	0.0226112	-1.88948	Down-regulated	BP	DRG	DRG	#N/A	CONSERVED	#N/A
RHO	GOBP_DETECTION_OF_STIMULUS_INVOLVED_IN_SENSORY_PERCEPTION	0.0226112	-1.88948	Down-regulated	BP	DRG	DRG	#N/A	CONSERVED	#N/A
COL1A1	GOBP_ANATOMICAL_STRUCTURE_FORMATION_INVOLVED_IN_MORPHOGENESIS	1.87179e-14	2.42453	Up-regulated	BP	URG	EEG	#N/A	CONSERVED	#N/A
COL1A1	GOBP_ANIMAL_ORGAN_MORPHOGENESIS	6.04951e-12	2.3968	Up-regulated	BP	URG	EEG	#N/A	CONSERVED	#N/A
COL1A1	GOBP_CELL_ADHESION	2.29334e-11	2.18574	Up-regulated	BP	URG	EEG	#N/A	CONSERVED	#N/A
COL1A1	GOBP_CELL_MOTILITY	4.18439e-12	2.16537	Up-regulated	BP	URG	EEG	#N/A	CONSERVED	#N/A
COL1A1	GOBP_CIRCULATORY_SYSTEM_DEVELOPMENT	6.97244e-15	2.45048	Up-regulated	BP	URG	EEG	#N/A	CONSERVED	#N/A
COL1A1	GOBP_ENZYME_LINKED_RECEPTOR_PROTEIN_SIGNALING_PATHWAY	3.45993e-07	2.09295	Up-regulated	BP	URG	EEG	#N/A	CONSERVED	#N/A
COL1A1	GOBP_EXTERNAL_ENCAPSULATING_STRUCTURE_ORGANIZATION	3.97131e-05	2.17373	Up-regulated	BP	URG	EEG	#N/A	CONSERVED	#N/A
COL1A1	GOBP_POSITIVE_REGULATION_OF_MULTICELLULAR_ORGANISMAL_PROCESS	3.80193e-15	2.32494	Up-regulated	BP	URG	EEG	#N/A	CONSERVED	#N/A
COL1A1	GOBP_REGULATION_OF_CELL_DIFFERENTIATION	6.93419e-11	2.13488	Up-regulated	BP	URG	EEG	#N/A	CONSERVED	#N/A
COL1A1	GOBP_RESPONSE_TO_ENDOGENOUS_STIMULUS	4.34483e-10	2.04899	Up-regulated	BP	URG	EEG	#N/A	CONSERVED	#N/A
COL1A1	GOBP_RESPONSE_TO_LIPID	5.53884e-10	2.25704	Up-regulated	BP	URG	EEG	#N/A	CONSERVED	#N/A
COL1A1	GOBP_SKELETAL_SYSTEM_DEVELOPMENT	1.8234e-10	2.50911	Up-regulated	BP	URG	EEG	#N/A	CONSERVED	#N/A
COL1A1	GOBP_VASCULATURE_DEVELOPMENT	6.03745e-15	2.63331	Up-regulated	BP	URG	EEG	#N/A	CONSERVED	#N/A
COL1A1	GOMF_EXTRACELLULAR_MATRIX_STRUCTURAL_CONSTITUENT	0.00104408	2.17909	Up-regulated	MF	URG	EEG	#N/A	CONSERVED	#N/A
COL1A1	GOMF_GROWTH_FACTOR_BINDING	0.00471779	2.04847	Up-regulated	MF	URG	EEG	#N/A	CONSERVED	#N/A
KLF4	GOBP_ANATOMICAL_STRUCTURE_FORMATION_INVOLVED_IN_MORPHOGENESIS	1.87179e-14	2.42453	Up-regulated	BP	URG	URG	#N/A	CONSERVED	#N/A
KLF4	GOBP_CELL_ADHESION	2.29334e-11	2.18574	Up-regulated	BP	URG	URG	#N/A	CONSERVED	#N/A
KLF4	GOBP_CELL_MOTILITY	4.18439e-12	2.16537	Up-regulated	BP	URG	URG	#N/A	CONSERVED	#N/A
KLF4	GOBP_CIRCULATORY_SYSTEM_DEVELOPMENT	6.97244e-15	2.45048	Up-regulated	BP	URG	URG	#N/A	CONSERVED	#N/A
KLF4	GOBP_CYTOKINE_PRODUCTION	5.27386e-10	2.34186	Up-regulated	BP	URG	URG	#N/A	CONSERVED	#N/A
KLF4	GOBP_DEFENSE_RESPONSE	1.24182e-25	2.70488	Up-regulated	BP	URG	URG	#N/A	CONSERVED	#N/A
KLF4	GOBP_EMBRYONIC_MORPHOGENESIS	1.39455e-11	2.53155	Up-regulated	BP	URG	URG	#N/A	CONSERVED	#N/A
KLF4	GOBP_EPITHELIUM_DEVELOPMENT	7.41751e-12	2.31451	Up-regulated	BP	URG	URG	#N/A	CONSERVED	#N/A
KLF4	GOBP_HEMOPOIESIS	1.27624e-09	2.28533	Up-regulated	BP	URG	URG	#N/A	CONSERVED	#N/A
KLF4	GOBP_INFLAMMATORY_RESPONSE	7.04276e-19	2.80598	Up-regulated	BP	URG	URG	#N/A	CONSERVED	#N/A
KLF4	GOBP_INTERLEUKIN_8_PRODUCTION	4.36399e-05	2.40155	Up-regulated	BP	URG	URG	#N/A	CONSERVED	#N/A
KLF4	GOBP_NEGATIVE_REGULATION_OF_DEVELOPMENTAL_PROCESS	1.52288e-07	2.1074	Up-regulated	BP	URG	URG	#N/A	CONSERVED	#N/A
KLF4	GOBP_NEGATIVE_REGULATION_OF_MOLECULAR_FUNCTION	6.40735e-05	1.89111	Up-regulated	BP	URG	URG	#N/A	CONSERVED	#N/A
KLF4	GOBP_NEGATIVE_REGULATION_OF_MULTICELLULAR_ORGANISMAL_PROCESS	1.52476e-10	2.24346	Up-regulated	BP	URG	URG	#N/A	CONSERVED	#N/A
KLF4	GOBP_POSITIVE_REGULATION_OF_GENE_EXPRESSION	2.53359e-09	2.16324	Up-regulated	BP	URG	URG	#N/A	CONSERVED	#N/A
KLF4	GOBP_POSITIVE_REGULATION_OF_MULTICELLULAR_ORGANISMAL_PROCESS	3.80193e-15	2.32494	Up-regulated	BP	URG	URG	#N/A	CONSERVED	#N/A
KLF4	GOBP_POSITIVE_REGULATION_OF_TRANSCRIPTION_BY_RNA_POLYMERASE_II	9.79766e-08	2.03794	Up-regulated	BP	URG	URG	#N/A	CONSERVED	#N/A
KLF4	GOBP_REGULATION_OF_CATALYTIC_ACTIVITY	4.36399e-05	1.73153	Up-regulated	BP	URG	URG	#N/A	CONSERVED	#N/A
KLF4	GOBP_REGULATION_OF_CELL_DIFFERENTIATION	6.93419e-11	2.13488	Up-regulated	BP	URG	URG	#N/A	CONSERVED	#N/A
KLF4	GOBP_REGULATION_OF_CELL_POPULATION_PROLIFERATION	1.02853e-15	2.34152	Up-regulated	BP	URG	URG	#N/A	CONSERVED	#N/A
KLF4	GOBP_REGULATION_OF_DNA_BINDING_TRANSCRIPTION_FACTOR_ACTIVITY	1.03108e-05	2.18041	Up-regulated	BP	URG	URG	#N/A	CONSERVED	#N/A
KLF4	GOBP_REGULATION_OF_MULTICELLULAR_ORGANISMAL_DEVELOPMENT	2.18379e-15	2.39265	Up-regulated	BP	URG	URG	#N/A	CONSERVED	#N/A
KLF4	GOBP_REGULATION_OF_PEPTIDASE_ACTIVITY	2.05733e-06	2.31701	Up-regulated	BP	URG	URG	#N/A	CONSERVED	#N/A
KLF4	GOBP_REGULATION_OF_RESPONSE_TO_EXTERNAL_STIMULUS	4.24862e-14	2.47233	Up-regulated	BP	URG	URG	#N/A	CONSERVED	#N/A
KLF4	GOBP_RESPONSE_TO_ENDOGENOUS_STIMULUS	4.34483e-10	2.04899	Up-regulated	BP	URG	URG	#N/A	CONSERVED	#N/A
KLF4	GOBP_RESPONSE_TO_LIPID	5.53884e-10	2.25704	Up-regulated	BP	URG	URG	#N/A	CONSERVED	#N/A
KLF4	GOBP_TISSUE_MORPHOGENESIS	1.3758e-11	2.56792	Up-regulated	BP	URG	URG	#N/A	CONSERVED	#N/A
KLF4	GOBP_TUBE_MORPHOGENESIS	3.03088e-16	2.61633	Up-regulated	BP	URG	URG	#N/A	CONSERVED	#N/A
KLF4	GOBP_VASCULATURE_DEVELOPMENT	6.03745e-15	2.63331	Up-regulated	BP	URG	URG	#N/A	CONSERVED	#N/A
KLF4	GOMF_DNA_BINDING_TRANSCRIPTION_ACTIVATOR_ACTIVITY	6.79759e-05	2.1492	Up-regulated	MF	URG	URG	#N/A	CONSERVED	#N/A
KLF5	GOBP_ANATOMICAL_STRUCTURE_FORMATION_INVOLVED_IN_MORPHOGENESIS	1.87179e-14	2.42453	Up-regulated	BP	URG	URG	#N/A	CONSERVED	#N/A
KLF5	GOBP_CELL_ACTIVATION	4.80901e-17	2.57752	Up-regulated	BP	URG	URG	#N/A	CONSERVED	#N/A
KLF5	GOBP_CIRCULATORY_SYSTEM_DEVELOPMENT	6.97244e-15	2.45048	Up-regulated	BP	URG	URG	#N/A	CONSERVED	#N/A
KLF5	GOBP_EPITHELIUM_DEVELOPMENT	7.41751e-12	2.31451	Up-regulated	BP	URG	URG	#N/A	CONSERVED	#N/A
KLF5	GOBP_GROWTH	0.000266398	1.83982	Up-regulated	BP	URG	URG	#N/A	CONSERVED	#N/A
KLF5	GOBP_POSITIVE_REGULATION_OF_TRANSCRIPTION_BY_RNA_POLYMERASE_II	9.79766e-08	2.03794	Up-regulated	BP	URG	URG	#N/A	CONSERVED	#N/A
KLF5	GOBP_REGULATION_OF_CELL_DIFFERENTIATION	6.93419e-11	2.13488	Up-regulated	BP	URG	URG	#N/A	CONSERVED	#N/A
KLF5	GOBP_TUBE_MORPHOGENESIS	3.03088e-16	2.61633	Up-regulated	BP	URG	URG	#N/A	CONSERVED	#N/A
KLF5	GOBP_VASCULATURE_DEVELOPMENT	6.03745e-15	2.63331	Up-regulated	BP	URG	URG	#N/A	CONSERVED	#N/A
KLF5	GOMF_DNA_BINDING_TRANSCRIPTION_ACTIVATOR_ACTIVITY	6.79759e-05	2.1492	Up-regulated	MF	URG	URG	#N/A	CONSERVED	#N/A
YBX3	GOBP_GROWTH	0.000266398	1.83982	Up-regulated	BP	URG	EEG	#N/A	CONSERVED	#N/A
YBX3	GOBP_NEGATIVE_REGULATION_OF_DEVELOPMENTAL_PROCESS	1.52288e-07	2.1074	Up-regulated	BP	URG	EEG	#N/A	CONSERVED	#N/A
YBX3	GOBP_POSITIVE_REGULATION_OF_GENE_EXPRESSION	2.53359e-09	2.16324	Up-regulated	BP	URG	EEG	#N/A	CONSERVED	#N/A
YBX3	GOBP_POSITIVE_REGULATION_OF_MULTICELLULAR_ORGANISMAL_PROCESS	3.80193e-15	2.32494	Up-regulated	BP	URG	EEG	#N/A	CONSERVED	#N/A
YBX3	GOMF_PROTEIN_CONTAINING_COMPLEX_BINDING	0.00013783	1.85191	Up-regulated	MF	URG	EEG	#N/A	CONSERVED	#N/A
OLFML2A	GOBP_EXTERNAL_ENCAPSULATING_STRUCTURE_ORGANIZATION	3.97131e-05	2.17373	Up-regulated	BP	URG	EEG	#N/A	CONSERVED	#N/A
TWIST1	GOBP_ANATOMICAL_STRUCTURE_FORMATION_INVOLVED_IN_MORPHOGENESIS	1.87179e-14	2.42453	Up-regulated	BP	URG	URG	#N/A	CONSERVED	#N/A
TWIST1	GOBP_ANIMAL_ORGAN_MORPHOGENESIS	6.04951e-12	2.3968	Up-regulated	BP	URG	URG	#N/A	CONSERVED	#N/A
TWIST1	GOBP_CELL_MOTILITY	4.18439e-12	2.16537	Up-regulated	BP	URG	URG	#N/A	CONSERVED	#N/A
TWIST1	GOBP_CIRCULATORY_SYSTEM_DEVELOPMENT	6.97244e-15	2.45048	Up-regulated	BP	URG	URG	#N/A	CONSERVED	#N/A
TWIST1	GOBP_CYTOKINE_PRODUCTION	5.27386e-10	2.34186	Up-regulated	BP	URG	URG	#N/A	CONSERVED	#N/A
TWIST1	GOBP_EAR_DEVELOPMENT	8.76827e-06	2.39018	Up-regulated	BP	URG	URG	#N/A	CONSERVED	#N/A
TWIST1	GOBP_EMBRYONIC_MORPHOGENESIS	1.39455e-11	2.53155	Up-regulated	BP	URG	URG	#N/A	CONSERVED	#N/A
TWIST1	GOBP_EMBRYONIC_SKELETAL_SYSTEM_MORPHOGENESIS	1.49442e-05	2.43657	Up-regulated	BP	URG	URG	#N/A	CONSERVED	#N/A
TWIST1	GOBP_EPITHELIAL_CELL_PROLIFERATION	2.06201e-10	2.54233	Up-regulated	BP	URG	URG	#N/A	CONSERVED	#N/A
TWIST1	GOBP_EPITHELIUM_DEVELOPMENT	7.41751e-12	2.31451	Up-regulated	BP	URG	URG	#N/A	CONSERVED	#N/A
TWIST1	GOBP_IMMUNE_RESPONSE	7.02911e-26	2.71328	Up-regulated	BP	URG	URG	#N/A	CONSERVED	#N/A
TWIST1	GOBP_NEGATIVE_REGULATION_OF_DEVELOPMENTAL_PROCESS	1.52288e-07	2.1074	Up-regulated	BP	URG	URG	#N/A	CONSERVED	#N/A
TWIST1	GOBP_NEGATIVE_REGULATION_OF_MOLECULAR_FUNCTION	6.40735e-05	1.89111	Up-regulated	BP	URG	URG	#N/A	CONSERVED	#N/A
TWIST1	GOBP_NEGATIVE_REGULATION_OF_MULTICELLULAR_ORGANISMAL_PROCESS	1.52476e-10	2.24346	Up-regulated	BP	URG	URG	#N/A	CONSERVED	#N/A
TWIST1	GOBP_POSITIVE_REGULATION_OF_GENE_EXPRESSION	2.53359e-09	2.16324	Up-regulated	BP	URG	URG	#N/A	CONSERVED	#N/A
TWIST1	GOBP_POSITIVE_REGULATION_OF_MULTICELLULAR_ORGANISMAL_PROCESS	3.80193e-15	2.32494	Up-regulated	BP	URG	URG	#N/A	CONSERVED	#N/A
TWIST1	GOBP_POSITIVE_REGULATION_OF_TRANSCRIPTION_BY_RNA_POLYMERASE_II	9.79766e-08	2.03794	Up-regulated	BP	URG	URG	#N/A	CONSERVED	#N/A
TWIST1	GOBP_REGULATION_OF_CELL_DIFFERENTIATION	6.93419e-11	2.13488	Up-regulated	BP	URG	URG	#N/A	CONSERVED	#N/A
TWIST1	GOBP_REGULATION_OF_CELL_POPULATION_PROLIFERATION	1.02853e-15	2.34152	Up-regulated	BP	URG	URG	#N/A	CONSERVED	#N/A
TWIST1	GOBP_REGULATION_OF_DNA_BINDING_TRANSCRIPTION_FACTOR_ACTIVITY	1.03108e-05	2.18041	Up-regulated	BP	URG	URG	#N/A	CONSERVED	#N/A
TWIST1	GOBP_REGULATION_OF_IMMUNE_SYSTEM_PROCESS	7.47158e-19	2.5206	Up-regulated	BP	URG	URG	#N/A	CONSERVED	#N/A
TWIST1	GOBP_REGULATION_OF_MULTICELLULAR_ORGANISMAL_DEVELOPMENT	2.18379e-15	2.39265	Up-regulated	BP	URG	URG	#N/A	CONSERVED	#N/A
TWIST1	GOBP_RESPONSE_TO_ENDOGENOUS_STIMULUS	4.34483e-10	2.04899	Up-regulated	BP	URG	URG	#N/A	CONSERVED	#N/A
TWIST1	GOBP_SKELETAL_SYSTEM_DEVELOPMENT	1.8234e-10	2.50911	Up-regulated	BP	URG	URG	#N/A	CONSERVED	#N/A
TWIST1	GOBP_TISSUE_MORPHOGENESIS	1.3758e-11	2.56792	Up-regulated	BP	URG	URG	#N/A	CONSERVED	#N/A
TWIST1	GOBP_TUBE_MORPHOGENESIS	3.03088e-16	2.61633	Up-regulated	BP	URG	URG	#N/A	CONSERVED	#N/A
TWIST1	GOBP_VASCULATURE_DEVELOPMENT	6.03745e-15	2.63331	Up-regulated	BP	URG	URG	#N/A	CONSERVED	#N/A
CFH	GOBP_BIOLOGICAL_PROCESS_INVOLVED_IN_INTERSPECIES_INTERACTION_BETWEEN_ORGANISMS	3.92754e-19	2.51154	Up-regulated	BP	URG	URG	#N/A	CONSERVED	#N/A
CFH	GOBP_CELL_KILLING	0.000105388	2.31257	Up-regulated	BP	URG	URG	#N/A	CONSERVED	#N/A
CFH	GOBP_DEFENSE_RESPONSE	1.24182e-25	2.70488	Up-regulated	BP	URG	URG	#N/A	CONSERVED	#N/A
CFH	GOBP_HUMORAL_IMMUNE_RESPONSE	6.41577e-08	2.54326	Up-regulated	BP	URG	URG	#N/A	CONSERVED	#N/A
CFH	GOBP_IMMUNE_RESPONSE	7.02911e-26	2.71328	Up-regulated	BP	URG	URG	#N/A	CONSERVED	#N/A
CFH	GOBP_REGULATION_OF_IMMUNE_SYSTEM_PROCESS	7.47158e-19	2.5206	Up-regulated	BP	URG	URG	#N/A	CONSERVED	#N/A
CFH	GOBP_REGULATION_OF_RESPONSE_TO_EXTERNAL_STIMULUS	4.24862e-14	2.47233	Up-regulated	BP	URG	URG	#N/A	CONSERVED	#N/A
CFH	GOMF_GLYCOSAMINOGLYCAN_BINDING	0.000255923	2.25726	Up-regulated	MF	URG	URG	#N/A	CONSERVED	#N/A
SST	GOBP_SYNAPTIC_SIGNALING	6.5319e-05	-1.97663	Down-regulated	BP	DRG	EEG	#N/A	CONSERVED	#N/A
C1R	GOBP_BIOLOGICAL_PROCESS_INVOLVED_IN_INTERSPECIES_INTERACTION_BETWEEN_ORGANISMS	3.92754e-19	2.51154	Up-regulated	BP	URG	EEG	#N/A	CONSERVED	#N/A
C1R	GOBP_DEFENSE_RESPONSE	1.24182e-25	2.70488	Up-regulated	BP	URG	EEG	#N/A	CONSERVED	#N/A
C1R	GOBP_HUMORAL_IMMUNE_RESPONSE	6.41577e-08	2.54326	Up-regulated	BP	URG	EEG	#N/A	CONSERVED	#N/A
C1R	GOBP_IMMUNE_RESPONSE	7.02911e-26	2.71328	Up-regulated	BP	URG	EEG	#N/A	CONSERVED	#N/A
C1R	GOBP_REGULATION_OF_IMMUNE_SYSTEM_PROCESS	7.47158e-19	2.5206	Up-regulated	BP	URG	EEG	#N/A	CONSERVED	#N/A
TIMP1	GOBP_CELL_ACTIVATION	4.80901e-17	2.57752	Up-regulated	BP	URG	EEG	#N/A	CONSERVED	#N/A
TIMP1	GOBP_CELL_MOTILITY	4.18439e-12	2.16537	Up-regulated	BP	URG	EEG	#N/A	CONSERVED	#N/A
TIMP1	GOBP_DEFENSE_RESPONSE	1.24182e-25	2.70488	Up-regulated	BP	URG	EEG	#N/A	CONSERVED	#N/A
TIMP1	GOBP_INFLAMMATORY_RESPONSE	7.04276e-19	2.80598	Up-regulated	BP	URG	EEG	#N/A	CONSERVED	#N/A
TIMP1	GOBP_NEGATIVE_REGULATION_OF_MOLECULAR_FUNCTION	6.40735e-05	1.89111	Up-regulated	BP	URG	EEG	#N/A	CONSERVED	#N/A
TIMP1	GOBP_NEGATIVE_REGULATION_OF_MULTICELLULAR_ORGANISMAL_PROCESS	1.52476e-10	2.24346	Up-regulated	BP	URG	EEG	#N/A	CONSERVED	#N/A
TIMP1	GOBP_REGULATION_OF_CATALYTIC_ACTIVITY	4.36399e-05	1.73153	Up-regulated	BP	URG	EEG	#N/A	CONSERVED	#N/A
TIMP1	GOBP_REGULATION_OF_CELL_POPULATION_PROLIFERATION	1.02853e-15	2.34152	Up-regulated	BP	URG	EEG	#N/A	CONSERVED	#N/A
TIMP1	GOBP_REGULATION_OF_PEPTIDASE_ACTIVITY	2.05733e-06	2.31701	Up-regulated	BP	URG	EEG	#N/A	CONSERVED	#N/A
TIMP1	GOBP_RESPONSE_TO_ENDOGENOUS_STIMULUS	4.34483e-10	2.04899	Up-regulated	BP	URG	EEG	#N/A	CONSERVED	#N/A
TIMP1	GOBP_SKELETAL_SYSTEM_DEVELOPMENT	1.8234e-10	2.50911	Up-regulated	BP	URG	EEG	#N/A	CONSERVED	#N/A
TIMP1	GOBP_TISSUE_REMODELING	2.65287e-05	2.34756	Up-regulated	BP	URG	EEG	#N/A	CONSERVED	#N/A
TIMP1	GOMF_GROWTH_FACTOR_ACTIVITY	0.00321507	2.1315	Up-regulated	MF	URG	EEG	#N/A	CONSERVED	#N/A
TIMP1	GOMF_PEPTIDASE_REGULATOR_ACTIVITY	1.45524e-05	2.39035	Up-regulated	MF	URG	EEG	#N/A	CONSERVED	#N/A
TIMP1	GOMF_SIGNALING_RECEPTOR_BINDING	3.41006e-12	2.33929	Up-regulated	MF	URG	EEG	#N/A	CONSERVED	#N/A
PGF	GOBP_ANATOMICAL_STRUCTURE_FORMATION_INVOLVED_IN_MORPHOGENESIS	1.87179e-14	2.42453	Up-regulated	BP	URG	EEG	#N/A	CONSERVED	#N/A
PGF	GOBP_CELL_MOTILITY	4.18439e-12	2.16537	Up-regulated	BP	URG	EEG	#N/A	CONSERVED	#N/A
PGF	GOBP_CIRCULATORY_SYSTEM_DEVELOPMENT	6.97244e-15	2.45048	Up-regulated	BP	URG	EEG	#N/A	CONSERVED	#N/A
PGF	GOBP_ENZYME_LINKED_RECEPTOR_PROTEIN_SIGNALING_PATHWAY	3.45993e-07	2.09295	Up-regulated	BP	URG	EEG	#N/A	CONSERVED	#N/A
PGF	GOBP_EPITHELIAL_CELL_PROLIFERATION	2.06201e-10	2.54233	Up-regulated	BP	URG	EEG	#N/A	CONSERVED	#N/A
PGF	GOBP_POSITIVE_REGULATION_OF_MULTICELLULAR_ORGANISMAL_PROCESS	3.80193e-15	2.32494	Up-regulated	BP	URG	EEG	#N/A	CONSERVED	#N/A
PGF	GOBP_REGULATION_OF_CELL_POPULATION_PROLIFERATION	1.02853e-15	2.34152	Up-regulated	BP	URG	EEG	#N/A	CONSERVED	#N/A
PGF	GOBP_REGULATION_OF_IMMUNE_SYSTEM_PROCESS	7.47158e-19	2.5206	Up-regulated	BP	URG	EEG	#N/A	CONSERVED	#N/A
PGF	GOBP_REGULATION_OF_MULTICELLULAR_ORGANISMAL_DEVELOPMENT	2.18379e-15	2.39265	Up-regulated	BP	URG	EEG	#N/A	CONSERVED	#N/A
PGF	GOBP_REGULATION_OF_RESPONSE_TO_EXTERNAL_STIMULUS	4.24862e-14	2.47233	Up-regulated	BP	URG	EEG	#N/A	CONSERVED	#N/A
PGF	GOBP_RESPONSE_TO_ENDOGENOUS_STIMULUS	4.34483e-10	2.04899	Up-regulated	BP	URG	EEG	#N/A	CONSERVED	#N/A
PGF	GOBP_TUBE_MORPHOGENESIS	3.03088e-16	2.61633	Up-regulated	BP	URG	EEG	#N/A	CONSERVED	#N/A
PGF	GOBP_VASCULATURE_DEVELOPMENT	6.03745e-15	2.63331	Up-regulated	BP	URG	EEG	#N/A	CONSERVED	#N/A
PGF	GOMF_GLYCOSAMINOGLYCAN_BINDING	0.000255923	2.25726	Up-regulated	MF	URG	EEG	#N/A	CONSERVED	#N/A
PGF	GOMF_GROWTH_FACTOR_ACTIVITY	0.00321507	2.1315	Up-regulated	MF	URG	EEG	#N/A	CONSERVED	#N/A
PGF	GOMF_PROTEIN_CONTAINING_COMPLEX_BINDING	0.00013783	1.85191	Up-regulated	MF	URG	EEG	#N/A	CONSERVED	#N/A
PGF	GOMF_SIGNALING_RECEPTOR_BINDING	3.41006e-12	2.33929	Up-regulated	MF	URG	EEG	#N/A	CONSERVED	#N/A
LRRC32	GOBP_CELL_ACTIVATION	4.80901e-17	2.57752	Up-regulated	BP	URG	EEG	#N/A	CONSERVED	#N/A
LRRC32	GOBP_CELL_ADHESION	2.29334e-11	2.18574	Up-regulated	BP	URG	EEG	#N/A	CONSERVED	#N/A
LRRC32	GOBP_CYTOKINE_PRODUCTION	5.27386e-10	2.34186	Up-regulated	BP	URG	EEG	#N/A	CONSERVED	#N/A
LRRC32	GOBP_ENZYME_LINKED_RECEPTOR_PROTEIN_SIGNALING_PATHWAY	3.45993e-07	2.09295	Up-regulated	BP	URG	EEG	#N/A	CONSERVED	#N/A
LRRC32	GOBP_NEGATIVE_REGULATION_OF_MULTICELLULAR_ORGANISMAL_PROCESS	1.52476e-10	2.24346	Up-regulated	BP	URG	EEG	#N/A	CONSERVED	#N/A
LRRC32	GOBP_POSITIVE_REGULATION_OF_GENE_EXPRESSION	2.53359e-09	2.16324	Up-regulated	BP	URG	EEG	#N/A	CONSERVED	#N/A
LRRC32	GOBP_REGULATION_OF_CELL_POPULATION_PROLIFERATION	1.02853e-15	2.34152	Up-regulated	BP	URG	EEG	#N/A	CONSERVED	#N/A
LRRC32	GOBP_REGULATION_OF_IMMUNE_SYSTEM_PROCESS	7.47158e-19	2.5206	Up-regulated	BP	URG	EEG	#N/A	CONSERVED	#N/A
LRRC32	GOBP_RESPONSE_TO_ENDOGENOUS_STIMULUS	4.34483e-10	2.04899	Up-regulated	BP	URG	EEG	#N/A	CONSERVED	#N/A
LRRC32	GOMF_GROWTH_FACTOR_BINDING	0.00471779	2.04847	Up-regulated	MF	URG	EEG	#N/A	CONSERVED	#N/A
ANG	GOBP_ANATOMICAL_STRUCTURE_FORMATION_INVOLVED_IN_MORPHOGENESIS	1.87179e-14	2.42453	Up-regulated	BP	URG	EEG	#N/A	CONSERVED	#N/A
ANG	GOBP_BIOLOGICAL_PROCESS_INVOLVED_IN_INTERSPECIES_INTERACTION_BETWEEN_ORGANISMS	3.92754e-19	2.51154	Up-regulated	BP	URG	EEG	#N/A	CONSERVED	#N/A
ANG	GOBP_CELL_MOTILITY	4.18439e-12	2.16537	Up-regulated	BP	URG	EEG	#N/A	CONSERVED	#N/A
ANG	GOBP_CIRCULATORY_SYSTEM_DEVELOPMENT	6.97244e-15	2.45048	Up-regulated	BP	URG	EEG	#N/A	CONSERVED	#N/A
ANG	GOBP_DEFENSE_RESPONSE	1.24182e-25	2.70488	Up-regulated	BP	URG	EEG	#N/A	CONSERVED	#N/A
ANG	GOBP_EPITHELIAL_CELL_PROLIFERATION	2.06201e-10	2.54233	Up-regulated	BP	URG	EEG	#N/A	CONSERVED	#N/A
ANG	GOBP_HUMORAL_IMMUNE_RESPONSE	6.41577e-08	2.54326	Up-regulated	BP	URG	EEG	#N/A	CONSERVED	#N/A
ANG	GOBP_IMMUNE_RESPONSE	7.02911e-26	2.71328	Up-regulated	BP	URG	EEG	#N/A	CONSERVED	#N/A
ANG	GOBP_MUSCLE_CELL_PROLIFERATION	5.99927e-06	2.3269	Up-regulated	BP	URG	EEG	#N/A	CONSERVED	#N/A
ANG	GOBP_REGULATION_OF_CATALYTIC_ACTIVITY	4.36399e-05	1.73153	Up-regulated	BP	URG	EEG	#N/A	CONSERVED	#N/A
ANG	GOBP_REGULATION_OF_CELL_POPULATION_PROLIFERATION	1.02853e-15	2.34152	Up-regulated	BP	URG	EEG	#N/A	CONSERVED	#N/A
ANG	GOBP_RESPONSE_TO_BACTERIUM	9.33747e-16	2.77108	Up-regulated	BP	URG	EEG	#N/A	CONSERVED	#N/A
ANG	GOBP_RESPONSE_TO_ENDOGENOUS_STIMULUS	4.34483e-10	2.04899	Up-regulated	BP	URG	EEG	#N/A	CONSERVED	#N/A
ANG	GOBP_TUBE_MORPHOGENESIS	3.03088e-16	2.61633	Up-regulated	BP	URG	EEG	#N/A	CONSERVED	#N/A
ANG	GOBP_VASCULATURE_DEVELOPMENT	6.03745e-15	2.63331	Up-regulated	BP	URG	EEG	#N/A	CONSERVED	#N/A
ANG	GOMF_GLYCOSAMINOGLYCAN_BINDING	0.000255923	2.25726	Up-regulated	MF	URG	EEG	#N/A	CONSERVED	#N/A
ANG	GOMF_SIGNALING_RECEPTOR_BINDING	3.41006e-12	2.33929	Up-regulated	MF	URG	EEG	#N/A	CONSERVED	#N/A
EMCN	GOBP_MULTICELLULAR_ORGANISMAL_LEVEL_HOMEOSTASIS	6.66429e-06	2.04538	Up-regulated	BP	URG	EEG	#N/A	CONSERVED	#N/A
TES	GOBP_REGULATION_OF_CELL_POPULATION_PROLIFERATION	1.02853e-15	2.34152	Up-regulated	BP	URG	URG	#N/A	CONSERVED	#N/A
CKLF	GOBP_CELL_MOTILITY	4.18439e-12	2.16537	Up-regulated	BP	URG	EEG	#N/A	CONSERVED	#N/A
CKLF	GOBP_NEUTROPHIL_MIGRATION	1.79522e-08	2.73339	Up-regulated	BP	URG	EEG	#N/A	CONSERVED	#N/A
CKLF	GOMF_SIGNALING_RECEPTOR_BINDING	3.41006e-12	2.33929	Up-regulated	MF	URG	EEG	#N/A	CONSERVED	#N/A
SULT1B1	GOBP_EPITHELIUM_DEVELOPMENT	7.41751e-12	2.31451	Up-regulated	BP	URG	URG	#N/A	CONSERVED	#N/A
MMP9	GOBP_ANATOMICAL_STRUCTURE_FORMATION_INVOLVED_IN_MORPHOGENESIS	1.87179e-14	2.42453	Up-regulated	BP	URG	URG	#N/A	CONSERVED	#N/A
MMP9	GOBP_CELL_MOTILITY	4.18439e-12	2.16537	Up-regulated	BP	URG	URG	#N/A	CONSERVED	#N/A
MMP9	GOBP_CELLULAR_RESPONSE_TO_CADMIUM_ION	0.000376171	2.19658	Up-regulated	BP	URG	URG	#N/A	CONSERVED	#N/A
MMP9	GOBP_DEFENSE_RESPONSE	1.24182e-25	2.70488	Up-regulated	BP	URG	URG	#N/A	CONSERVED	#N/A
MMP9	GOBP_EMBRYONIC_MORPHOGENESIS	1.39455e-11	2.53155	Up-regulated	BP	URG	URG	#N/A	CONSERVED	#N/A
MMP9	GOBP_ENZYME_LINKED_RECEPTOR_PROTEIN_SIGNALING_PATHWAY	3.45993e-07	2.09295	Up-regulated	BP	URG	URG	#N/A	CONSERVED	#N/A
MMP9	GOBP_EPITHELIUM_DEVELOPMENT	7.41751e-12	2.31451	Up-regulated	BP	URG	URG	#N/A	CONSERVED	#N/A
MMP9	GOBP_EXTERNAL_ENCAPSULATING_STRUCTURE_ORGANIZATION	3.97131e-05	2.17373	Up-regulated	BP	URG	URG	#N/A	CONSERVED	#N/A
MMP9	GOBP_HEMOPOIESIS	1.27624e-09	2.28533	Up-regulated	BP	URG	URG	#N/A	CONSERVED	#N/A
MMP9	GOBP_INFLAMMATORY_RESPONSE	7.04276e-19	2.80598	Up-regulated	BP	URG	URG	#N/A	CONSERVED	#N/A
MMP9	GOBP_MUSCLE_CELL_PROLIFERATION	5.99927e-06	2.3269	Up-regulated	BP	URG	URG	#N/A	CONSERVED	#N/A
MMP9	GOBP_NEGATIVE_REGULATION_OF_DEVELOPMENTAL_PROCESS	1.52288e-07	2.1074	Up-regulated	BP	URG	URG	#N/A	CONSERVED	#N/A
MMP9	GOBP_NEGATIVE_REGULATION_OF_MOLECULAR_FUNCTION	6.40735e-05	1.89111	Up-regulated	BP	URG	URG	#N/A	CONSERVED	#N/A
MMP9	GOBP_REGULATION_OF_CATALYTIC_ACTIVITY	4.36399e-05	1.73153	Up-regulated	BP	URG	URG	#N/A	CONSERVED	#N/A
MMP9	GOBP_REGULATION_OF_CELL_DIFFERENTIATION	6.93419e-11	2.13488	Up-regulated	BP	URG	URG	#N/A	CONSERVED	#N/A
MMP9	GOBP_REGULATION_OF_CELL_POPULATION_PROLIFERATION	1.02853e-15	2.34152	Up-regulated	BP	URG	URG	#N/A	CONSERVED	#N/A
MMP9	GOBP_REGULATION_OF_EPITHELIAL_CELL_DIFFERENTIATION	3.27694e-06	2.44133	Up-regulated	BP	URG	URG	#N/A	CONSERVED	#N/A
MMP9	GOBP_REGULATION_OF_MULTICELLULAR_ORGANISMAL_DEVELOPMENT	2.18379e-15	2.39265	Up-regulated	BP	URG	URG	#N/A	CONSERVED	#N/A
MMP9	GOBP_REGULATION_OF_PEPTIDASE_ACTIVITY	2.05733e-06	2.31701	Up-regulated	BP	URG	URG	#N/A	CONSERVED	#N/A
MMP9	GOBP_REGULATION_OF_RESPONSE_TO_EXTERNAL_STIMULUS	4.24862e-14	2.47233	Up-regulated	BP	URG	URG	#N/A	CONSERVED	#N/A
MMP9	GOBP_RENAL_SYSTEM_DEVELOPMENT	3.31684e-06	2.27319	Up-regulated	BP	URG	URG	#N/A	CONSERVED	#N/A
MMP9	GOBP_SKELETAL_SYSTEM_DEVELOPMENT	1.8234e-10	2.50911	Up-regulated	BP	URG	URG	#N/A	CONSERVED	#N/A
MMP9	GOMF_PROTEIN_CONTAINING_COMPLEX_BINDING	0.00013783	1.85191	Up-regulated	MF	URG	URG	#N/A	CONSERVED	#N/A
CEBPD	GOBP_EAR_DEVELOPMENT	8.76827e-06	2.39018	Up-regulated	BP	URG	EEG	#N/A	CONSERVED	#N/A
CEBPD	GOBP_HEMOPOIESIS	1.27624e-09	2.28533	Up-regulated	BP	URG	EEG	#N/A	CONSERVED	#N/A
CEBPD	GOBP_POSITIVE_REGULATION_OF_TRANSCRIPTION_BY_RNA_POLYMERASE_II	9.79766e-08	2.03794	Up-regulated	BP	URG	EEG	#N/A	CONSERVED	#N/A
CEBPD	GOBP_REGULATION_OF_CELL_DIFFERENTIATION	6.93419e-11	2.13488	Up-regulated	BP	URG	EEG	#N/A	CONSERVED	#N/A
CEBPD	GOMF_DNA_BINDING_TRANSCRIPTION_ACTIVATOR_ACTIVITY	6.79759e-05	2.1492	Up-regulated	MF	URG	EEG	#N/A	CONSERVED	#N/A
IL2RG	GOBP_CELL_ACTIVATION	4.80901e-17	2.57752	Up-regulated	BP	URG	URG	#N/A	CONSERVED	#N/A
IL2RG	GOBP_CELL_ADHESION	2.29334e-11	2.18574	Up-regulated	BP	URG	URG	#N/A	CONSERVED	#N/A
IL2RG	GOBP_HEMOPOIESIS	1.27624e-09	2.28533	Up-regulated	BP	URG	URG	#N/A	CONSERVED	#N/A
IL2RG	GOBP_IMMUNE_RESPONSE	7.02911e-26	2.71328	Up-regulated	BP	URG	URG	#N/A	CONSERVED	#N/A
IL2RG	GOBP_PHAGOCYTOSIS	1.24313e-05	2.30133	Up-regulated	BP	URG	URG	#N/A	CONSERVED	#N/A
IL2RG	GOBP_POSITIVE_REGULATION_OF_GENE_EXPRESSION	2.53359e-09	2.16324	Up-regulated	BP	URG	URG	#N/A	CONSERVED	#N/A
IL2RG	GOBP_POSITIVE_REGULATION_OF_MULTICELLULAR_ORGANISMAL_PROCESS	3.80193e-15	2.32494	Up-regulated	BP	URG	URG	#N/A	CONSERVED	#N/A
IL2RG	GOBP_REGULATION_OF_CELL_DIFFERENTIATION	6.93419e-11	2.13488	Up-regulated	BP	URG	URG	#N/A	CONSERVED	#N/A
IL2RG	GOBP_REGULATION_OF_IMMUNE_SYSTEM_PROCESS	7.47158e-19	2.5206	Up-regulated	BP	URG	URG	#N/A	CONSERVED	#N/A
IL2RG	GOBP_REGULATION_OF_MULTICELLULAR_ORGANISMAL_DEVELOPMENT	2.18379e-15	2.39265	Up-regulated	BP	URG	URG	#N/A	CONSERVED	#N/A
IL2RG	GOMF_GROWTH_FACTOR_BINDING	0.00471779	2.04847	Up-regulated	MF	URG	URG	#N/A	CONSERVED	#N/A
IL2RG	GOMF_IMMUNE_RECEPTOR_ACTIVITY	3.08196e-06	2.56827	Up-regulated	MF	URG	URG	#N/A	CONSERVED	#N/A
IL2RG	GOMF_MOLECULAR_TRANSDUCER_ACTIVITY	7.31581e-10	2.2735	Up-regulated	MF	URG	URG	#N/A	CONSERVED	#N/A
NPNT	GOBP_ANIMAL_ORGAN_MORPHOGENESIS	6.04951e-12	2.3968	Up-regulated	BP	URG	EEG	#N/A	CONSERVED	#N/A
NPNT	GOBP_CELL_ADHESION	2.29334e-11	2.18574	Up-regulated	BP	URG	EEG	#N/A	CONSERVED	#N/A
NPNT	GOBP_ENZYME_LINKED_RECEPTOR_PROTEIN_SIGNALING_PATHWAY	3.45993e-07	2.09295	Up-regulated	BP	URG	EEG	#N/A	CONSERVED	#N/A
NPNT	GOBP_EPITHELIUM_DEVELOPMENT	7.41751e-12	2.31451	Up-regulated	BP	URG	EEG	#N/A	CONSERVED	#N/A
NPNT	GOBP_EXTERNAL_ENCAPSULATING_STRUCTURE_ORGANIZATION	3.97131e-05	2.17373	Up-regulated	BP	URG	EEG	#N/A	CONSERVED	#N/A
NPNT	GOBP_POSITIVE_REGULATION_OF_MULTICELLULAR_ORGANISMAL_PROCESS	3.80193e-15	2.32494	Up-regulated	BP	URG	EEG	#N/A	CONSERVED	#N/A
NPNT	GOBP_POSITIVE_REGULATION_OF_TRANSCRIPTION_BY_RNA_POLYMERASE_II	9.79766e-08	2.03794	Up-regulated	BP	URG	EEG	#N/A	CONSERVED	#N/A
NPNT	GOBP_REGULATION_OF_CATALYTIC_ACTIVITY	4.36399e-05	1.73153	Up-regulated	BP	URG	EEG	#N/A	CONSERVED	#N/A
NPNT	GOBP_REGULATION_OF_CELL_DIFFERENTIATION	6.93419e-11	2.13488	Up-regulated	BP	URG	EEG	#N/A	CONSERVED	#N/A
NPNT	GOBP_RENAL_SYSTEM_DEVELOPMENT	3.31684e-06	2.27319	Up-regulated	BP	URG	EEG	#N/A	CONSERVED	#N/A
NPNT	GOBP_RESPONSE_TO_ENDOGENOUS_STIMULUS	4.34483e-10	2.04899	Up-regulated	BP	URG	EEG	#N/A	CONSERVED	#N/A
NPNT	GOBP_TISSUE_MORPHOGENESIS	1.3758e-11	2.56792	Up-regulated	BP	URG	EEG	#N/A	CONSERVED	#N/A
NPNT	GOBP_TUBE_MORPHOGENESIS	3.03088e-16	2.61633	Up-regulated	BP	URG	EEG	#N/A	CONSERVED	#N/A
NPNT	GOMF_EXTRACELLULAR_MATRIX_STRUCTURAL_CONSTITUENT	0.00104408	2.17909	Up-regulated	MF	URG	EEG	#N/A	CONSERVED	#N/A
NPNT	GOMF_INTEGRIN_BINDING	0.00013783	2.34699	Up-regulated	MF	URG	EEG	#N/A	CONSERVED	#N/A
NPNT	GOMF_PROTEIN_CONTAINING_COMPLEX_BINDING	0.00013783	1.85191	Up-regulated	MF	URG	EEG	#N/A	CONSERVED	#N/A
AGTR1	GOBP_CELL_CHEMOTAXIS	1.16848e-08	2.60981	Up-regulated	BP	URG	URG	Excluded	#N/A	#N/A
ARHGEF5	GOBP_CELL_CHEMOTAXIS	1.16848e-08	2.60981	Up-regulated	BP	URG	EEG	Excluded	#N/A	#N/A
BST1	GOBP_CELL_CHEMOTAXIS	1.16848e-08	2.60981	Up-regulated	BP	URG	EEG	Excluded	#N/A	#N/A
C3AR1	GOBP_CELL_CHEMOTAXIS	1.16848e-08	2.60981	Up-regulated	BP	URG	URG	Excluded	#N/A	#N/A
C5AR1	GOBP_CELL_CHEMOTAXIS	1.16848e-08	2.60981	Up-regulated	BP	URG	URG	Excluded	#N/A	#N/A
C5AR2	GOBP_CELL_CHEMOTAXIS	1.16848e-08	2.60981	Up-regulated	BP	URG	EEG	Excluded	#N/A	#N/A
CCL5	GOBP_CELL_CHEMOTAXIS	1.16848e-08	2.60981	Up-regulated	BP	URG	EEG	Excluded	#N/A	#N/A
CCN3	GOBP_CELL_CHEMOTAXIS	1.16848e-08	2.60981	Up-regulated	BP	URG	EEG	Excluded	#N/A	#N/A
CH25H	GOBP_CELL_CHEMOTAXIS	1.16848e-08	2.60981	Up-regulated	BP	URG	EEG	Excluded	#N/A	#N/A
CKLF	GOBP_CELL_CHEMOTAXIS	1.16848e-08	2.60981	Up-regulated	BP	URG	EEG	Excluded	#N/A	#N/A
CSF1R	GOBP_CELL_CHEMOTAXIS	1.16848e-08	2.60981	Up-regulated	BP	URG	URG	Excluded	#N/A	#N/A
CXCL1	GOBP_CELL_CHEMOTAXIS	1.16848e-08	2.60981	Up-regulated	BP	URG	EEG	Excluded	#N/A	#N/A
CXCL13	GOBP_CELL_CHEMOTAXIS	1.16848e-08	2.60981	Up-regulated	BP	URG	EEG	Excluded	#N/A	#N/A
CXCL2	GOBP_CELL_CHEMOTAXIS	1.16848e-08	2.60981	Up-regulated	BP	URG	EEG	Excluded	#N/A	#N/A
CXCL3	GOBP_CELL_CHEMOTAXIS	1.16848e-08	2.60981	Up-regulated	BP	URG	EEG	Excluded	#N/A	#N/A
CXCL5	GOBP_CELL_CHEMOTAXIS	1.16848e-08	2.60981	Up-regulated	BP	URG	URG	Excluded	#N/A	#N/A
CXCL8	GOBP_CELL_CHEMOTAXIS	1.16848e-08	2.60981	Up-regulated	BP	URG	EEG	Excluded	#N/A	#N/A
CXCR1	GOBP_CELL_CHEMOTAXIS	1.16848e-08	2.60981	Up-regulated	BP	URG	URG	Excluded	#N/A	#N/A
CXCR2	GOBP_CELL_CHEMOTAXIS	1.16848e-08	2.60981	Up-regulated	BP	URG	URG	Excluded	#N/A	#N/A
CXCR4	GOBP_CELL_CHEMOTAXIS	1.16848e-08	2.60981	Up-regulated	BP	URG	URG	Excluded	#N/A	#N/A
DDT	GOBP_CELL_CHEMOTAXIS	1.16848e-08	2.60981	Up-regulated	BP	URG	EEG	Excluded	#N/A	#N/A
DUSP1	GOBP_CELL_CHEMOTAXIS	1.16848e-08	2.60981	Up-regulated	BP	URG	URG	Excluded	#N/A	#N/A
EDN1	GOBP_CELL_CHEMOTAXIS	1.16848e-08	2.60981	Up-regulated	BP	URG	URG	Excluded	#N/A	#N/A
EPHA2	GOBP_CELL_CHEMOTAXIS	1.16848e-08	2.60981	Up-regulated	BP	URG	EEG	Excluded	#N/A	#N/A
FCER1G	GOBP_CELL_CHEMOTAXIS	1.16848e-08	2.60981	Up-regulated	BP	URG	URG	Excluded	#N/A	#N/A
FGF2	GOBP_CELL_CHEMOTAXIS	1.16848e-08	2.60981	Up-regulated	BP	URG	EEG	Excluded	#N/A	#N/A
FLT1	GOBP_CELL_CHEMOTAXIS	1.16848e-08	2.60981	Up-regulated	BP	URG	EEG	Excluded	#N/A	#N/A
FOLR2	GOBP_CELL_CHEMOTAXIS	1.16848e-08	2.60981	Up-regulated	BP	URG	URG	Excluded	#N/A	#N/A
FPR2	GOBP_CELL_CHEMOTAXIS	1.16848e-08	2.60981	Up-regulated	BP	URG	LCG	Excluded	#N/A	#N/A
GPR183	GOBP_CELL_CHEMOTAXIS	1.16848e-08	2.60981	Up-regulated	BP	URG	URG	Excluded	#N/A	#N/A
GPSM3	GOBP_CELL_CHEMOTAXIS	1.16848e-08	2.60981	Up-regulated	BP	URG	URG	Excluded	#N/A	#N/A
HGF	GOBP_CELL_CHEMOTAXIS	1.16848e-08	2.60981	Up-regulated	BP	URG	EEG	Excluded	#N/A	#N/A
HSPB1	GOBP_CELL_CHEMOTAXIS	1.16848e-08	2.60981	Up-regulated	BP	URG	EEG	Excluded	#N/A	#N/A
IL6	GOBP_CELL_CHEMOTAXIS	1.16848e-08	2.60981	Up-regulated	BP	URG	EEG	Excluded	#N/A	#N/A
ITGA1	GOBP_CELL_CHEMOTAXIS	1.16848e-08	2.60981	Up-regulated	BP	URG	EEG	Excluded	#N/A	#N/A
JAML	GOBP_CELL_CHEMOTAXIS	1.16848e-08	2.60981	Up-regulated	BP	URG	URG	Excluded	#N/A	#N/A
KDR	GOBP_CELL_CHEMOTAXIS	1.16848e-08	2.60981	Up-regulated	BP	URG	URG	Excluded	#N/A	#N/A
NOD2	GOBP_CELL_CHEMOTAXIS	1.16848e-08	2.60981	Up-regulated	BP	URG	EEG	Excluded	#N/A	#N/A
PDGFD	GOBP_CELL_CHEMOTAXIS	1.16848e-08	2.60981	Up-regulated	BP	URG	URG	Excluded	#N/A	#N/A
PGF	GOBP_CELL_CHEMOTAXIS	1.16848e-08	2.60981	Up-regulated	BP	URG	EEG	Excluded	#N/A	#N/A
PIK3CG	GOBP_CELL_CHEMOTAXIS	1.16848e-08	2.60981	Up-regulated	BP	URG	URG	Excluded	#N/A	#N/A
RAB13	GOBP_CELL_CHEMOTAXIS	1.16848e-08	2.60981	Up-regulated	BP	URG	EEG	Excluded	#N/A	#N/A
RARRES2	GOBP_CELL_CHEMOTAXIS	1.16848e-08	2.60981	Up-regulated	BP	URG	EEG	Excluded	#N/A	#N/A
S100A12	GOBP_CELL_CHEMOTAXIS	1.16848e-08	2.60981	Up-regulated	BP	URG	URG	Excluded	#N/A	#N/A
S100A8	GOBP_CELL_CHEMOTAXIS	1.16848e-08	2.60981	Up-regulated	BP	URG	URG	Excluded	#N/A	#N/A
S100A9	GOBP_CELL_CHEMOTAXIS	1.16848e-08	2.60981	Up-regulated	BP	URG	URG	Excluded	#N/A	#N/A
SYK	GOBP_CELL_CHEMOTAXIS	1.16848e-08	2.60981	Up-regulated	BP	URG	URG	Excluded	#N/A	#N/A
VCAM1	GOBP_CELL_CHEMOTAXIS	1.16848e-08	2.60981	Up-regulated	BP	URG	URG	Excluded	#N/A	#N/A
NPNT	GOMF_SIGNALING_RECEPTOR_BINDING	3.41006e-12	2.33929	Up-regulated	MF	URG	EEG	#N/A	CONSERVED	#N/A
TNFAIP8	GOBP_NEGATIVE_REGULATION_OF_MOLECULAR_FUNCTION	6.40735e-05	1.89111	Up-regulated	BP	URG	EEG	#N/A	CONSERVED	#N/A
TNFAIP8	GOBP_REGULATION_OF_CATALYTIC_ACTIVITY	4.36399e-05	1.73153	Up-regulated	BP	URG	EEG	#N/A	CONSERVED	#N/A
TNFAIP8	GOBP_REGULATION_OF_PEPTIDASE_ACTIVITY	2.05733e-06	2.31701	Up-regulated	BP	URG	EEG	#N/A	CONSERVED	#N/A
TNFAIP8	GOMF_PEPTIDASE_REGULATOR_ACTIVITY	1.45524e-05	2.39035	Up-regulated	MF	URG	EEG	#N/A	CONSERVED	#N/A
MRGPRF	GOMF_MOLECULAR_TRANSDUCER_ACTIVITY	7.31581e-10	2.2735	Up-regulated	MF	URG	EEG	#N/A	CONSERVED	#N/A
P2RY14	GOMF_MOLECULAR_TRANSDUCER_ACTIVITY	7.31581e-10	2.2735	Up-regulated	MF	URG	EEG	#N/A	CONSERVED	#N/A
CAV1	GOBP_ANATOMICAL_STRUCTURE_FORMATION_INVOLVED_IN_MORPHOGENESIS	1.87179e-14	2.42453	Up-regulated	BP	URG	EEG	#N/A	CONSERVED	#N/A
CAV1	GOBP_ANIMAL_ORGAN_MORPHOGENESIS	6.04951e-12	2.3968	Up-regulated	BP	URG	EEG	#N/A	CONSERVED	#N/A
CAV1	GOBP_BIOLOGICAL_PROCESS_INVOLVED_IN_INTERSPECIES_INTERACTION_BETWEEN_ORGANISMS	3.92754e-19	2.51154	Up-regulated	BP	URG	EEG	#N/A	CONSERVED	#N/A
CAV1	GOBP_CELL_ACTIVATION	4.80901e-17	2.57752	Up-regulated	BP	URG	EEG	#N/A	CONSERVED	#N/A
CAV1	GOBP_CELL_ADHESION	2.29334e-11	2.18574	Up-regulated	BP	URG	EEG	#N/A	CONSERVED	#N/A
CAV1	GOBP_CELL_MOTILITY	4.18439e-12	2.16537	Up-regulated	BP	URG	EEG	#N/A	CONSERVED	#N/A
CAV1	GOBP_CIRCULATORY_SYSTEM_DEVELOPMENT	6.97244e-15	2.45048	Up-regulated	BP	URG	EEG	#N/A	CONSERVED	#N/A
CAV1	GOBP_DEFENSE_RESPONSE	1.24182e-25	2.70488	Up-regulated	BP	URG	EEG	#N/A	CONSERVED	#N/A
CAV1	GOBP_ENZYME_LINKED_RECEPTOR_PROTEIN_SIGNALING_PATHWAY	3.45993e-07	2.09295	Up-regulated	BP	URG	EEG	#N/A	CONSERVED	#N/A
CAV1	GOBP_EPITHELIAL_CELL_PROLIFERATION	2.06201e-10	2.54233	Up-regulated	BP	URG	EEG	#N/A	CONSERVED	#N/A
CAV1	GOBP_EPITHELIUM_DEVELOPMENT	7.41751e-12	2.31451	Up-regulated	BP	URG	EEG	#N/A	CONSERVED	#N/A
CAV1	GOBP_IMMUNE_RESPONSE	7.02911e-26	2.71328	Up-regulated	BP	URG	EEG	#N/A	CONSERVED	#N/A
CAV1	GOBP_LIPID_LOCALIZATION	0.00299237	1.79222	Up-regulated	BP	URG	EEG	#N/A	CONSERVED	#N/A
CAV1	GOBP_MULTICELLULAR_ORGANISMAL_LEVEL_HOMEOSTASIS	6.66429e-06	2.04538	Up-regulated	BP	URG	EEG	#N/A	CONSERVED	#N/A
CAV1	GOBP_NEGATIVE_REGULATION_OF_DEVELOPMENTAL_PROCESS	1.52288e-07	2.1074	Up-regulated	BP	URG	EEG	#N/A	CONSERVED	#N/A
CAV1	GOBP_NEGATIVE_REGULATION_OF_MOLECULAR_FUNCTION	6.40735e-05	1.89111	Up-regulated	BP	URG	EEG	#N/A	CONSERVED	#N/A
CAV1	GOBP_POSITIVE_REGULATION_OF_GENE_EXPRESSION	2.53359e-09	2.16324	Up-regulated	BP	URG	EEG	#N/A	CONSERVED	#N/A
CAV1	GOBP_POSITIVE_REGULATION_OF_MULTICELLULAR_ORGANISMAL_PROCESS	3.80193e-15	2.32494	Up-regulated	BP	URG	EEG	#N/A	CONSERVED	#N/A
CAV1	GOBP_REGULATION_OF_CATALYTIC_ACTIVITY	4.36399e-05	1.73153	Up-regulated	BP	URG	EEG	#N/A	CONSERVED	#N/A
CAV1	GOBP_REGULATION_OF_CELL_DIFFERENTIATION	6.93419e-11	2.13488	Up-regulated	BP	URG	EEG	#N/A	CONSERVED	#N/A
CAV1	GOBP_REGULATION_OF_CELL_POPULATION_PROLIFERATION	1.02853e-15	2.34152	Up-regulated	BP	URG	EEG	#N/A	CONSERVED	#N/A
CAV1	GOBP_REGULATION_OF_DNA_BINDING_TRANSCRIPTION_FACTOR_ACTIVITY	1.03108e-05	2.18041	Up-regulated	BP	URG	EEG	#N/A	CONSERVED	#N/A
CAV1	GOBP_REGULATION_OF_EPITHELIAL_CELL_DIFFERENTIATION	3.27694e-06	2.44133	Up-regulated	BP	URG	EEG	#N/A	CONSERVED	#N/A
CAV1	GOBP_REGULATION_OF_IMMUNE_SYSTEM_PROCESS	7.47158e-19	2.5206	Up-regulated	BP	URG	EEG	#N/A	CONSERVED	#N/A
CAV1	GOBP_REGULATION_OF_MULTICELLULAR_ORGANISMAL_DEVELOPMENT	2.18379e-15	2.39265	Up-regulated	BP	URG	EEG	#N/A	CONSERVED	#N/A
CAV1	GOBP_REGULATION_OF_PEPTIDASE_ACTIVITY	2.05733e-06	2.31701	Up-regulated	BP	URG	EEG	#N/A	CONSERVED	#N/A
CAV1	GOBP_REGULATION_OF_RESPONSE_TO_EXTERNAL_STIMULUS	4.24862e-14	2.47233	Up-regulated	BP	URG	EEG	#N/A	CONSERVED	#N/A
CAV1	GOBP_RESPONSE_TO_BACTERIUM	9.33747e-16	2.77108	Up-regulated	BP	URG	EEG	#N/A	CONSERVED	#N/A
CAV1	GOBP_RESPONSE_TO_ENDOGENOUS_STIMULUS	4.34483e-10	2.04899	Up-regulated	BP	URG	EEG	#N/A	CONSERVED	#N/A
CAV1	GOBP_RESPONSE_TO_LIPID	5.53884e-10	2.25704	Up-regulated	BP	URG	EEG	#N/A	CONSERVED	#N/A
CAV1	GOBP_TISSUE_REMODELING	2.65287e-05	2.34756	Up-regulated	BP	URG	EEG	#N/A	CONSERVED	#N/A
CAV1	GOBP_TUBE_MORPHOGENESIS	3.03088e-16	2.61633	Up-regulated	BP	URG	EEG	#N/A	CONSERVED	#N/A
CAV1	GOBP_VASCULATURE_DEVELOPMENT	6.03745e-15	2.63331	Up-regulated	BP	URG	EEG	#N/A	CONSERVED	#N/A
CAV1	GOMF_PEPTIDASE_REGULATOR_ACTIVITY	1.45524e-05	2.39035	Up-regulated	MF	URG	EEG	#N/A	CONSERVED	#N/A
CAV1	GOMF_PROTEIN_CONTAINING_COMPLEX_BINDING	0.00013783	1.85191	Up-regulated	MF	URG	EEG	#N/A	CONSERVED	#N/A
CAV1	GOMF_SIGNALING_RECEPTOR_BINDING	3.41006e-12	2.33929	Up-regulated	MF	URG	EEG	#N/A	CONSERVED	#N/A
ADGRL4	GOMF_MOLECULAR_TRANSDUCER_ACTIVITY	7.31581e-10	2.2735	Up-regulated	MF	URG	EEG	#N/A	CONSERVED	#N/A
LY96	GOBP_BIOLOGICAL_PROCESS_INVOLVED_IN_INTERSPECIES_INTERACTION_BETWEEN_ORGANISMS	3.92754e-19	2.51154	Up-regulated	BP	URG	EEG	#N/A	CONSERVED	#N/A
LY96	GOBP_CYTOKINE_PRODUCTION	5.27386e-10	2.34186	Up-regulated	BP	URG	EEG	#N/A	CONSERVED	#N/A
LY96	GOBP_DEFENSE_RESPONSE	1.24182e-25	2.70488	Up-regulated	BP	URG	EEG	#N/A	CONSERVED	#N/A
LY96	GOBP_IMMUNE_RESPONSE	7.02911e-26	2.71328	Up-regulated	BP	URG	EEG	#N/A	CONSERVED	#N/A
LY96	GOBP_INFLAMMATORY_RESPONSE	7.04276e-19	2.80598	Up-regulated	BP	URG	EEG	#N/A	CONSERVED	#N/A
LY96	GOBP_POSITIVE_REGULATION_OF_GENE_EXPRESSION	2.53359e-09	2.16324	Up-regulated	BP	URG	EEG	#N/A	CONSERVED	#N/A
LY96	GOBP_POSITIVE_REGULATION_OF_MULTICELLULAR_ORGANISMAL_PROCESS	3.80193e-15	2.32494	Up-regulated	BP	URG	EEG	#N/A	CONSERVED	#N/A
LY96	GOBP_REGULATION_OF_IMMUNE_SYSTEM_PROCESS	7.47158e-19	2.5206	Up-regulated	BP	URG	EEG	#N/A	CONSERVED	#N/A
LY96	GOBP_REGULATION_OF_RESPONSE_TO_EXTERNAL_STIMULUS	4.24862e-14	2.47233	Up-regulated	BP	URG	EEG	#N/A	CONSERVED	#N/A
LY96	GOBP_RESPONSE_TO_BACTERIUM	9.33747e-16	2.77108	Up-regulated	BP	URG	EEG	#N/A	CONSERVED	#N/A
LY96	GOBP_RESPONSE_TO_LIPID	5.53884e-10	2.25704	Up-regulated	BP	URG	EEG	#N/A	CONSERVED	#N/A
LY96	GOMF_MOLECULAR_TRANSDUCER_ACTIVITY	7.31581e-10	2.2735	Up-regulated	MF	URG	EEG	#N/A	CONSERVED	#N/A
LY96	GOMF_PATTERN_RECOGNITION_RECEPTOR_ACTIVITY	0.00922992	2.01093	Up-regulated	MF	URG	EEG	#N/A	CONSERVED	#N/A
LY96	GOMF_SIGNALING_RECEPTOR_BINDING	3.41006e-12	2.33929	Up-regulated	MF	URG	EEG	#N/A	CONSERVED	#N/A
LY96	GOMF_TOLL_LIKE_RECEPTOR_BINDING	0.00148029	2.0834	Up-regulated	MF	URG	EEG	#N/A	CONSERVED	#N/A
IFRD1	GOBP_GROWTH	0.000266398	1.83982	Up-regulated	BP	URG	EEG	#N/A	CONSERVED	#N/A
IFRD1	GOBP_NEGATIVE_REGULATION_OF_DEVELOPMENTAL_PROCESS	1.52288e-07	2.1074	Up-regulated	BP	URG	EEG	#N/A	CONSERVED	#N/A
IFRD1	GOBP_NEGATIVE_REGULATION_OF_MULTICELLULAR_ORGANISMAL_PROCESS	1.52476e-10	2.24346	Up-regulated	BP	URG	EEG	#N/A	CONSERVED	#N/A
IFRD1	GOBP_REGULATION_OF_CELL_DIFFERENTIATION	6.93419e-11	2.13488	Up-regulated	BP	URG	EEG	#N/A	CONSERVED	#N/A
IFRD1	GOBP_REGULATION_OF_MULTICELLULAR_ORGANISMAL_DEVELOPMENT	2.18379e-15	2.39265	Up-regulated	BP	URG	EEG	#N/A	CONSERVED	#N/A
NR2F2	GOBP_CELL_MOTILITY	4.18439e-12	2.16537	Up-regulated	BP	URG	EEG	#N/A	CONSERVED	#N/A
NR2F2	GOBP_CIRCULATORY_SYSTEM_DEVELOPMENT	6.97244e-15	2.45048	Up-regulated	BP	URG	EEG	#N/A	CONSERVED	#N/A
NR2F2	GOBP_EPITHELIAL_CELL_PROLIFERATION	2.06201e-10	2.54233	Up-regulated	BP	URG	EEG	#N/A	CONSERVED	#N/A
NR2F2	GOBP_EPITHELIUM_DEVELOPMENT	7.41751e-12	2.31451	Up-regulated	BP	URG	EEG	#N/A	CONSERVED	#N/A
NR2F2	GOBP_NEGATIVE_REGULATION_OF_MOLECULAR_FUNCTION	6.40735e-05	1.89111	Up-regulated	BP	URG	EEG	#N/A	CONSERVED	#N/A
NR2F2	GOBP_NEGATIVE_REGULATION_OF_MULTICELLULAR_ORGANISMAL_PROCESS	1.52476e-10	2.24346	Up-regulated	BP	URG	EEG	#N/A	CONSERVED	#N/A
NR2F2	GOBP_POSITIVE_REGULATION_OF_TRANSCRIPTION_BY_RNA_POLYMERASE_II	9.79766e-08	2.03794	Up-regulated	BP	URG	EEG	#N/A	CONSERVED	#N/A
NR2F2	GOBP_REGULATION_OF_CATALYTIC_ACTIVITY	4.36399e-05	1.73153	Up-regulated	BP	URG	EEG	#N/A	CONSERVED	#N/A
NR2F2	GOBP_REGULATION_OF_CELL_POPULATION_PROLIFERATION	1.02853e-15	2.34152	Up-regulated	BP	URG	EEG	#N/A	CONSERVED	#N/A
NR2F2	GOBP_RESPONSE_TO_LIPID	5.53884e-10	2.25704	Up-regulated	BP	URG	EEG	#N/A	CONSERVED	#N/A
NR2F2	GOBP_TUBE_MORPHOGENESIS	3.03088e-16	2.61633	Up-regulated	BP	URG	EEG	#N/A	CONSERVED	#N/A
NR2F2	GOBP_VASCULATURE_DEVELOPMENT	6.03745e-15	2.63331	Up-regulated	BP	URG	EEG	#N/A	CONSERVED	#N/A
NR2F2	GOMF_MOLECULAR_TRANSDUCER_ACTIVITY	7.31581e-10	2.2735	Up-regulated	MF	URG	EEG	#N/A	CONSERVED	#N/A
MGP	GOBP_ANIMAL_ORGAN_MORPHOGENESIS	6.04951e-12	2.3968	Up-regulated	BP	URG	URG	#N/A	CONSERVED	#N/A
MGP	GOBP_REGULATION_OF_MULTICELLULAR_ORGANISMAL_DEVELOPMENT	2.18379e-15	2.39265	Up-regulated	BP	URG	URG	#N/A	CONSERVED	#N/A
MGP	GOBP_SKELETAL_SYSTEM_DEVELOPMENT	1.8234e-10	2.50911	Up-regulated	BP	URG	URG	#N/A	CONSERVED	#N/A
MGP	GOMF_EXTRACELLULAR_MATRIX_STRUCTURAL_CONSTITUENT	0.00104408	2.17909	Up-regulated	MF	URG	URG	#N/A	CONSERVED	#N/A
SERPINH1	GOBP_ANIMAL_ORGAN_MORPHOGENESIS	6.04951e-12	2.3968	Up-regulated	BP	URG	EEG	#N/A	CONSERVED	#N/A
SERPINH1	GOBP_EXTERNAL_ENCAPSULATING_STRUCTURE_ORGANIZATION	3.97131e-05	2.17373	Up-regulated	BP	URG	EEG	#N/A	CONSERVED	#N/A
SERPINH1	GOBP_NEGATIVE_REGULATION_OF_MOLECULAR_FUNCTION	6.40735e-05	1.89111	Up-regulated	BP	URG	EEG	#N/A	CONSERVED	#N/A
SERPINH1	GOBP_REGULATION_OF_CATALYTIC_ACTIVITY	4.36399e-05	1.73153	Up-regulated	BP	URG	EEG	#N/A	CONSERVED	#N/A
SERPINH1	GOBP_REGULATION_OF_PEPTIDASE_ACTIVITY	2.05733e-06	2.31701	Up-regulated	BP	URG	EEG	#N/A	CONSERVED	#N/A
SERPINH1	GOBP_SKELETAL_SYSTEM_DEVELOPMENT	1.8234e-10	2.50911	Up-regulated	BP	URG	EEG	#N/A	CONSERVED	#N/A
SERPINH1	GOMF_PEPTIDASE_REGULATOR_ACTIVITY	1.45524e-05	2.39035	Up-regulated	MF	URG	EEG	#N/A	CONSERVED	#N/A
SERPINH1	GOMF_PROTEIN_CONTAINING_COMPLEX_BINDING	0.00013783	1.85191	Up-regulated	MF	URG	EEG	#N/A	CONSERVED	#N/A
SERPINH1	GOMF_SERINE_TYPE_ENDOPEPTIDASE_INHIBITOR_ACTIVITY	0.000869052	2.27478	Up-regulated	MF	URG	EEG	#N/A	CONSERVED	#N/A
MT1A	GOBP_CELLULAR_RESPONSE_TO_CADMIUM_ION	0.000376171	2.19658	Up-regulated	BP	URG	EEG	#N/A	CONSERVED	#N/A
MT1A	GOBP_GROWTH	0.000266398	1.83982	Up-regulated	BP	URG	EEG	#N/A	CONSERVED	#N/A
CCN3	GOBP_ANATOMICAL_STRUCTURE_FORMATION_INVOLVED_IN_MORPHOGENESIS	1.87179e-14	2.42453	Up-regulated	BP	URG	EEG	#N/A	CONSERVED	#N/A
CCN3	GOBP_CELL_ADHESION	2.29334e-11	2.18574	Up-regulated	BP	URG	EEG	#N/A	CONSERVED	#N/A
CCN3	GOBP_CELL_MOTILITY	4.18439e-12	2.16537	Up-regulated	BP	URG	EEG	#N/A	CONSERVED	#N/A
CCN3	GOBP_CIRCULATORY_SYSTEM_DEVELOPMENT	6.97244e-15	2.45048	Up-regulated	BP	URG	EEG	#N/A	CONSERVED	#N/A
CCN3	GOBP_DEFENSE_RESPONSE	1.24182e-25	2.70488	Up-regulated	BP	URG	EEG	#N/A	CONSERVED	#N/A
CCN3	GOBP_ENZYME_LINKED_RECEPTOR_PROTEIN_SIGNALING_PATHWAY	3.45993e-07	2.09295	Up-regulated	BP	URG	EEG	#N/A	CONSERVED	#N/A
CCN3	GOBP_EPITHELIAL_CELL_PROLIFERATION	2.06201e-10	2.54233	Up-regulated	BP	URG	EEG	#N/A	CONSERVED	#N/A
CCN3	GOBP_GROWTH	0.000266398	1.83982	Up-regulated	BP	URG	EEG	#N/A	CONSERVED	#N/A
CCN3	GOBP_INFLAMMATORY_RESPONSE	7.04276e-19	2.80598	Up-regulated	BP	URG	EEG	#N/A	CONSERVED	#N/A
CCN3	GOBP_MULTICELLULAR_ORGANISMAL_LEVEL_HOMEOSTASIS	6.66429e-06	2.04538	Up-regulated	BP	URG	EEG	#N/A	CONSERVED	#N/A
CCN3	GOBP_MUSCLE_CELL_PROLIFERATION	5.99927e-06	2.3269	Up-regulated	BP	URG	EEG	#N/A	CONSERVED	#N/A
CCN3	GOBP_NEGATIVE_REGULATION_OF_DEVELOPMENTAL_PROCESS	1.52288e-07	2.1074	Up-regulated	BP	URG	EEG	#N/A	CONSERVED	#N/A
CCN3	GOBP_NEGATIVE_REGULATION_OF_MULTICELLULAR_ORGANISMAL_PROCESS	1.52476e-10	2.24346	Up-regulated	BP	URG	EEG	#N/A	CONSERVED	#N/A
CCN3	GOBP_REGULATION_OF_CELL_DIFFERENTIATION	6.93419e-11	2.13488	Up-regulated	BP	URG	EEG	#N/A	CONSERVED	#N/A
CCN3	GOBP_REGULATION_OF_CELL_POPULATION_PROLIFERATION	1.02853e-15	2.34152	Up-regulated	BP	URG	EEG	#N/A	CONSERVED	#N/A
CCN3	GOBP_REGULATION_OF_IMMUNE_SYSTEM_PROCESS	7.47158e-19	2.5206	Up-regulated	BP	URG	EEG	#N/A	CONSERVED	#N/A
CCN3	GOBP_REGULATION_OF_RESPONSE_TO_EXTERNAL_STIMULUS	4.24862e-14	2.47233	Up-regulated	BP	URG	EEG	#N/A	CONSERVED	#N/A
CCN3	GOBP_SKELETAL_SYSTEM_DEVELOPMENT	1.8234e-10	2.50911	Up-regulated	BP	URG	EEG	#N/A	CONSERVED	#N/A
CCN3	GOBP_TUBE_MORPHOGENESIS	3.03088e-16	2.61633	Up-regulated	BP	URG	EEG	#N/A	CONSERVED	#N/A
CCN3	GOBP_VASCULATURE_DEVELOPMENT	6.03745e-15	2.63331	Up-regulated	BP	URG	EEG	#N/A	CONSERVED	#N/A
CCN3	GOMF_GLYCOSAMINOGLYCAN_BINDING	0.000255923	2.25726	Up-regulated	MF	URG	EEG	#N/A	CONSERVED	#N/A
CCN3	GOMF_GROWTH_FACTOR_ACTIVITY	0.00321507	2.1315	Up-regulated	MF	URG	EEG	#N/A	CONSERVED	#N/A
CCN3	GOMF_INTEGRIN_BINDING	0.00013783	2.34699	Up-regulated	MF	URG	EEG	#N/A	CONSERVED	#N/A
CCN3	GOMF_PROTEIN_CONTAINING_COMPLEX_BINDING	0.00013783	1.85191	Up-regulated	MF	URG	EEG	#N/A	CONSERVED	#N/A
CCN3	GOMF_SIGNALING_RECEPTOR_BINDING	3.41006e-12	2.33929	Up-regulated	MF	URG	EEG	#N/A	CONSERVED	#N/A
NOX1	GOBP_ANATOMICAL_STRUCTURE_FORMATION_INVOLVED_IN_MORPHOGENESIS	1.87179e-14	2.42453	Up-regulated	BP	URG	EEG	#N/A	CONSERVED	#N/A
NOX1	GOBP_CELL_MOTILITY	4.18439e-12	2.16537	Up-regulated	BP	URG	EEG	#N/A	CONSERVED	#N/A
NOX1	GOBP_CIRCULATORY_SYSTEM_DEVELOPMENT	6.97244e-15	2.45048	Up-regulated	BP	URG	EEG	#N/A	CONSERVED	#N/A
NOX1	GOBP_CYTOKINE_PRODUCTION	5.27386e-10	2.34186	Up-regulated	BP	URG	EEG	#N/A	CONSERVED	#N/A
NOX1	GOBP_DEFENSE_RESPONSE	1.24182e-25	2.70488	Up-regulated	BP	URG	EEG	#N/A	CONSERVED	#N/A
NOX1	GOBP_INFLAMMATORY_RESPONSE	7.04276e-19	2.80598	Up-regulated	BP	URG	EEG	#N/A	CONSERVED	#N/A
NOX1	GOBP_MUSCLE_CELL_PROLIFERATION	5.99927e-06	2.3269	Up-regulated	BP	URG	EEG	#N/A	CONSERVED	#N/A
NOX1	GOBP_POSITIVE_REGULATION_OF_GENE_EXPRESSION	2.53359e-09	2.16324	Up-regulated	BP	URG	EEG	#N/A	CONSERVED	#N/A
NOX1	GOBP_POSITIVE_REGULATION_OF_MULTICELLULAR_ORGANISMAL_PROCESS	3.80193e-15	2.32494	Up-regulated	BP	URG	EEG	#N/A	CONSERVED	#N/A
NOX1	GOBP_REGULATION_OF_CELL_POPULATION_PROLIFERATION	1.02853e-15	2.34152	Up-regulated	BP	URG	EEG	#N/A	CONSERVED	#N/A
NOX1	GOBP_TUBE_MORPHOGENESIS	3.03088e-16	2.61633	Up-regulated	BP	URG	EEG	#N/A	CONSERVED	#N/A
NOX1	GOBP_VASCULATURE_DEVELOPMENT	6.03745e-15	2.63331	Up-regulated	BP	URG	EEG	#N/A	CONSERVED	#N/A
CASP4	GOBP_BIOLOGICAL_PROCESS_INVOLVED_IN_INTERSPECIES_INTERACTION_BETWEEN_ORGANISMS	3.92754e-19	2.51154	Up-regulated	BP	URG	URG	#N/A	CONSERVED	#N/A
CASP4	GOBP_DEFENSE_RESPONSE	1.24182e-25	2.70488	Up-regulated	BP	URG	URG	#N/A	CONSERVED	#N/A
CASP4	GOBP_IMMUNE_RESPONSE	7.02911e-26	2.71328	Up-regulated	BP	URG	URG	#N/A	CONSERVED	#N/A
CASP4	GOBP_INFLAMMATORY_RESPONSE	7.04276e-19	2.80598	Up-regulated	BP	URG	URG	#N/A	CONSERVED	#N/A
CASP4	GOBP_REGULATION_OF_RESPONSE_TO_EXTERNAL_STIMULUS	4.24862e-14	2.47233	Up-regulated	BP	URG	URG	#N/A	CONSERVED	#N/A
CASP4	GOBP_RESPONSE_TO_BACTERIUM	9.33747e-16	2.77108	Up-regulated	BP	URG	URG	#N/A	CONSERVED	#N/A
CASP4	GOBP_RESPONSE_TO_ENDOGENOUS_STIMULUS	4.34483e-10	2.04899	Up-regulated	BP	URG	URG	#N/A	CONSERVED	#N/A
NAMPT	GOBP_ENZYME_LINKED_RECEPTOR_PROTEIN_SIGNALING_PATHWAY	3.45993e-07	2.09295	Up-regulated	BP	URG	EEG	#N/A	CONSERVED	#N/A
NAMPT	GOBP_POSITIVE_REGULATION_OF_TRANSCRIPTION_BY_RNA_POLYMERASE_II	9.79766e-08	2.03794	Up-regulated	BP	URG	EEG	#N/A	CONSERVED	#N/A
NAMPT	GOBP_REGULATION_OF_CELL_POPULATION_PROLIFERATION	1.02853e-15	2.34152	Up-regulated	BP	URG	EEG	#N/A	CONSERVED	#N/A
NAMPT	GOBP_RESPONSE_TO_ENDOGENOUS_STIMULUS	4.34483e-10	2.04899	Up-regulated	BP	URG	EEG	#N/A	CONSERVED	#N/A
NAMPT	GOMF_SIGNALING_RECEPTOR_BINDING	3.41006e-12	2.33929	Up-regulated	MF	URG	EEG	#N/A	CONSERVED	#N/A
TSLP	GOBP_CELL_ACTIVATION	4.80901e-17	2.57752	Up-regulated	BP	URG	EEG	#N/A	CONSERVED	#N/A
TSLP	GOBP_CYTOKINE_PRODUCTION	5.27386e-10	2.34186	Up-regulated	BP	URG	EEG	#N/A	CONSERVED	#N/A
TSLP	GOBP_DEFENSE_RESPONSE	1.24182e-25	2.70488	Up-regulated	BP	URG	EEG	#N/A	CONSERVED	#N/A
TSLP	GOBP_INFLAMMATORY_RESPONSE	7.04276e-19	2.80598	Up-regulated	BP	URG	EEG	#N/A	CONSERVED	#N/A
TSLP	GOBP_POSITIVE_REGULATION_OF_GENE_EXPRESSION	2.53359e-09	2.16324	Up-regulated	BP	URG	EEG	#N/A	CONSERVED	#N/A
TSLP	GOBP_POSITIVE_REGULATION_OF_MULTICELLULAR_ORGANISMAL_PROCESS	3.80193e-15	2.32494	Up-regulated	BP	URG	EEG	#N/A	CONSERVED	#N/A
TSLP	GOBP_REGULATION_OF_CELL_POPULATION_PROLIFERATION	1.02853e-15	2.34152	Up-regulated	BP	URG	EEG	#N/A	CONSERVED	#N/A
TSLP	GOBP_REGULATION_OF_IMMUNE_SYSTEM_PROCESS	7.47158e-19	2.5206	Up-regulated	BP	URG	EEG	#N/A	CONSERVED	#N/A
TSLP	GOBP_REGULATION_OF_RESPONSE_TO_EXTERNAL_STIMULUS	4.24862e-14	2.47233	Up-regulated	BP	URG	EEG	#N/A	CONSERVED	#N/A
TSLP	GOMF_SIGNALING_RECEPTOR_BINDING	3.41006e-12	2.33929	Up-regulated	MF	URG	EEG	#N/A	CONSERVED	#N/A
MYL12A	GOBP_CELL_ACTIVATION	4.80901e-17	2.57752	Up-regulated	BP	URG	URG	#N/A	CONSERVED	#N/A
MYL12A	GOBP_CELL_ADHESION	2.29334e-11	2.18574	Up-regulated	BP	URG	URG	#N/A	CONSERVED	#N/A
CLEC3B	GOBP_POSITIVE_REGULATION_OF_GENE_EXPRESSION	2.53359e-09	2.16324	Up-regulated	BP	URG	EEG	#N/A	CONSERVED	#N/A
CLEC3B	GOBP_RESPONSE_TO_ENDOGENOUS_STIMULUS	4.34483e-10	2.04899	Up-regulated	BP	URG	EEG	#N/A	CONSERVED	#N/A
CLEC3B	GOMF_CARBOHYDRATE_BINDING	0.0215379	1.85022	Up-regulated	MF	URG	EEG	#N/A	CONSERVED	#N/A
CLEC3B	GOMF_GLYCOSAMINOGLYCAN_BINDING	0.000255923	2.25726	Up-regulated	MF	URG	EEG	#N/A	CONSERVED	#N/A
DCN	GOBP_ANATOMICAL_STRUCTURE_FORMATION_INVOLVED_IN_MORPHOGENESIS	1.87179e-14	2.42453	Up-regulated	BP	URG	URG	#N/A	CONSERVED	#N/A
DCN	GOBP_ANIMAL_ORGAN_MORPHOGENESIS	6.04951e-12	2.3968	Up-regulated	BP	URG	URG	#N/A	CONSERVED	#N/A
DCN	GOBP_CELL_MOTILITY	4.18439e-12	2.16537	Up-regulated	BP	URG	URG	#N/A	CONSERVED	#N/A
DCN	GOBP_CIRCULATORY_SYSTEM_DEVELOPMENT	6.97244e-15	2.45048	Up-regulated	BP	URG	URG	#N/A	CONSERVED	#N/A
DCN	GOBP_ENZYME_LINKED_RECEPTOR_PROTEIN_SIGNALING_PATHWAY	3.45993e-07	2.09295	Up-regulated	BP	URG	URG	#N/A	CONSERVED	#N/A
DCN	GOBP_NEGATIVE_REGULATION_OF_DEVELOPMENTAL_PROCESS	1.52288e-07	2.1074	Up-regulated	BP	URG	URG	#N/A	CONSERVED	#N/A
DCN	GOBP_NEGATIVE_REGULATION_OF_MULTICELLULAR_ORGANISMAL_PROCESS	1.52476e-10	2.24346	Up-regulated	BP	URG	URG	#N/A	CONSERVED	#N/A
DCN	GOBP_PEPTIDE_CROSS_LINKING	0.000338537	2.14931	Up-regulated	BP	URG	URG	#N/A	CONSERVED	#N/A
DCN	GOBP_POSITIVE_REGULATION_OF_TRANSCRIPTION_BY_RNA_POLYMERASE_II	9.79766e-08	2.03794	Up-regulated	BP	URG	URG	#N/A	CONSERVED	#N/A
DCN	GOBP_REGULATION_OF_MULTICELLULAR_ORGANISMAL_DEVELOPMENT	2.18379e-15	2.39265	Up-regulated	BP	URG	URG	#N/A	CONSERVED	#N/A
DCN	GOBP_RESPONSE_TO_ENDOGENOUS_STIMULUS	4.34483e-10	2.04899	Up-regulated	BP	URG	URG	#N/A	CONSERVED	#N/A
DCN	GOBP_TUBE_MORPHOGENESIS	3.03088e-16	2.61633	Up-regulated	BP	URG	URG	#N/A	CONSERVED	#N/A
DCN	GOBP_VASCULATURE_DEVELOPMENT	6.03745e-15	2.63331	Up-regulated	BP	URG	URG	#N/A	CONSERVED	#N/A
DCN	GOMF_EXTRACELLULAR_MATRIX_STRUCTURAL_CONSTITUENT	0.00104408	2.17909	Up-regulated	MF	URG	URG	#N/A	CONSERVED	#N/A
DCN	GOMF_GLYCOSAMINOGLYCAN_BINDING	0.000255923	2.25726	Up-regulated	MF	URG	URG	#N/A	CONSERVED	#N/A
SVIL	GOMF_PROTEIN_CONTAINING_COMPLEX_BINDING	0.00013783	1.85191	Up-regulated	MF	URG	EEG	#N/A	CONSERVED	#N/A
NOSTRIN	GOBP_CELL_MOTILITY	4.18439e-12	2.16537	Up-regulated	BP	URG	EEG	#N/A	CONSERVED	#N/A
ICAM2	GOBP_CELL_ADHESION	2.29334e-11	2.18574	Up-regulated	BP	URG	EEG	#N/A	CONSERVED	#N/A
ICAM2	GOMF_INTEGRIN_BINDING	0.00013783	2.34699	Up-regulated	MF	URG	EEG	#N/A	CONSERVED	#N/A
ICAM2	GOMF_PROTEIN_CONTAINING_COMPLEX_BINDING	0.00013783	1.85191	Up-regulated	MF	URG	EEG	#N/A	CONSERVED	#N/A
ICAM2	GOMF_SIGNALING_RECEPTOR_BINDING	3.41006e-12	2.33929	Up-regulated	MF	URG	EEG	#N/A	CONSERVED	#N/A
AKR1C2	GOBP_EPITHELIUM_DEVELOPMENT	7.41751e-12	2.31451	Up-regulated	BP	URG	URG	#N/A	CONSERVED	#N/A
AKR1C2	GOBP_REGULATION_OF_CELL_POPULATION_PROLIFERATION	1.02853e-15	2.34152	Up-regulated	BP	URG	URG	#N/A	CONSERVED	#N/A
AKR1C2	GOBP_RESPONSE_TO_ENDOGENOUS_STIMULUS	4.34483e-10	2.04899	Up-regulated	BP	URG	URG	#N/A	CONSERVED	#N/A
AKR1C2	GOBP_RESPONSE_TO_LIPID	5.53884e-10	2.25704	Up-regulated	BP	URG	URG	#N/A	CONSERVED	#N/A
CYP1B1	GOBP_ANATOMICAL_STRUCTURE_FORMATION_INVOLVED_IN_MORPHOGENESIS	1.87179e-14	2.42453	Up-regulated	BP	URG	URG	#N/A	CONSERVED	#N/A
CYP1B1	GOBP_CELL_ADHESION	2.29334e-11	2.18574	Up-regulated	BP	URG	URG	#N/A	CONSERVED	#N/A
CYP1B1	GOBP_CELL_MOTILITY	4.18439e-12	2.16537	Up-regulated	BP	URG	URG	#N/A	CONSERVED	#N/A
CYP1B1	GOBP_CIRCULATORY_SYSTEM_DEVELOPMENT	6.97244e-15	2.45048	Up-regulated	BP	URG	URG	#N/A	CONSERVED	#N/A
CYP1B1	GOBP_CYTOKINE_PRODUCTION	5.27386e-10	2.34186	Up-regulated	BP	URG	URG	#N/A	CONSERVED	#N/A
CYP1B1	GOBP_ENDOCRINE_SYSTEM_DEVELOPMENT	6.79173e-05	2.34061	Up-regulated	BP	URG	URG	#N/A	CONSERVED	#N/A
CYP1B1	GOBP_EXTERNAL_ENCAPSULATING_STRUCTURE_ORGANIZATION	3.97131e-05	2.17373	Up-regulated	BP	URG	URG	#N/A	CONSERVED	#N/A
CYP1B1	GOBP_NEGATIVE_REGULATION_OF_MOLECULAR_FUNCTION	6.40735e-05	1.89111	Up-regulated	BP	URG	URG	#N/A	CONSERVED	#N/A
CYP1B1	GOBP_POSITIVE_REGULATION_OF_GENE_EXPRESSION	2.53359e-09	2.16324	Up-regulated	BP	URG	URG	#N/A	CONSERVED	#N/A
CYP1B1	GOBP_POSITIVE_REGULATION_OF_MULTICELLULAR_ORGANISMAL_PROCESS	3.80193e-15	2.32494	Up-regulated	BP	URG	URG	#N/A	CONSERVED	#N/A
CYP1B1	GOBP_REGULATION_OF_CELL_POPULATION_PROLIFERATION	1.02853e-15	2.34152	Up-regulated	BP	URG	URG	#N/A	CONSERVED	#N/A
CYP1B1	GOBP_REGULATION_OF_DNA_BINDING_TRANSCRIPTION_FACTOR_ACTIVITY	1.03108e-05	2.18041	Up-regulated	BP	URG	URG	#N/A	CONSERVED	#N/A
CYP1B1	GOBP_REGULATION_OF_MULTICELLULAR_ORGANISMAL_DEVELOPMENT	2.18379e-15	2.39265	Up-regulated	BP	URG	URG	#N/A	CONSERVED	#N/A
CYP1B1	GOBP_RESPONSE_TO_ENDOGENOUS_STIMULUS	4.34483e-10	2.04899	Up-regulated	BP	URG	URG	#N/A	CONSERVED	#N/A
CYP1B1	GOBP_RESPONSE_TO_LIPID	5.53884e-10	2.25704	Up-regulated	BP	URG	URG	#N/A	CONSERVED	#N/A
CYP1B1	GOBP_TUBE_MORPHOGENESIS	3.03088e-16	2.61633	Up-regulated	BP	URG	URG	#N/A	CONSERVED	#N/A
CYP1B1	GOBP_VASCULATURE_DEVELOPMENT	6.03745e-15	2.63331	Up-regulated	BP	URG	URG	#N/A	CONSERVED	#N/A
CCL5	GOBP_BIOLOGICAL_PROCESS_INVOLVED_IN_INTERSPECIES_INTERACTION_BETWEEN_ORGANISMS	3.92754e-19	2.51154	Up-regulated	BP	URG	EEG	#N/A	CONSERVED	#N/A
CCL5	GOBP_CELL_ACTIVATION	4.80901e-17	2.57752	Up-regulated	BP	URG	EEG	#N/A	CONSERVED	#N/A
CCL5	GOBP_CELL_ADHESION	2.29334e-11	2.18574	Up-regulated	BP	URG	EEG	#N/A	CONSERVED	#N/A
BAG3	GOBP_CELLULAR_RESPONSE_TO_HEAT	0.0162498	1.94924	Up-regulated	BP	URG	EEG	Excluded	#N/A	#N/A
CD34	GOBP_CELLULAR_RESPONSE_TO_HEAT	0.0162498	1.94924	Up-regulated	BP	URG	EEG	Excluded	#N/A	#N/A
CHORDC1	GOBP_CELLULAR_RESPONSE_TO_HEAT	0.0162498	1.94924	Up-regulated	BP	URG	URG	Excluded	#N/A	#N/A
DNAJB1	GOBP_CELLULAR_RESPONSE_TO_HEAT	0.0162498	1.94924	Up-regulated	BP	URG	URG	Excluded	#N/A	#N/A
HSPA1A	GOBP_CELLULAR_RESPONSE_TO_HEAT	0.0162498	1.94924	Up-regulated	BP	URG	URG	Excluded	#N/A	#N/A
HSPA1B	GOBP_CELLULAR_RESPONSE_TO_HEAT	0.0162498	1.94924	Up-regulated	BP	URG	EEG	Excluded	#N/A	#N/A
HSPA6	GOBP_CELLULAR_RESPONSE_TO_HEAT	0.0162498	1.94924	Up-regulated	BP	URG	URG	Excluded	#N/A	#N/A
SCARA5	GOBP_CELLULAR_RESPONSE_TO_HEAT	0.0162498	1.94924	Up-regulated	BP	URG	URG	Excluded	#N/A	#N/A
SLC52A3	GOBP_CELLULAR_RESPONSE_TO_HEAT	0.0162498	1.94924	Up-regulated	BP	URG	EEG	Excluded	#N/A	#N/A
TFEC	GOBP_CELLULAR_RESPONSE_TO_HEAT	0.0162498	1.94924	Up-regulated	BP	URG	URG	Excluded	#N/A	#N/A
AKR1C2	GOBP_CELLULAR_RESPONSE_TO_KETONE	0.0115117	1.94822	Up-regulated	BP	URG	URG	Excluded	#N/A	#N/A
ARG1	GOBP_CELLULAR_RESPONSE_TO_KETONE	0.0115117	1.94822	Up-regulated	BP	URG	EEG	Excluded	#N/A	#N/A
CYP1B1	GOBP_CELLULAR_RESPONSE_TO_KETONE	0.0115117	1.94822	Up-regulated	BP	URG	URG	Excluded	#N/A	#N/A
DDIT4	GOBP_CELLULAR_RESPONSE_TO_KETONE	0.0115117	1.94822	Up-regulated	BP	URG	URG	Excluded	#N/A	#N/A
GJB2	GOBP_CELLULAR_RESPONSE_TO_KETONE	0.0115117	1.94822	Up-regulated	BP	URG	URG	Excluded	#N/A	#N/A
KLF2	GOBP_CELLULAR_RESPONSE_TO_KETONE	0.0115117	1.94822	Up-regulated	BP	URG	EEG	Excluded	#N/A	#N/A
PCK1	GOBP_CELLULAR_RESPONSE_TO_KETONE	0.0115117	1.94822	Up-regulated	BP	URG	EEG	Excluded	#N/A	#N/A
PTGDR	GOBP_CELLULAR_RESPONSE_TO_KETONE	0.0115117	1.94822	Up-regulated	BP	URG	URG	Excluded	#N/A	#N/A
PTGER2	GOBP_CELLULAR_RESPONSE_TO_KETONE	0.0115117	1.94822	Up-regulated	BP	URG	LCG	Excluded	#N/A	#N/A
PTGFR	GOBP_CELLULAR_RESPONSE_TO_KETONE	0.0115117	1.94822	Up-regulated	BP	URG	URG	Excluded	#N/A	#N/A
SCNN1A	GOBP_CELLULAR_RESPONSE_TO_KETONE	0.0115117	1.94822	Up-regulated	BP	URG	URG	Excluded	#N/A	#N/A
SLC5A5	GOBP_CELLULAR_RESPONSE_TO_KETONE	0.0115117	1.94822	Up-regulated	BP	URG	URG	Excluded	#N/A	#N/A
ABCA1	GOBP_CELLULAR_RESPONSE_TO_LIPID	2.00595e-09	2.39664	Up-regulated	BP	URG	URG	Excluded	#N/A	#N/A
AKR1C1	GOBP_CELLULAR_RESPONSE_TO_LIPID	2.00595e-09	2.39664	Up-regulated	BP	URG	URG	Excluded	#N/A	#N/A
AKR1C2	GOBP_CELLULAR_RESPONSE_TO_LIPID	2.00595e-09	2.39664	Up-regulated	BP	URG	URG	Excluded	#N/A	#N/A
AKR1C3	GOBP_CELLULAR_RESPONSE_TO_LIPID	2.00595e-09	2.39664	Up-regulated	BP	URG	EEG	Excluded	#N/A	#N/A
AQP4	GOBP_CELLULAR_RESPONSE_TO_LIPID	2.00595e-09	2.39664	Up-regulated	BP	URG	EEG	Excluded	#N/A	#N/A
ARG1	GOBP_CELLULAR_RESPONSE_TO_LIPID	2.00595e-09	2.39664	Up-regulated	BP	URG	EEG	Excluded	#N/A	#N/A
BMP4	GOBP_CELLULAR_RESPONSE_TO_LIPID	2.00595e-09	2.39664	Up-regulated	BP	URG	URG	Excluded	#N/A	#N/A
BMP6	GOBP_CELLULAR_RESPONSE_TO_LIPID	2.00595e-09	2.39664	Up-regulated	BP	URG	URG	Excluded	#N/A	#N/A
CAPN2	GOBP_CELLULAR_RESPONSE_TO_LIPID	2.00595e-09	2.39664	Up-regulated	BP	URG	URG	Excluded	#N/A	#N/A
CARD16	GOBP_CELLULAR_RESPONSE_TO_LIPID	2.00595e-09	2.39664	Up-regulated	BP	URG	EEG	Excluded	#N/A	#N/A
CASP1	GOBP_CELLULAR_RESPONSE_TO_LIPID	2.00595e-09	2.39664	Up-regulated	BP	URG	URG	Excluded	#N/A	#N/A
CCL5	GOBP_CELLULAR_RESPONSE_TO_LIPID	2.00595e-09	2.39664	Up-regulated	BP	URG	EEG	Excluded	#N/A	#N/A
CCNA2	GOBP_CELLULAR_RESPONSE_TO_LIPID	2.00595e-09	2.39664	Up-regulated	BP	URG	URG	Excluded	#N/A	#N/A
CD180	GOBP_CELLULAR_RESPONSE_TO_LIPID	2.00595e-09	2.39664	Up-regulated	BP	URG	EEG	Excluded	#N/A	#N/A
CD86	GOBP_CELLULAR_RESPONSE_TO_LIPID	2.00595e-09	2.39664	Up-regulated	BP	URG	URG	Excluded	#N/A	#N/A
CEBPB	GOBP_CELLULAR_RESPONSE_TO_LIPID	2.00595e-09	2.39664	Up-regulated	BP	URG	URG	Excluded	#N/A	#N/A
CES1	GOBP_CELLULAR_RESPONSE_TO_LIPID	2.00595e-09	2.39664	Up-regulated	BP	URG	EEG	Excluded	#N/A	#N/A
COL1A1	GOBP_CELLULAR_RESPONSE_TO_LIPID	2.00595e-09	2.39664	Up-regulated	BP	URG	EEG	Excluded	#N/A	#N/A
CXCL1	GOBP_CELLULAR_RESPONSE_TO_LIPID	2.00595e-09	2.39664	Up-regulated	BP	URG	EEG	Excluded	#N/A	#N/A
CXCL13	GOBP_CELLULAR_RESPONSE_TO_LIPID	2.00595e-09	2.39664	Up-regulated	BP	URG	EEG	Excluded	#N/A	#N/A
CXCL2	GOBP_CELLULAR_RESPONSE_TO_LIPID	2.00595e-09	2.39664	Up-regulated	BP	URG	EEG	Excluded	#N/A	#N/A
CXCL3	GOBP_CELLULAR_RESPONSE_TO_LIPID	2.00595e-09	2.39664	Up-regulated	BP	URG	EEG	Excluded	#N/A	#N/A
CXCL5	GOBP_CELLULAR_RESPONSE_TO_LIPID	2.00595e-09	2.39664	Up-regulated	BP	URG	URG	Excluded	#N/A	#N/A
CXCL8	GOBP_CELLULAR_RESPONSE_TO_LIPID	2.00595e-09	2.39664	Up-regulated	BP	URG	EEG	Excluded	#N/A	#N/A
CYP1B1	GOBP_CELLULAR_RESPONSE_TO_LIPID	2.00595e-09	2.39664	Up-regulated	BP	URG	URG	Excluded	#N/A	#N/A
DAB2	GOBP_CELLULAR_RESPONSE_TO_LIPID	2.00595e-09	2.39664	Up-regulated	BP	URG	URG	Excluded	#N/A	#N/A
DDIT4	GOBP_CELLULAR_RESPONSE_TO_LIPID	2.00595e-09	2.39664	Up-regulated	BP	URG	URG	Excluded	#N/A	#N/A
EDN1	GOBP_CELLULAR_RESPONSE_TO_LIPID	2.00595e-09	2.39664	Up-regulated	BP	URG	URG	Excluded	#N/A	#N/A
EGFR	GOBP_CELLULAR_RESPONSE_TO_LIPID	2.00595e-09	2.39664	Up-regulated	BP	URG	URG	Excluded	#N/A	#N/A
FZD7	GOBP_CELLULAR_RESPONSE_TO_LIPID	2.00595e-09	2.39664	Up-regulated	BP	URG	URG	Excluded	#N/A	#N/A
GJB2	GOBP_CELLULAR_RESPONSE_TO_LIPID	2.00595e-09	2.39664	Up-regulated	BP	URG	URG	Excluded	#N/A	#N/A
GPER1	GOBP_CELLULAR_RESPONSE_TO_LIPID	2.00595e-09	2.39664	Up-regulated	BP	URG	URG	Excluded	#N/A	#N/A
GRAMD1C	GOBP_CELLULAR_RESPONSE_TO_LIPID	2.00595e-09	2.39664	Up-regulated	BP	URG	URG	Excluded	#N/A	#N/A
HES1	GOBP_CELLULAR_RESPONSE_TO_LIPID	2.00595e-09	2.39664	Up-regulated	BP	URG	EEG	Excluded	#N/A	#N/A
HSPA1A	GOBP_CELLULAR_RESPONSE_TO_LIPID	2.00595e-09	2.39664	Up-regulated	BP	URG	URG	Excluded	#N/A	#N/A
HSPA1B	GOBP_CELLULAR_RESPONSE_TO_LIPID	2.00595e-09	2.39664	Up-regulated	BP	URG	EEG	Excluded	#N/A	#N/A
ID3	GOBP_CELLULAR_RESPONSE_TO_LIPID	2.00595e-09	2.39664	Up-regulated	BP	URG	URG	Excluded	#N/A	#N/A
IL18	GOBP_CELLULAR_RESPONSE_TO_LIPID	2.00595e-09	2.39664	Up-regulated	BP	URG	URG	Excluded	#N/A	#N/A
IL6	GOBP_CELLULAR_RESPONSE_TO_LIPID	2.00595e-09	2.39664	Up-regulated	BP	URG	EEG	Excluded	#N/A	#N/A
IRF8	GOBP_CELLULAR_RESPONSE_TO_LIPID	2.00595e-09	2.39664	Up-regulated	BP	URG	URG	Excluded	#N/A	#N/A
KANK2	GOBP_CELLULAR_RESPONSE_TO_LIPID	2.00595e-09	2.39664	Up-regulated	BP	URG	URG	Excluded	#N/A	#N/A
LILRB2	GOBP_CELLULAR_RESPONSE_TO_LIPID	2.00595e-09	2.39664	Up-regulated	BP	URG	EEG	Excluded	#N/A	#N/A
LPL	GOBP_CELLULAR_RESPONSE_TO_LIPID	2.00595e-09	2.39664	Up-regulated	BP	URG	URG	Excluded	#N/A	#N/A
LY86	GOBP_CELLULAR_RESPONSE_TO_LIPID	2.00595e-09	2.39664	Up-regulated	BP	URG	EEG	Excluded	#N/A	#N/A
LY96	GOBP_CELLULAR_RESPONSE_TO_LIPID	2.00595e-09	2.39664	Up-regulated	BP	URG	EEG	Excluded	#N/A	#N/A
MGARP	GOBP_CELLULAR_RESPONSE_TO_LIPID	2.00595e-09	2.39664	Up-regulated	BP	URG	URG	Excluded	#N/A	#N/A
MRC1	GOBP_CELLULAR_RESPONSE_TO_LIPID	2.00595e-09	2.39664	Up-regulated	BP	URG	URG	Excluded	#N/A	#N/A
MSTN	GOBP_CELLULAR_RESPONSE_TO_LIPID	2.00595e-09	2.39664	Up-regulated	BP	URG	URG	Excluded	#N/A	#N/A
MSX2	GOBP_CELLULAR_RESPONSE_TO_LIPID	2.00595e-09	2.39664	Up-regulated	BP	URG	EEG	Excluded	#N/A	#N/A
NEDD4	GOBP_CELLULAR_RESPONSE_TO_LIPID	2.00595e-09	2.39664	Up-regulated	BP	URG	URG	Excluded	#N/A	#N/A
NFKBIA	GOBP_CELLULAR_RESPONSE_TO_LIPID	2.00595e-09	2.39664	Up-regulated	BP	URG	URG	Excluded	#N/A	#N/A
NFKBIZ	GOBP_CELLULAR_RESPONSE_TO_LIPID	2.00595e-09	2.39664	Up-regulated	BP	URG	EEG	Excluded	#N/A	#N/A
NOD2	GOBP_CELLULAR_RESPONSE_TO_LIPID	2.00595e-09	2.39664	Up-regulated	BP	URG	EEG	Excluded	#N/A	#N/A
NOS3	GOBP_CELLULAR_RESPONSE_TO_LIPID	2.00595e-09	2.39664	Up-regulated	BP	URG	EEG	Excluded	#N/A	#N/A
OSR1	GOBP_CELLULAR_RESPONSE_TO_LIPID	2.00595e-09	2.39664	Up-regulated	BP	URG	URG	Excluded	#N/A	#N/A
PCK1	GOBP_CELLULAR_RESPONSE_TO_LIPID	2.00595e-09	2.39664	Up-regulated	BP	URG	EEG	Excluded	#N/A	#N/A
PGR	GOBP_CELLULAR_RESPONSE_TO_LIPID	2.00595e-09	2.39664	Up-regulated	BP	URG	URG	Excluded	#N/A	#N/A
PLSCR4	GOBP_CELLULAR_RESPONSE_TO_LIPID	2.00595e-09	2.39664	Up-regulated	BP	URG	URG	Excluded	#N/A	#N/A
PTGDR	GOBP_CELLULAR_RESPONSE_TO_LIPID	2.00595e-09	2.39664	Up-regulated	BP	URG	URG	Excluded	#N/A	#N/A
PTGER2	GOBP_CELLULAR_RESPONSE_TO_LIPID	2.00595e-09	2.39664	Up-regulated	BP	URG	LCG	Excluded	#N/A	#N/A
PTGER4	GOBP_CELLULAR_RESPONSE_TO_LIPID	2.00595e-09	2.39664	Up-regulated	BP	URG	EEG	Excluded	#N/A	#N/A
PTGFR	GOBP_CELLULAR_RESPONSE_TO_LIPID	2.00595e-09	2.39664	Up-regulated	BP	URG	URG	Excluded	#N/A	#N/A
PTPN22	GOBP_CELLULAR_RESPONSE_TO_LIPID	2.00595e-09	2.39664	Up-regulated	BP	URG	EEG	Excluded	#N/A	#N/A
PYCARD	GOBP_CELLULAR_RESPONSE_TO_LIPID	2.00595e-09	2.39664	Up-regulated	BP	URG	URG	Excluded	#N/A	#N/A
SCNN1A	GOBP_CELLULAR_RESPONSE_TO_LIPID	2.00595e-09	2.39664	Up-regulated	BP	URG	URG	Excluded	#N/A	#N/A
SGK1	GOBP_CELLULAR_RESPONSE_TO_LIPID	2.00595e-09	2.39664	Up-regulated	BP	URG	URG	Excluded	#N/A	#N/A
SLC5A5	GOBP_CELLULAR_RESPONSE_TO_LIPID	2.00595e-09	2.39664	Up-regulated	BP	URG	URG	Excluded	#N/A	#N/A
SNAI2	GOBP_CELLULAR_RESPONSE_TO_LIPID	2.00595e-09	2.39664	Up-regulated	BP	URG	URG	Excluded	#N/A	#N/A
SRARP	GOBP_CELLULAR_RESPONSE_TO_LIPID	2.00595e-09	2.39664	Up-regulated	BP	URG	EEG	Excluded	#N/A	#N/A
SYK	GOBP_CELLULAR_RESPONSE_TO_LIPID	2.00595e-09	2.39664	Up-regulated	BP	URG	URG	Excluded	#N/A	#N/A
TEAD2	GOBP_CELLULAR_RESPONSE_TO_LIPID	2.00595e-09	2.39664	Up-regulated	BP	URG	EEG	Excluded	#N/A	#N/A
TFPI	GOBP_CELLULAR_RESPONSE_TO_LIPID	2.00595e-09	2.39664	Up-regulated	BP	URG	EEG	Excluded	#N/A	#N/A
TLR2	GOBP_CELLULAR_RESPONSE_TO_LIPID	2.00595e-09	2.39664	Up-regulated	BP	URG	URG	Excluded	#N/A	#N/A
TLR4	GOBP_CELLULAR_RESPONSE_TO_LIPID	2.00595e-09	2.39664	Up-regulated	BP	URG	URG	Excluded	#N/A	#N/A
TNFAIP3	GOBP_CELLULAR_RESPONSE_TO_LIPID	2.00595e-09	2.39664	Up-regulated	BP	URG	URG	Excluded	#N/A	#N/A
TNFRSF1B	GOBP_CELLULAR_RESPONSE_TO_LIPID	2.00595e-09	2.39664	Up-regulated	BP	URG	URG	Excluded	#N/A	#N/A
TP63	GOBP_CELLULAR_RESPONSE_TO_LIPID	2.00595e-09	2.39664	Up-regulated	BP	URG	URG	Excluded	#N/A	#N/A
TRIM5	GOBP_CELLULAR_RESPONSE_TO_LIPID	2.00595e-09	2.39664	Up-regulated	BP	URG	URG	Excluded	#N/A	#N/A
VIM	GOBP_CELLULAR_RESPONSE_TO_LIPID	2.00595e-09	2.39664	Up-regulated	BP	URG	EEG	Excluded	#N/A	#N/A
WNT6	GOBP_CELLULAR_RESPONSE_TO_LIPID	2.00595e-09	2.39664	Up-regulated	BP	URG	URG	Excluded	#N/A	#N/A
YAP1	GOBP_CELLULAR_RESPONSE_TO_LIPID	2.00595e-09	2.39664	Up-regulated	BP	URG	URG	Excluded	#N/A	#N/A
ZC3H12A	GOBP_CELLULAR_RESPONSE_TO_LIPID	2.00595e-09	2.39664	Up-regulated	BP	URG	URG	Excluded	#N/A	#N/A
ZFP36	GOBP_CELLULAR_RESPONSE_TO_LIPID	2.00595e-09	2.39664	Up-regulated	BP	URG	EEG	Excluded	#N/A	#N/A
ZFP36L1	GOBP_CELLULAR_RESPONSE_TO_LIPID	2.00595e-09	2.39664	Up-regulated	BP	URG	URG	Excluded	#N/A	#N/A
ZFP36L2	GOBP_CELLULAR_RESPONSE_TO_LIPID	2.00595e-09	2.39664	Up-regulated	BP	URG	URG	Excluded	#N/A	#N/A
CCL5	GOBP_CELL_MOTILITY	4.18439e-12	2.16537	Up-regulated	BP	URG	EEG	#N/A	CONSERVED	#N/A
CCL5	GOBP_CHRONIC_INFLAMMATORY_RESPONSE	0.0121884	2.00064	Up-regulated	BP	URG	EEG	#N/A	CONSERVED	#N/A
CCL5	GOBP_DEFENSE_RESPONSE	1.24182e-25	2.70488	Up-regulated	BP	URG	EEG	#N/A	CONSERVED	#N/A
CCL5	GOBP_IMMUNE_RESPONSE	7.02911e-26	2.71328	Up-regulated	BP	URG	EEG	#N/A	CONSERVED	#N/A
CCL5	GOBP_INFLAMMATORY_RESPONSE	7.04276e-19	2.80598	Up-regulated	BP	URG	EEG	#N/A	CONSERVED	#N/A
CCL5	GOBP_MUSCLE_CELL_PROLIFERATION	5.99927e-06	2.3269	Up-regulated	BP	URG	EEG	#N/A	CONSERVED	#N/A
CCL5	GOBP_NEUTROPHIL_MIGRATION	1.79522e-08	2.73339	Up-regulated	BP	URG	EEG	#N/A	CONSERVED	#N/A
CCL5	GOBP_POSITIVE_REGULATION_OF_GENE_EXPRESSION	2.53359e-09	2.16324	Up-regulated	BP	URG	EEG	#N/A	CONSERVED	#N/A
CCL5	GOBP_POSITIVE_REGULATION_OF_MULTICELLULAR_ORGANISMAL_PROCESS	3.80193e-15	2.32494	Up-regulated	BP	URG	EEG	#N/A	CONSERVED	#N/A
CCL5	GOBP_REGULATION_OF_CATALYTIC_ACTIVITY	4.36399e-05	1.73153	Up-regulated	BP	URG	EEG	#N/A	CONSERVED	#N/A
CCL5	GOBP_REGULATION_OF_CELL_POPULATION_PROLIFERATION	1.02853e-15	2.34152	Up-regulated	BP	URG	EEG	#N/A	CONSERVED	#N/A
CCL5	GOBP_REGULATION_OF_IMMUNE_SYSTEM_PROCESS	7.47158e-19	2.5206	Up-regulated	BP	URG	EEG	#N/A	CONSERVED	#N/A
CCL5	GOBP_REGULATION_OF_RESPONSE_TO_EXTERNAL_STIMULUS	4.24862e-14	2.47233	Up-regulated	BP	URG	EEG	#N/A	CONSERVED	#N/A
CCL5	GOBP_RESPONSE_TO_BACTERIUM	9.33747e-16	2.77108	Up-regulated	BP	URG	EEG	#N/A	CONSERVED	#N/A
CCL5	GOBP_RESPONSE_TO_ENDOGENOUS_STIMULUS	4.34483e-10	2.04899	Up-regulated	BP	URG	EEG	#N/A	CONSERVED	#N/A
CCL5	GOBP_RESPONSE_TO_LIPID	5.53884e-10	2.25704	Up-regulated	BP	URG	EEG	#N/A	CONSERVED	#N/A
CCL5	GOMF_SIGNALING_RECEPTOR_BINDING	3.41006e-12	2.33929	Up-regulated	MF	URG	EEG	#N/A	CONSERVED	#N/A
IGFBP6	GOBP_CELL_MOTILITY	4.18439e-12	2.16537	Up-regulated	BP	URG	EEG	#N/A	CONSERVED	#N/A
IGFBP6	GOBP_ENZYME_LINKED_RECEPTOR_PROTEIN_SIGNALING_PATHWAY	3.45993e-07	2.09295	Up-regulated	BP	URG	EEG	#N/A	CONSERVED	#N/A
IGFBP6	GOBP_REGULATION_OF_CELL_POPULATION_PROLIFERATION	1.02853e-15	2.34152	Up-regulated	BP	URG	EEG	#N/A	CONSERVED	#N/A
IGFBP6	GOMF_GROWTH_FACTOR_BINDING	0.00471779	2.04847	Up-regulated	MF	URG	EEG	#N/A	CONSERVED	#N/A
IGFBP6	GOMF_SIGNALING_RECEPTOR_BINDING	3.41006e-12	2.33929	Up-regulated	MF	URG	EEG	#N/A	CONSERVED	#N/A
RASA4	GOBP_REGULATION_OF_CATALYTIC_ACTIVITY	4.36399e-05	1.73153	Up-regulated	BP	URG	NSLFCG	#N/A	CONSERVED	#N/A
S100A11	GOBP_CELL_ADHESION	2.29334e-11	2.18574	Up-regulated	BP	URG	EEG	#N/A	CONSERVED	#N/A
S100A11	GOBP_CELL_MOTILITY	4.18439e-12	2.16537	Up-regulated	BP	URG	EEG	#N/A	CONSERVED	#N/A
S100A11	GOBP_REGULATION_OF_CELL_POPULATION_PROLIFERATION	1.02853e-15	2.34152	Up-regulated	BP	URG	EEG	#N/A	CONSERVED	#N/A
RAB20	GOBP_BIOLOGICAL_PROCESS_INVOLVED_IN_INTERSPECIES_INTERACTION_BETWEEN_ORGANISMS	3.92754e-19	2.51154	Up-regulated	BP	URG	EEG	#N/A	CONSERVED	#N/A
RAB20	GOBP_DEFENSE_RESPONSE	1.24182e-25	2.70488	Up-regulated	BP	URG	EEG	#N/A	CONSERVED	#N/A
RAB20	GOBP_IMMUNE_RESPONSE	7.02911e-26	2.71328	Up-regulated	BP	URG	EEG	#N/A	CONSERVED	#N/A
RAB20	GOBP_PHAGOCYTOSIS	1.24313e-05	2.30133	Up-regulated	BP	URG	EEG	#N/A	CONSERVED	#N/A
MPZL2	GOBP_CELL_ADHESION	2.29334e-11	2.18574	Up-regulated	BP	URG	URG	#N/A	CONSERVED	#N/A
PECAM1	GOBP_CELL_ADHESION	2.29334e-11	2.18574	Up-regulated	BP	URG	EEG	#N/A	CONSERVED	#N/A
PECAM1	GOBP_CELL_MOTILITY	4.18439e-12	2.16537	Up-regulated	BP	URG	EEG	#N/A	CONSERVED	#N/A
PECAM1	GOBP_CIRCULATORY_SYSTEM_DEVELOPMENT	6.97244e-15	2.45048	Up-regulated	BP	URG	EEG	#N/A	CONSERVED	#N/A
PECAM1	GOBP_EPITHELIUM_DEVELOPMENT	7.41751e-12	2.31451	Up-regulated	BP	URG	EEG	#N/A	CONSERVED	#N/A
PECAM1	GOBP_MULTICELLULAR_ORGANISMAL_LEVEL_HOMEOSTASIS	6.66429e-06	2.04538	Up-regulated	BP	URG	EEG	#N/A	CONSERVED	#N/A
PECAM1	GOBP_NEUTROPHIL_MIGRATION	1.79522e-08	2.73339	Up-regulated	BP	URG	EEG	#N/A	CONSERVED	#N/A
PECAM1	GOBP_PHAGOCYTOSIS	1.24313e-05	2.30133	Up-regulated	BP	URG	EEG	#N/A	CONSERVED	#N/A
PECAM1	GOBP_RENAL_SYSTEM_DEVELOPMENT	3.31684e-06	2.27319	Up-regulated	BP	URG	EEG	#N/A	CONSERVED	#N/A
PECAM1	GOBP_VASCULATURE_DEVELOPMENT	6.03745e-15	2.63331	Up-regulated	BP	URG	EEG	#N/A	CONSERVED	#N/A
PECAM1	GOMF_MOLECULAR_TRANSDUCER_ACTIVITY	7.31581e-10	2.2735	Up-regulated	MF	URG	EEG	#N/A	CONSERVED	#N/A
RHOD	GOBP_CELL_ADHESION	2.29334e-11	2.18574	Up-regulated	BP	URG	EEG	#N/A	CONSERVED	#N/A
RHOD	GOBP_CELL_MOTILITY	4.18439e-12	2.16537	Up-regulated	BP	URG	EEG	#N/A	CONSERVED	#N/A
DDT	GOBP_CELL_MOTILITY	4.18439e-12	2.16537	Up-regulated	BP	URG	EEG	#N/A	CONSERVED	#N/A
DDT	GOBP_CYTOKINE_PRODUCTION	5.27386e-10	2.34186	Up-regulated	BP	URG	EEG	#N/A	CONSERVED	#N/A
DDT	GOBP_DEFENSE_RESPONSE	1.24182e-25	2.70488	Up-regulated	BP	URG	EEG	#N/A	CONSERVED	#N/A
DDT	GOBP_INFLAMMATORY_RESPONSE	7.04276e-19	2.80598	Up-regulated	BP	URG	EEG	#N/A	CONSERVED	#N/A
DDT	GOBP_POSITIVE_REGULATION_OF_GENE_EXPRESSION	2.53359e-09	2.16324	Up-regulated	BP	URG	EEG	#N/A	CONSERVED	#N/A
DDT	GOBP_POSITIVE_REGULATION_OF_MULTICELLULAR_ORGANISMAL_PROCESS	3.80193e-15	2.32494	Up-regulated	BP	URG	EEG	#N/A	CONSERVED	#N/A
DDT	GOBP_REGULATION_OF_IMMUNE_SYSTEM_PROCESS	7.47158e-19	2.5206	Up-regulated	BP	URG	EEG	#N/A	CONSERVED	#N/A
DDT	GOBP_REGULATION_OF_RESPONSE_TO_EXTERNAL_STIMULUS	4.24862e-14	2.47233	Up-regulated	BP	URG	EEG	#N/A	CONSERVED	#N/A
DDT	GOMF_SIGNALING_RECEPTOR_BINDING	3.41006e-12	2.33929	Up-regulated	MF	URG	EEG	#N/A	CONSERVED	#N/A
CES1	GOBP_EPITHELIUM_DEVELOPMENT	7.41751e-12	2.31451	Up-regulated	BP	URG	EEG	#N/A	CONSERVED	#N/A
CES1	GOBP_LIPID_LOCALIZATION	0.00299237	1.79222	Up-regulated	BP	URG	EEG	#N/A	CONSERVED	#N/A
CES1	GOBP_RESPONSE_TO_ENDOGENOUS_STIMULUS	4.34483e-10	2.04899	Up-regulated	BP	URG	EEG	#N/A	CONSERVED	#N/A
CES1	GOBP_RESPONSE_TO_LIPID	5.53884e-10	2.25704	Up-regulated	BP	URG	EEG	#N/A	CONSERVED	#N/A
F13A1	GOBP_PEPTIDE_CROSS_LINKING	0.000338537	2.14931	Up-regulated	BP	URG	URG	#N/A	CONSERVED	#N/A
COL1A2	GOBP_ANIMAL_ORGAN_MORPHOGENESIS	6.04951e-12	2.3968	Up-regulated	BP	URG	URG	#N/A	CONSERVED	#N/A
COL1A2	GOBP_CIRCULATORY_SYSTEM_DEVELOPMENT	6.97244e-15	2.45048	Up-regulated	BP	URG	URG	#N/A	CONSERVED	#N/A
COL1A2	GOBP_ENZYME_LINKED_RECEPTOR_PROTEIN_SIGNALING_PATHWAY	3.45993e-07	2.09295	Up-regulated	BP	URG	URG	#N/A	CONSERVED	#N/A
COL1A2	GOBP_EXTERNAL_ENCAPSULATING_STRUCTURE_ORGANIZATION	3.97131e-05	2.17373	Up-regulated	BP	URG	URG	#N/A	CONSERVED	#N/A
COL1A2	GOBP_PROTEIN_TRIMERIZATION	0.0119641	1.96465	Up-regulated	BP	URG	URG	#N/A	CONSERVED	#N/A
COL1A2	GOBP_RESPONSE_TO_ENDOGENOUS_STIMULUS	4.34483e-10	2.04899	Up-regulated	BP	URG	URG	#N/A	CONSERVED	#N/A
COL1A2	GOBP_SKELETAL_SYSTEM_DEVELOPMENT	1.8234e-10	2.50911	Up-regulated	BP	URG	URG	#N/A	CONSERVED	#N/A
COL1A2	GOBP_VASCULATURE_DEVELOPMENT	6.03745e-15	2.63331	Up-regulated	BP	URG	URG	#N/A	CONSERVED	#N/A
COL1A2	GOMF_EXTRACELLULAR_MATRIX_STRUCTURAL_CONSTITUENT	0.00104408	2.17909	Up-regulated	MF	URG	URG	#N/A	CONSERVED	#N/A
COL1A2	GOMF_GROWTH_FACTOR_BINDING	0.00471779	2.04847	Up-regulated	MF	URG	URG	#N/A	CONSERVED	#N/A
FOXD2	GOBP_POSITIVE_REGULATION_OF_TRANSCRIPTION_BY_RNA_POLYMERASE_II	9.79766e-08	2.03794	Up-regulated	BP	URG	URG	#N/A	CONSERVED	#N/A
FOXD2	GOMF_DNA_BINDING_TRANSCRIPTION_ACTIVATOR_ACTIVITY	6.79759e-05	2.1492	Up-regulated	MF	URG	URG	#N/A	CONSERVED	#N/A
TPT1	GOBP_BIOLOGICAL_PROCESS_INVOLVED_IN_INTERSPECIES_INTERACTION_BETWEEN_ORGANISMS	3.92754e-19	2.51154	Up-regulated	BP	URG	EEG	#N/A	CONSERVED	#N/A
S1PR3	GOBP_CYTOKINE_PRODUCTION	5.27386e-10	2.34186	Up-regulated	BP	URG	EEG	#N/A	CONSERVED	#N/A
S1PR3	GOBP_DEFENSE_RESPONSE	1.24182e-25	2.70488	Up-regulated	BP	URG	EEG	#N/A	CONSERVED	#N/A
S1PR3	GOBP_EPITHELIUM_DEVELOPMENT	7.41751e-12	2.31451	Up-regulated	BP	URG	EEG	#N/A	CONSERVED	#N/A
S1PR3	GOBP_INFLAMMATORY_RESPONSE	7.04276e-19	2.80598	Up-regulated	BP	URG	EEG	#N/A	CONSERVED	#N/A
S1PR3	GOBP_NEGATIVE_REGULATION_OF_DEVELOPMENTAL_PROCESS	1.52288e-07	2.1074	Up-regulated	BP	URG	EEG	#N/A	CONSERVED	#N/A
S1PR3	GOBP_REGULATION_OF_CELL_DIFFERENTIATION	6.93419e-11	2.13488	Up-regulated	BP	URG	EEG	#N/A	CONSERVED	#N/A
S1PR3	GOBP_REGULATION_OF_CELL_POPULATION_PROLIFERATION	1.02853e-15	2.34152	Up-regulated	BP	URG	EEG	#N/A	CONSERVED	#N/A
S1PR3	GOBP_REGULATION_OF_EPITHELIAL_CELL_DIFFERENTIATION	3.27694e-06	2.44133	Up-regulated	BP	URG	EEG	#N/A	CONSERVED	#N/A
S1PR3	GOBP_REGULATION_OF_MULTICELLULAR_ORGANISMAL_DEVELOPMENT	2.18379e-15	2.39265	Up-regulated	BP	URG	EEG	#N/A	CONSERVED	#N/A
S1PR3	GOMF_INTEGRIN_BINDING	0.00013783	2.34699	Up-regulated	MF	URG	EEG	#N/A	CONSERVED	#N/A
S1PR3	GOMF_MOLECULAR_TRANSDUCER_ACTIVITY	7.31581e-10	2.2735	Up-regulated	MF	URG	EEG	#N/A	CONSERVED	#N/A
S1PR3	GOMF_PROTEIN_CONTAINING_COMPLEX_BINDING	0.00013783	1.85191	Up-regulated	MF	URG	EEG	#N/A	CONSERVED	#N/A
S1PR3	GOMF_SIGNALING_RECEPTOR_BINDING	3.41006e-12	2.33929	Up-regulated	MF	URG	EEG	#N/A	CONSERVED	#N/A
FABP7	GOBP_EPITHELIAL_CELL_PROLIFERATION	2.06201e-10	2.54233	Up-regulated	BP	URG	EEG	#N/A	CONSERVED	#N/A
FABP7	GOBP_REGULATION_OF_CELL_POPULATION_PROLIFERATION	1.02853e-15	2.34152	Up-regulated	BP	URG	EEG	#N/A	CONSERVED	#N/A
RPS15A	GOBP_BIOLOGICAL_PROCESS_INVOLVED_IN_INTERSPECIES_INTERACTION_BETWEEN_ORGANISMS	3.92754e-19	2.51154	Up-regulated	BP	URG	EEG	#N/A	CONSERVED	#N/A
RPS15A	GOBP_REGULATION_OF_CELL_POPULATION_PROLIFERATION	1.02853e-15	2.34152	Up-regulated	BP	URG	EEG	#N/A	CONSERVED	#N/A
ESM1	GOBP_ANATOMICAL_STRUCTURE_FORMATION_INVOLVED_IN_MORPHOGENESIS	1.87179e-14	2.42453	Up-regulated	BP	URG	EEG	#N/A	CONSERVED	#N/A
ESM1	GOBP_CIRCULATORY_SYSTEM_DEVELOPMENT	6.97244e-15	2.45048	Up-regulated	BP	URG	EEG	#N/A	CONSERVED	#N/A
ESM1	GOBP_ENZYME_LINKED_RECEPTOR_PROTEIN_SIGNALING_PATHWAY	3.45993e-07	2.09295	Up-regulated	BP	URG	EEG	#N/A	CONSERVED	#N/A
ESM1	GOBP_REGULATION_OF_CELL_POPULATION_PROLIFERATION	1.02853e-15	2.34152	Up-regulated	BP	URG	EEG	#N/A	CONSERVED	#N/A
ESM1	GOBP_TUBE_MORPHOGENESIS	3.03088e-16	2.61633	Up-regulated	BP	URG	EEG	#N/A	CONSERVED	#N/A
ESM1	GOBP_VASCULATURE_DEVELOPMENT	6.03745e-15	2.63331	Up-regulated	BP	URG	EEG	#N/A	CONSERVED	#N/A
ESM1	GOMF_INTEGRIN_BINDING	0.00013783	2.34699	Up-regulated	MF	URG	EEG	#N/A	CONSERVED	#N/A
ESM1	GOMF_PROTEIN_CONTAINING_COMPLEX_BINDING	0.00013783	1.85191	Up-regulated	MF	URG	EEG	#N/A	CONSERVED	#N/A
ESM1	GOMF_SIGNALING_RECEPTOR_BINDING	3.41006e-12	2.33929	Up-regulated	MF	URG	EEG	#N/A	CONSERVED	#N/A
AGTR1	GOBP_ANATOMICAL_STRUCTURE_FORMATION_INVOLVED_IN_MORPHOGENESIS	1.87179e-14	2.42453	Up-regulated	BP	URG	URG	#N/A	CONSERVED	#N/A
AGTR1	GOBP_BIOLOGICAL_PROCESS_INVOLVED_IN_INTERSPECIES_INTERACTION_BETWEEN_ORGANISMS	3.92754e-19	2.51154	Up-regulated	BP	URG	URG	#N/A	CONSERVED	#N/A
AGTR1	GOBP_CELL_MOTILITY	4.18439e-12	2.16537	Up-regulated	BP	URG	URG	#N/A	CONSERVED	#N/A
AGTR1	GOBP_CIRCULATORY_SYSTEM_DEVELOPMENT	6.97244e-15	2.45048	Up-regulated	BP	URG	URG	#N/A	CONSERVED	#N/A
AGTR1	GOBP_DEFENSE_RESPONSE	1.24182e-25	2.70488	Up-regulated	BP	URG	URG	#N/A	CONSERVED	#N/A
AGTR1	GOBP_EPITHELIAL_CELL_PROLIFERATION	2.06201e-10	2.54233	Up-regulated	BP	URG	URG	#N/A	CONSERVED	#N/A
AGTR1	GOBP_GROWTH	0.000266398	1.83982	Up-regulated	BP	URG	URG	#N/A	CONSERVED	#N/A
AGTR1	GOBP_INFLAMMATORY_RESPONSE	7.04276e-19	2.80598	Up-regulated	BP	URG	URG	#N/A	CONSERVED	#N/A
AGTR1	GOBP_LIPID_LOCALIZATION	0.00299237	1.79222	Up-regulated	BP	URG	URG	#N/A	CONSERVED	#N/A
AGTR1	GOBP_REGULATION_OF_CATALYTIC_ACTIVITY	4.36399e-05	1.73153	Up-regulated	BP	URG	URG	#N/A	CONSERVED	#N/A
AGTR1	GOBP_REGULATION_OF_CELL_DIFFERENTIATION	6.93419e-11	2.13488	Up-regulated	BP	URG	URG	#N/A	CONSERVED	#N/A
AGTR1	GOBP_REGULATION_OF_CELL_POPULATION_PROLIFERATION	1.02853e-15	2.34152	Up-regulated	BP	URG	URG	#N/A	CONSERVED	#N/A
AGTR1	GOBP_REGULATION_OF_RESPONSE_TO_EXTERNAL_STIMULUS	4.24862e-14	2.47233	Up-regulated	BP	URG	URG	#N/A	CONSERVED	#N/A
AGTR1	GOBP_RENAL_SYSTEM_DEVELOPMENT	3.31684e-06	2.27319	Up-regulated	BP	URG	URG	#N/A	CONSERVED	#N/A
AGTR1	GOBP_RESPONSE_TO_ENDOGENOUS_STIMULUS	4.34483e-10	2.04899	Up-regulated	BP	URG	URG	#N/A	CONSERVED	#N/A
AGTR1	GOBP_TUBE_MORPHOGENESIS	3.03088e-16	2.61633	Up-regulated	BP	URG	URG	#N/A	CONSERVED	#N/A
AGTR1	GOBP_VASCULATURE_DEVELOPMENT	6.03745e-15	2.63331	Up-regulated	BP	URG	URG	#N/A	CONSERVED	#N/A
AGTR1	GOMF_MOLECULAR_TRANSDUCER_ACTIVITY	7.31581e-10	2.2735	Up-regulated	MF	URG	URG	#N/A	CONSERVED	#N/A
AGTR1	GOMF_SIGNALING_RECEPTOR_BINDING	3.41006e-12	2.33929	Up-regulated	MF	URG	URG	#N/A	CONSERVED	#N/A
SRGN	GOBP_CYTOKINE_PRODUCTION	5.27386e-10	2.34186	Up-regulated	BP	URG	URG	#N/A	CONSERVED	#N/A
SRGN	GOBP_NEGATIVE_REGULATION_OF_DEVELOPMENTAL_PROCESS	1.52288e-07	2.1074	Up-regulated	BP	URG	URG	#N/A	CONSERVED	#N/A
SRGN	GOBP_NEGATIVE_REGULATION_OF_MULTICELLULAR_ORGANISMAL_PROCESS	1.52476e-10	2.24346	Up-regulated	BP	URG	URG	#N/A	CONSERVED	#N/A
SRGN	GOBP_REGULATION_OF_MULTICELLULAR_ORGANISMAL_DEVELOPMENT	2.18379e-15	2.39265	Up-regulated	BP	URG	URG	#N/A	CONSERVED	#N/A
HES1	GOBP_ANATOMICAL_STRUCTURE_FORMATION_INVOLVED_IN_MORPHOGENESIS	1.87179e-14	2.42453	Up-regulated	BP	URG	EEG	#N/A	CONSERVED	#N/A
HES1	GOBP_ANIMAL_ORGAN_MORPHOGENESIS	6.04951e-12	2.3968	Up-regulated	BP	URG	EEG	#N/A	CONSERVED	#N/A
HES1	GOBP_CELL_ACTIVATION	4.80901e-17	2.57752	Up-regulated	BP	URG	EEG	#N/A	CONSERVED	#N/A
HES1	GOBP_CELL_ADHESION	2.29334e-11	2.18574	Up-regulated	BP	URG	EEG	#N/A	CONSERVED	#N/A
HES1	GOBP_CELL_MOTILITY	4.18439e-12	2.16537	Up-regulated	BP	URG	EEG	#N/A	CONSERVED	#N/A
HES1	GOBP_CIRCULATORY_SYSTEM_DEVELOPMENT	6.97244e-15	2.45048	Up-regulated	BP	URG	EEG	#N/A	CONSERVED	#N/A
HES1	GOBP_EAR_DEVELOPMENT	8.76827e-06	2.39018	Up-regulated	BP	URG	EEG	#N/A	CONSERVED	#N/A
HES1	GOBP_EMBRYONIC_MORPHOGENESIS	1.39455e-11	2.53155	Up-regulated	BP	URG	EEG	#N/A	CONSERVED	#N/A
HES1	GOBP_ENDOCRINE_SYSTEM_DEVELOPMENT	6.79173e-05	2.34061	Up-regulated	BP	URG	EEG	#N/A	CONSERVED	#N/A
HES1	GOBP_ENZYME_LINKED_RECEPTOR_PROTEIN_SIGNALING_PATHWAY	3.45993e-07	2.09295	Up-regulated	BP	URG	EEG	#N/A	CONSERVED	#N/A
HES1	GOBP_EPITHELIAL_CELL_PROLIFERATION	2.06201e-10	2.54233	Up-regulated	BP	URG	EEG	#N/A	CONSERVED	#N/A
HES1	GOBP_EPITHELIUM_DEVELOPMENT	7.41751e-12	2.31451	Up-regulated	BP	URG	EEG	#N/A	CONSERVED	#N/A
HES1	GOBP_HEMOPOIESIS	1.27624e-09	2.28533	Up-regulated	BP	URG	EEG	#N/A	CONSERVED	#N/A
HES1	GOBP_NEGATIVE_REGULATION_OF_DEVELOPMENTAL_PROCESS	1.52288e-07	2.1074	Up-regulated	BP	URG	EEG	#N/A	CONSERVED	#N/A
HES1	GOBP_NEGATIVE_REGULATION_OF_MOLECULAR_FUNCTION	6.40735e-05	1.89111	Up-regulated	BP	URG	EEG	#N/A	CONSERVED	#N/A
HES1	GOBP_NEGATIVE_REGULATION_OF_MULTICELLULAR_ORGANISMAL_PROCESS	1.52476e-10	2.24346	Up-regulated	BP	URG	EEG	#N/A	CONSERVED	#N/A
HES1	GOBP_POSITIVE_REGULATION_OF_GENE_EXPRESSION	2.53359e-09	2.16324	Up-regulated	BP	URG	EEG	#N/A	CONSERVED	#N/A
HES1	GOBP_POSITIVE_REGULATION_OF_MULTICELLULAR_ORGANISMAL_PROCESS	3.80193e-15	2.32494	Up-regulated	BP	URG	EEG	#N/A	CONSERVED	#N/A
HES1	GOBP_POSITIVE_REGULATION_OF_TRANSCRIPTION_BY_RNA_POLYMERASE_II	9.79766e-08	2.03794	Up-regulated	BP	URG	EEG	#N/A	CONSERVED	#N/A
HES1	GOBP_REGULATION_OF_CELL_DIFFERENTIATION	6.93419e-11	2.13488	Up-regulated	BP	URG	EEG	#N/A	CONSERVED	#N/A
HES1	GOBP_REGULATION_OF_CELL_POPULATION_PROLIFERATION	1.02853e-15	2.34152	Up-regulated	BP	URG	EEG	#N/A	CONSERVED	#N/A
HES1	GOBP_REGULATION_OF_DNA_BINDING_TRANSCRIPTION_FACTOR_ACTIVITY	1.03108e-05	2.18041	Up-regulated	BP	URG	EEG	#N/A	CONSERVED	#N/A
HES1	GOBP_REGULATION_OF_EPITHELIAL_CELL_DIFFERENTIATION	3.27694e-06	2.44133	Up-regulated	BP	URG	EEG	#N/A	CONSERVED	#N/A
HES1	GOBP_REGULATION_OF_IMMUNE_SYSTEM_PROCESS	7.47158e-19	2.5206	Up-regulated	BP	URG	EEG	#N/A	CONSERVED	#N/A
HES1	GOBP_REGULATION_OF_MULTICELLULAR_ORGANISMAL_DEVELOPMENT	2.18379e-15	2.39265	Up-regulated	BP	URG	EEG	#N/A	CONSERVED	#N/A
HES1	GOBP_RENAL_SYSTEM_DEVELOPMENT	3.31684e-06	2.27319	Up-regulated	BP	URG	EEG	#N/A	CONSERVED	#N/A
HES1	GOBP_RESPONSE_TO_ENDOGENOUS_STIMULUS	4.34483e-10	2.04899	Up-regulated	BP	URG	EEG	#N/A	CONSERVED	#N/A
HES1	GOBP_RESPONSE_TO_LIPID	5.53884e-10	2.25704	Up-regulated	BP	URG	EEG	#N/A	CONSERVED	#N/A
HES1	GOBP_TISSUE_MORPHOGENESIS	1.3758e-11	2.56792	Up-regulated	BP	URG	EEG	#N/A	CONSERVED	#N/A
HES1	GOBP_TUBE_MORPHOGENESIS	3.03088e-16	2.61633	Up-regulated	BP	URG	EEG	#N/A	CONSERVED	#N/A
HES1	GOBP_VASCULATURE_DEVELOPMENT	6.03745e-15	2.63331	Up-regulated	BP	URG	EEG	#N/A	CONSERVED	#N/A
HES1	GOMF_PROTEIN_CONTAINING_COMPLEX_BINDING	0.00013783	1.85191	Up-regulated	MF	URG	EEG	#N/A	CONSERVED	#N/A
PLSCR1	GOBP_BIOLOGICAL_PROCESS_INVOLVED_IN_INTERSPECIES_INTERACTION_BETWEEN_ORGANISMS	3.92754e-19	2.51154	Up-regulated	BP	URG	EEG	#N/A	CONSERVED	#N/A
PLSCR1	GOBP_CELL_ACTIVATION	4.80901e-17	2.57752	Up-regulated	BP	URG	EEG	#N/A	CONSERVED	#N/A
ABCB1	GOBP_CIRCULATORY_SYSTEM_PROCESS	3.95283e-06	2.15086	Up-regulated	BP	URG	EEG	Excluded	#N/A	#N/A
ABCC4	GOBP_CIRCULATORY_SYSTEM_PROCESS	3.95283e-06	2.15086	Up-regulated	BP	URG	URG	Excluded	#N/A	#N/A
ADORA2B	GOBP_CIRCULATORY_SYSTEM_PROCESS	3.95283e-06	2.15086	Up-regulated	BP	URG	EEG	Excluded	#N/A	#N/A
AGTR1	GOBP_CIRCULATORY_SYSTEM_PROCESS	3.95283e-06	2.15086	Up-regulated	BP	URG	URG	Excluded	#N/A	#N/A
ANGPT1	GOBP_CIRCULATORY_SYSTEM_PROCESS	3.95283e-06	2.15086	Up-regulated	BP	URG	URG	Excluded	#N/A	#N/A
ARHGAP42	GOBP_CIRCULATORY_SYSTEM_PROCESS	3.95283e-06	2.15086	Up-regulated	BP	URG	URG	Excluded	#N/A	#N/A
BMP6	GOBP_CIRCULATORY_SYSTEM_PROCESS	3.95283e-06	2.15086	Up-regulated	BP	URG	URG	Excluded	#N/A	#N/A
C3AR1	GOBP_CIRCULATORY_SYSTEM_PROCESS	3.95283e-06	2.15086	Up-regulated	BP	URG	URG	Excluded	#N/A	#N/A
CAV1	GOBP_CIRCULATORY_SYSTEM_PROCESS	3.95283e-06	2.15086	Up-regulated	BP	URG	EEG	Excluded	#N/A	#N/A
CCN2	GOBP_CIRCULATORY_SYSTEM_PROCESS	3.95283e-06	2.15086	Up-regulated	BP	URG	URG	Excluded	#N/A	#N/A
CD34	GOBP_CIRCULATORY_SYSTEM_PROCESS	3.95283e-06	2.15086	Up-regulated	BP	URG	EEG	Excluded	#N/A	#N/A
CLIC2	GOBP_CIRCULATORY_SYSTEM_PROCESS	3.95283e-06	2.15086	Up-regulated	BP	URG	EEG	Excluded	#N/A	#N/A
COL1A2	GOBP_CIRCULATORY_SYSTEM_PROCESS	3.95283e-06	2.15086	Up-regulated	BP	URG	URG	Excluded	#N/A	#N/A
CXCR2	GOBP_CIRCULATORY_SYSTEM_PROCESS	3.95283e-06	2.15086	Up-regulated	BP	URG	URG	Excluded	#N/A	#N/A
CXCR4	GOBP_CIRCULATORY_SYSTEM_PROCESS	3.95283e-06	2.15086	Up-regulated	BP	URG	URG	Excluded	#N/A	#N/A
CYBA	GOBP_CIRCULATORY_SYSTEM_PROCESS	3.95283e-06	2.15086	Up-regulated	BP	URG	URG	Excluded	#N/A	#N/A
DSC2	GOBP_CIRCULATORY_SYSTEM_PROCESS	3.95283e-06	2.15086	Up-regulated	BP	URG	URG	Excluded	#N/A	#N/A
DSG2	GOBP_CIRCULATORY_SYSTEM_PROCESS	3.95283e-06	2.15086	Up-regulated	BP	URG	URG	Excluded	#N/A	#N/A
DSP	GOBP_CIRCULATORY_SYSTEM_PROCESS	3.95283e-06	2.15086	Up-regulated	BP	URG	URG	Excluded	#N/A	#N/A
EDN1	GOBP_CIRCULATORY_SYSTEM_PROCESS	3.95283e-06	2.15086	Up-regulated	BP	URG	URG	Excluded	#N/A	#N/A
EMILIN2	GOBP_CIRCULATORY_SYSTEM_PROCESS	3.95283e-06	2.15086	Up-regulated	BP	URG	URG	Excluded	#N/A	#N/A
F5	GOBP_CIRCULATORY_SYSTEM_PROCESS	3.95283e-06	2.15086	Up-regulated	BP	URG	URG	Excluded	#N/A	#N/A
FLI1	GOBP_CIRCULATORY_SYSTEM_PROCESS	3.95283e-06	2.15086	Up-regulated	BP	URG	EEG	Excluded	#N/A	#N/A
FOXC1	GOBP_CIRCULATORY_SYSTEM_PROCESS	3.95283e-06	2.15086	Up-regulated	BP	URG	URG	Excluded	#N/A	#N/A
FOXC2	GOBP_CIRCULATORY_SYSTEM_PROCESS	3.95283e-06	2.15086	Up-regulated	BP	URG	URG	Excluded	#N/A	#N/A
GJA1	GOBP_CIRCULATORY_SYSTEM_PROCESS	3.95283e-06	2.15086	Up-regulated	BP	URG	URG	Excluded	#N/A	#N/A
GLP1R	GOBP_CIRCULATORY_SYSTEM_PROCESS	3.95283e-06	2.15086	Up-regulated	BP	URG	URG	Excluded	#N/A	#N/A
GNA13	GOBP_CIRCULATORY_SYSTEM_PROCESS	3.95283e-06	2.15086	Up-regulated	BP	URG	URG	Excluded	#N/A	#N/A
GPER1	GOBP_CIRCULATORY_SYSTEM_PROCESS	3.95283e-06	2.15086	Up-regulated	BP	URG	URG	Excluded	#N/A	#N/A
GPR4	GOBP_CIRCULATORY_SYSTEM_PROCESS	3.95283e-06	2.15086	Up-regulated	BP	URG	URG	Excluded	#N/A	#N/A
HSD11B2	GOBP_CIRCULATORY_SYSTEM_PROCESS	3.95283e-06	2.15086	Up-regulated	BP	URG	URG	Excluded	#N/A	#N/A
IER3	GOBP_CIRCULATORY_SYSTEM_PROCESS	3.95283e-06	2.15086	Up-regulated	BP	URG	EEG	Excluded	#N/A	#N/A
ITGA1	GOBP_CIRCULATORY_SYSTEM_PROCESS	3.95283e-06	2.15086	Up-regulated	BP	URG	EEG	Excluded	#N/A	#N/A
KCNE4	GOBP_CIRCULATORY_SYSTEM_PROCESS	3.95283e-06	2.15086	Up-regulated	BP	URG	URG	Excluded	#N/A	#N/A
KLF2	GOBP_CIRCULATORY_SYSTEM_PROCESS	3.95283e-06	2.15086	Up-regulated	BP	URG	EEG	Excluded	#N/A	#N/A
LEPR	GOBP_CIRCULATORY_SYSTEM_PROCESS	3.95283e-06	2.15086	Up-regulated	BP	URG	URG	Excluded	#N/A	#N/A
MYH7	GOBP_CIRCULATORY_SYSTEM_PROCESS	3.95283e-06	2.15086	Up-regulated	BP	URG	URG	Excluded	#N/A	#N/A
MYOF	GOBP_CIRCULATORY_SYSTEM_PROCESS	3.95283e-06	2.15086	Up-regulated	BP	URG	EEG	Excluded	#N/A	#N/A
NOS3	GOBP_CIRCULATORY_SYSTEM_PROCESS	3.95283e-06	2.15086	Up-regulated	BP	URG	EEG	Excluded	#N/A	#N/A
NOX1	GOBP_CIRCULATORY_SYSTEM_PROCESS	3.95283e-06	2.15086	Up-regulated	BP	URG	EEG	Excluded	#N/A	#N/A
NR2F2	GOBP_CIRCULATORY_SYSTEM_PROCESS	3.95283e-06	2.15086	Up-regulated	BP	URG	EEG	Excluded	#N/A	#N/A
OXTR	GOBP_CIRCULATORY_SYSTEM_PROCESS	3.95283e-06	2.15086	Up-regulated	BP	URG	EEG	Excluded	#N/A	#N/A
PIK3CG	GOBP_CIRCULATORY_SYSTEM_PROCESS	3.95283e-06	2.15086	Up-regulated	BP	URG	URG	Excluded	#N/A	#N/A
PKP2	GOBP_CIRCULATORY_SYSTEM_PROCESS	3.95283e-06	2.15086	Up-regulated	BP	URG	URG	Excluded	#N/A	#N/A
PLN	GOBP_CIRCULATORY_SYSTEM_PROCESS	3.95283e-06	2.15086	Up-regulated	BP	URG	EEG	Excluded	#N/A	#N/A
RGS2	GOBP_CIRCULATORY_SYSTEM_PROCESS	3.95283e-06	2.15086	Up-regulated	BP	URG	NSLFCG	Excluded	#N/A	#N/A
SCNN1A	GOBP_CIRCULATORY_SYSTEM_PROCESS	3.95283e-06	2.15086	Up-regulated	BP	URG	URG	Excluded	#N/A	#N/A
SERPING1	GOBP_CIRCULATORY_SYSTEM_PROCESS	3.95283e-06	2.15086	Up-regulated	BP	URG	EEG	Excluded	#N/A	#N/A
SGK1	GOBP_CIRCULATORY_SYSTEM_PROCESS	3.95283e-06	2.15086	Up-regulated	BP	URG	URG	Excluded	#N/A	#N/A
SHOX2	GOBP_CIRCULATORY_SYSTEM_PROCESS	3.95283e-06	2.15086	Up-regulated	BP	URG	URG	Excluded	#N/A	#N/A
SLC15A2	GOBP_CIRCULATORY_SYSTEM_PROCESS	3.95283e-06	2.15086	Up-regulated	BP	URG	URG	Excluded	#N/A	#N/A
SLC16A1	GOBP_CIRCULATORY_SYSTEM_PROCESS	3.95283e-06	2.15086	Up-regulated	BP	URG	EEG	Excluded	#N/A	#N/A
SLC16A12	GOBP_CIRCULATORY_SYSTEM_PROCESS	3.95283e-06	2.15086	Up-regulated	BP	URG	URG	Excluded	#N/A	#N/A
SLC22A2	GOBP_CIRCULATORY_SYSTEM_PROCESS	3.95283e-06	2.15086	Up-regulated	BP	URG	URG	Excluded	#N/A	#N/A
SLC22A3	GOBP_CIRCULATORY_SYSTEM_PROCESS	3.95283e-06	2.15086	Up-regulated	BP	URG	URG	Excluded	#N/A	#N/A
SLC22A8	GOBP_CIRCULATORY_SYSTEM_PROCESS	3.95283e-06	2.15086	Up-regulated	BP	URG	URG	Excluded	#N/A	#N/A
SLC2A5	GOBP_CIRCULATORY_SYSTEM_PROCESS	3.95283e-06	2.15086	Up-regulated	BP	URG	URG	Excluded	#N/A	#N/A
SLC38A2	GOBP_CIRCULATORY_SYSTEM_PROCESS	3.95283e-06	2.15086	Up-regulated	BP	URG	URG	Excluded	#N/A	#N/A
SLC5A3	GOBP_CIRCULATORY_SYSTEM_PROCESS	3.95283e-06	2.15086	Up-regulated	BP	URG	URG	Excluded	#N/A	#N/A
SLC5A5	GOBP_CIRCULATORY_SYSTEM_PROCESS	3.95283e-06	2.15086	Up-regulated	BP	URG	URG	Excluded	#N/A	#N/A
SLC6A13	GOBP_CIRCULATORY_SYSTEM_PROCESS	3.95283e-06	2.15086	Up-regulated	BP	URG	URG	Excluded	#N/A	#N/A
SLC6A20	GOBP_CIRCULATORY_SYSTEM_PROCESS	3.95283e-06	2.15086	Up-regulated	BP	URG	URG	Excluded	#N/A	#N/A
SLC7A2	GOBP_CIRCULATORY_SYSTEM_PROCESS	3.95283e-06	2.15086	Up-regulated	BP	URG	URG	Excluded	#N/A	#N/A
TBX18	GOBP_CIRCULATORY_SYSTEM_PROCESS	3.95283e-06	2.15086	Up-regulated	BP	URG	EEG	Excluded	#N/A	#N/A
TBX5	GOBP_CIRCULATORY_SYSTEM_PROCESS	3.95283e-06	2.15086	Up-regulated	BP	URG	URG	Excluded	#N/A	#N/A
TBXAS1	GOBP_CIRCULATORY_SYSTEM_PROCESS	3.95283e-06	2.15086	Up-regulated	BP	URG	URG	Excluded	#N/A	#N/A
TMIGD3	GOBP_CIRCULATORY_SYSTEM_PROCESS	3.95283e-06	2.15086	Up-regulated	BP	URG	EEG	Excluded	#N/A	#N/A
TNNC1	GOBP_CIRCULATORY_SYSTEM_PROCESS	3.95283e-06	2.15086	Up-regulated	BP	URG	EEG	Excluded	#N/A	#N/A
UTS2R	GOBP_CIRCULATORY_SYSTEM_PROCESS	3.95283e-06	2.15086	Up-regulated	BP	URG	EEG	Excluded	#N/A	#N/A
WWTR1	GOBP_CIRCULATORY_SYSTEM_PROCESS	3.95283e-06	2.15086	Up-regulated	BP	URG	URG	Excluded	#N/A	#N/A
YAP1	GOBP_CIRCULATORY_SYSTEM_PROCESS	3.95283e-06	2.15086	Up-regulated	BP	URG	URG	Excluded	#N/A	#N/A
ZC3H12A	GOBP_CIRCULATORY_SYSTEM_PROCESS	3.95283e-06	2.15086	Up-regulated	BP	URG	URG	Excluded	#N/A	#N/A
BMP4	GOBP_CRANIAL_SKELETAL_SYSTEM_DEVELOPMENT	0.000218398	2.26694	Up-regulated	BP	URG	URG	Excluded	#N/A	#N/A
FOXC2	GOBP_CRANIAL_SKELETAL_SYSTEM_DEVELOPMENT	0.000218398	2.26694	Up-regulated	BP	URG	URG	Excluded	#N/A	#N/A
LHX1	GOBP_CRANIAL_SKELETAL_SYSTEM_DEVELOPMENT	0.000218398	2.26694	Up-regulated	BP	URG	URG	Excluded	#N/A	#N/A
MSX2	GOBP_CRANIAL_SKELETAL_SYSTEM_DEVELOPMENT	0.000218398	2.26694	Up-regulated	BP	URG	EEG	Excluded	#N/A	#N/A
SIX1	GOBP_CRANIAL_SKELETAL_SYSTEM_DEVELOPMENT	0.000218398	2.26694	Up-regulated	BP	URG	URG	Excluded	#N/A	#N/A
SIX2	GOBP_CRANIAL_SKELETAL_SYSTEM_DEVELOPMENT	0.000218398	2.26694	Up-regulated	BP	URG	URG	Excluded	#N/A	#N/A
TBX15	GOBP_CRANIAL_SKELETAL_SYSTEM_DEVELOPMENT	0.000218398	2.26694	Up-regulated	BP	URG	URG	Excluded	#N/A	#N/A
TP63	GOBP_CRANIAL_SKELETAL_SYSTEM_DEVELOPMENT	0.000218398	2.26694	Up-regulated	BP	URG	URG	Excluded	#N/A	#N/A
TWIST1	GOBP_CRANIAL_SKELETAL_SYSTEM_DEVELOPMENT	0.000218398	2.26694	Up-regulated	BP	URG	URG	Excluded	#N/A	#N/A
ZIC3	GOBP_CRANIAL_SKELETAL_SYSTEM_DEVELOPMENT	0.000218398	2.26694	Up-regulated	BP	URG	URG	Excluded	#N/A	#N/A
ACKR3	GOBP_CYTOKINE_MEDIATED_SIGNALING_PATHWAY	1.33106e-08	2.43054	Up-regulated	BP	URG	EEG	Excluded	#N/A	#N/A
ACKR4	GOBP_CYTOKINE_MEDIATED_SIGNALING_PATHWAY	1.33106e-08	2.43054	Up-regulated	BP	URG	EEG	Excluded	#N/A	#N/A
AIM2	GOBP_CYTOKINE_MEDIATED_SIGNALING_PATHWAY	1.33106e-08	2.43054	Up-regulated	BP	URG	EEG	Excluded	#N/A	#N/A
ANGPT1	GOBP_CYTOKINE_MEDIATED_SIGNALING_PATHWAY	1.33106e-08	2.43054	Up-regulated	BP	URG	URG	Excluded	#N/A	#N/A
ARG1	GOBP_CYTOKINE_MEDIATED_SIGNALING_PATHWAY	1.33106e-08	2.43054	Up-regulated	BP	URG	EEG	Excluded	#N/A	#N/A
BIRC3	GOBP_CYTOKINE_MEDIATED_SIGNALING_PATHWAY	1.33106e-08	2.43054	Up-regulated	BP	URG	URG	Excluded	#N/A	#N/A
CARD16	GOBP_CYTOKINE_MEDIATED_SIGNALING_PATHWAY	1.33106e-08	2.43054	Up-regulated	BP	URG	EEG	Excluded	#N/A	#N/A
CASP1	GOBP_CYTOKINE_MEDIATED_SIGNALING_PATHWAY	1.33106e-08	2.43054	Up-regulated	BP	URG	URG	Excluded	#N/A	#N/A
CASP4	GOBP_CYTOKINE_MEDIATED_SIGNALING_PATHWAY	1.33106e-08	2.43054	Up-regulated	BP	URG	URG	Excluded	#N/A	#N/A
CASP8	GOBP_CYTOKINE_MEDIATED_SIGNALING_PATHWAY	1.33106e-08	2.43054	Up-regulated	BP	URG	URG	Excluded	#N/A	#N/A
CAV1	GOBP_CYTOKINE_MEDIATED_SIGNALING_PATHWAY	1.33106e-08	2.43054	Up-regulated	BP	URG	EEG	Excluded	#N/A	#N/A
CCL5	GOBP_CYTOKINE_MEDIATED_SIGNALING_PATHWAY	1.33106e-08	2.43054	Up-regulated	BP	URG	EEG	Excluded	#N/A	#N/A
CCR9	GOBP_CYTOKINE_MEDIATED_SIGNALING_PATHWAY	1.33106e-08	2.43054	Up-regulated	BP	URG	EEG	Excluded	#N/A	#N/A
CD4	GOBP_CYTOKINE_MEDIATED_SIGNALING_PATHWAY	1.33106e-08	2.43054	Up-regulated	BP	URG	URG	Excluded	#N/A	#N/A
CSF1R	GOBP_CYTOKINE_MEDIATED_SIGNALING_PATHWAY	1.33106e-08	2.43054	Up-regulated	BP	URG	URG	Excluded	#N/A	#N/A
CSF2RA	GOBP_CYTOKINE_MEDIATED_SIGNALING_PATHWAY	1.33106e-08	2.43054	Up-regulated	BP	URG	EEG	Excluded	#N/A	#N/A
CXCL1	GOBP_CYTOKINE_MEDIATED_SIGNALING_PATHWAY	1.33106e-08	2.43054	Up-regulated	BP	URG	EEG	Excluded	#N/A	#N/A
CXCL13	GOBP_CYTOKINE_MEDIATED_SIGNALING_PATHWAY	1.33106e-08	2.43054	Up-regulated	BP	URG	EEG	Excluded	#N/A	#N/A
CXCL2	GOBP_CYTOKINE_MEDIATED_SIGNALING_PATHWAY	1.33106e-08	2.43054	Up-regulated	BP	URG	EEG	Excluded	#N/A	#N/A
CXCL3	GOBP_CYTOKINE_MEDIATED_SIGNALING_PATHWAY	1.33106e-08	2.43054	Up-regulated	BP	URG	EEG	Excluded	#N/A	#N/A
CXCL5	GOBP_CYTOKINE_MEDIATED_SIGNALING_PATHWAY	1.33106e-08	2.43054	Up-regulated	BP	URG	URG	Excluded	#N/A	#N/A
CXCL8	GOBP_CYTOKINE_MEDIATED_SIGNALING_PATHWAY	1.33106e-08	2.43054	Up-regulated	BP	URG	EEG	Excluded	#N/A	#N/A
CXCR1	GOBP_CYTOKINE_MEDIATED_SIGNALING_PATHWAY	1.33106e-08	2.43054	Up-regulated	BP	URG	URG	Excluded	#N/A	#N/A
CXCR2	GOBP_CYTOKINE_MEDIATED_SIGNALING_PATHWAY	1.33106e-08	2.43054	Up-regulated	BP	URG	URG	Excluded	#N/A	#N/A
CXCR4	GOBP_CYTOKINE_MEDIATED_SIGNALING_PATHWAY	1.33106e-08	2.43054	Up-regulated	BP	URG	URG	Excluded	#N/A	#N/A
EDN1	GOBP_CYTOKINE_MEDIATED_SIGNALING_PATHWAY	1.33106e-08	2.43054	Up-regulated	BP	URG	URG	Excluded	#N/A	#N/A
FCER1G	GOBP_CYTOKINE_MEDIATED_SIGNALING_PATHWAY	1.33106e-08	2.43054	Up-regulated	BP	URG	URG	Excluded	#N/A	#N/A
FOXC1	GOBP_CYTOKINE_MEDIATED_SIGNALING_PATHWAY	1.33106e-08	2.43054	Up-regulated	BP	URG	URG	Excluded	#N/A	#N/A
H2BC11	GOBP_CYTOKINE_MEDIATED_SIGNALING_PATHWAY	1.33106e-08	2.43054	Up-regulated	BP	URG	URG	Excluded	#N/A	#N/A
HSPA1A	GOBP_CYTOKINE_MEDIATED_SIGNALING_PATHWAY	1.33106e-08	2.43054	Up-regulated	BP	URG	URG	Excluded	#N/A	#N/A
HSPA1B	GOBP_CYTOKINE_MEDIATED_SIGNALING_PATHWAY	1.33106e-08	2.43054	Up-regulated	BP	URG	EEG	Excluded	#N/A	#N/A
IFITM1	GOBP_CYTOKINE_MEDIATED_SIGNALING_PATHWAY	1.33106e-08	2.43054	Up-regulated	BP	URG	EEG	Excluded	#N/A	#N/A
IL13RA1	GOBP_CYTOKINE_MEDIATED_SIGNALING_PATHWAY	1.33106e-08	2.43054	Up-regulated	BP	URG	EEG	Excluded	#N/A	#N/A
IL17RB	GOBP_CYTOKINE_MEDIATED_SIGNALING_PATHWAY	1.33106e-08	2.43054	Up-regulated	BP	URG	URG	Excluded	#N/A	#N/A
IL18	GOBP_CYTOKINE_MEDIATED_SIGNALING_PATHWAY	1.33106e-08	2.43054	Up-regulated	BP	URG	URG	Excluded	#N/A	#N/A
IL18R1	GOBP_CYTOKINE_MEDIATED_SIGNALING_PATHWAY	1.33106e-08	2.43054	Up-regulated	BP	URG	EEG	Excluded	#N/A	#N/A
IL18RAP	GOBP_CYTOKINE_MEDIATED_SIGNALING_PATHWAY	1.33106e-08	2.43054	Up-regulated	BP	URG	EEG	Excluded	#N/A	#N/A
IL1R1	GOBP_CYTOKINE_MEDIATED_SIGNALING_PATHWAY	1.33106e-08	2.43054	Up-regulated	BP	URG	EEG	Excluded	#N/A	#N/A
IL1R2	GOBP_CYTOKINE_MEDIATED_SIGNALING_PATHWAY	1.33106e-08	2.43054	Up-regulated	BP	URG	URG	Excluded	#N/A	#N/A
IL2RG	GOBP_CYTOKINE_MEDIATED_SIGNALING_PATHWAY	1.33106e-08	2.43054	Up-regulated	BP	URG	URG	Excluded	#N/A	#N/A
IL6	GOBP_CYTOKINE_MEDIATED_SIGNALING_PATHWAY	1.33106e-08	2.43054	Up-regulated	BP	URG	EEG	Excluded	#N/A	#N/A
IL7R	GOBP_CYTOKINE_MEDIATED_SIGNALING_PATHWAY	1.33106e-08	2.43054	Up-regulated	BP	URG	EEG	Excluded	#N/A	#N/A
IRAK3	GOBP_CYTOKINE_MEDIATED_SIGNALING_PATHWAY	1.33106e-08	2.43054	Up-regulated	BP	URG	URG	Excluded	#N/A	#N/A
KRT18	GOBP_CYTOKINE_MEDIATED_SIGNALING_PATHWAY	1.33106e-08	2.43054	Up-regulated	BP	URG	URG	Excluded	#N/A	#N/A
LEPR	GOBP_CYTOKINE_MEDIATED_SIGNALING_PATHWAY	1.33106e-08	2.43054	Up-regulated	BP	URG	URG	Excluded	#N/A	#N/A
LILRA5	GOBP_CYTOKINE_MEDIATED_SIGNALING_PATHWAY	1.33106e-08	2.43054	Up-regulated	BP	URG	URG	Excluded	#N/A	#N/A
LILRB2	GOBP_CYTOKINE_MEDIATED_SIGNALING_PATHWAY	1.33106e-08	2.43054	Up-regulated	BP	URG	EEG	Excluded	#N/A	#N/A
NFKBIA	GOBP_CYTOKINE_MEDIATED_SIGNALING_PATHWAY	1.33106e-08	2.43054	Up-regulated	BP	URG	URG	Excluded	#N/A	#N/A
NFKBIZ	GOBP_CYTOKINE_MEDIATED_SIGNALING_PATHWAY	1.33106e-08	2.43054	Up-regulated	BP	URG	EEG	Excluded	#N/A	#N/A
PRLR	GOBP_CYTOKINE_MEDIATED_SIGNALING_PATHWAY	1.33106e-08	2.43054	Up-regulated	BP	URG	EEG	Excluded	#N/A	#N/A
PTPRC	GOBP_CYTOKINE_MEDIATED_SIGNALING_PATHWAY	1.33106e-08	2.43054	Up-regulated	BP	URG	URG	Excluded	#N/A	#N/A
PYCARD	GOBP_CYTOKINE_MEDIATED_SIGNALING_PATHWAY	1.33106e-08	2.43054	Up-regulated	BP	URG	URG	Excluded	#N/A	#N/A
RBM47	GOBP_CYTOKINE_MEDIATED_SIGNALING_PATHWAY	1.33106e-08	2.43054	Up-regulated	BP	URG	URG	Excluded	#N/A	#N/A
SP100	GOBP_CYTOKINE_MEDIATED_SIGNALING_PATHWAY	1.33106e-08	2.43054	Up-regulated	BP	URG	EEG	Excluded	#N/A	#N/A
SYK	GOBP_CYTOKINE_MEDIATED_SIGNALING_PATHWAY	1.33106e-08	2.43054	Up-regulated	BP	URG	URG	Excluded	#N/A	#N/A
TNFAIP3	GOBP_CYTOKINE_MEDIATED_SIGNALING_PATHWAY	1.33106e-08	2.43054	Up-regulated	BP	URG	URG	Excluded	#N/A	#N/A
TNFRSF1B	GOBP_CYTOKINE_MEDIATED_SIGNALING_PATHWAY	1.33106e-08	2.43054	Up-regulated	BP	URG	URG	Excluded	#N/A	#N/A
TSLP	GOBP_CYTOKINE_MEDIATED_SIGNALING_PATHWAY	1.33106e-08	2.43054	Up-regulated	BP	URG	EEG	Excluded	#N/A	#N/A
YAP1	GOBP_CYTOKINE_MEDIATED_SIGNALING_PATHWAY	1.33106e-08	2.43054	Up-regulated	BP	URG	URG	Excluded	#N/A	#N/A
PLSCR1	GOBP_DEFENSE_RESPONSE	1.24182e-25	2.70488	Up-regulated	BP	URG	EEG	#N/A	CONSERVED	#N/A
PLSCR1	GOBP_IMMUNE_RESPONSE	7.02911e-26	2.71328	Up-regulated	BP	URG	EEG	#N/A	CONSERVED	#N/A
PLSCR1	GOBP_INFLAMMATORY_RESPONSE	7.04276e-19	2.80598	Up-regulated	BP	URG	EEG	#N/A	CONSERVED	#N/A
PLSCR1	GOBP_PHAGOCYTOSIS	1.24313e-05	2.30133	Up-regulated	BP	URG	EEG	#N/A	CONSERVED	#N/A
PLSCR1	GOBP_POSITIVE_REGULATION_OF_GENE_EXPRESSION	2.53359e-09	2.16324	Up-regulated	BP	URG	EEG	#N/A	CONSERVED	#N/A
PLSCR1	GOBP_POSITIVE_REGULATION_OF_TRANSCRIPTION_BY_RNA_POLYMERASE_II	9.79766e-08	2.03794	Up-regulated	BP	URG	EEG	#N/A	CONSERVED	#N/A
PLSCR1	GOBP_REGULATION_OF_CATALYTIC_ACTIVITY	4.36399e-05	1.73153	Up-regulated	BP	URG	EEG	#N/A	CONSERVED	#N/A
PLSCR1	GOBP_REGULATION_OF_IMMUNE_SYSTEM_PROCESS	7.47158e-19	2.5206	Up-regulated	BP	URG	EEG	#N/A	CONSERVED	#N/A
PLSCR1	GOBP_REGULATION_OF_RESPONSE_TO_EXTERNAL_STIMULUS	4.24862e-14	2.47233	Up-regulated	BP	URG	EEG	#N/A	CONSERVED	#N/A
PLSCR1	GOMF_DNA_BINDING_TRANSCRIPTION_ACTIVATOR_ACTIVITY	6.79759e-05	2.1492	Up-regulated	MF	URG	EEG	#N/A	CONSERVED	#N/A
PLSCR1	GOMF_SIGNALING_RECEPTOR_BINDING	3.41006e-12	2.33929	Up-regulated	MF	URG	EEG	#N/A	CONSERVED	#N/A
STX1A	GOBP_SYNAPTIC_SIGNALING	6.5319e-05	-1.97663	Down-regulated	BP	DRG	DRG	#N/A	CONSERVED	#N/A
RAB13	GOBP_CELL_MOTILITY	4.18439e-12	2.16537	Up-regulated	BP	URG	EEG	#N/A	CONSERVED	#N/A
RAB13	GOBP_EPITHELIUM_DEVELOPMENT	7.41751e-12	2.31451	Up-regulated	BP	URG	EEG	#N/A	CONSERVED	#N/A
RAB13	GOBP_RESPONSE_TO_ENDOGENOUS_STIMULUS	4.34483e-10	2.04899	Up-regulated	BP	URG	EEG	#N/A	CONSERVED	#N/A
ANXA2	GOBP_ANATOMICAL_STRUCTURE_FORMATION_INVOLVED_IN_MORPHOGENESIS	1.87179e-14	2.42453	Up-regulated	BP	URG	URG	#N/A	CONSERVED	#N/A
ANXA2	GOBP_CELL_ADHESION	2.29334e-11	2.18574	Up-regulated	BP	URG	URG	#N/A	CONSERVED	#N/A
ANXA2	GOBP_CIRCULATORY_SYSTEM_DEVELOPMENT	6.97244e-15	2.45048	Up-regulated	BP	URG	URG	#N/A	CONSERVED	#N/A
ANXA2	GOBP_EXTERNAL_ENCAPSULATING_STRUCTURE_ORGANIZATION	3.97131e-05	2.17373	Up-regulated	BP	URG	URG	#N/A	CONSERVED	#N/A
ANXA2	GOBP_HEMOPOIESIS	1.27624e-09	2.28533	Up-regulated	BP	URG	URG	#N/A	CONSERVED	#N/A
ANXA2	GOBP_LIPID_LOCALIZATION	0.00299237	1.79222	Up-regulated	BP	URG	URG	#N/A	CONSERVED	#N/A
ANXA2	GOBP_NEGATIVE_REGULATION_OF_MULTICELLULAR_ORGANISMAL_PROCESS	1.52476e-10	2.24346	Up-regulated	BP	URG	URG	#N/A	CONSERVED	#N/A
ANXA2	GOBP_POSITIVE_REGULATION_OF_GENE_EXPRESSION	2.53359e-09	2.16324	Up-regulated	BP	URG	URG	#N/A	CONSERVED	#N/A
ANXA2	GOBP_POSITIVE_REGULATION_OF_MULTICELLULAR_ORGANISMAL_PROCESS	3.80193e-15	2.32494	Up-regulated	BP	URG	URG	#N/A	CONSERVED	#N/A
ANXA2	GOBP_POSITIVE_REGULATION_OF_TRANSCRIPTION_BY_RNA_POLYMERASE_II	9.79766e-08	2.03794	Up-regulated	BP	URG	URG	#N/A	CONSERVED	#N/A
ANXA2	GOBP_REGULATION_OF_CELL_DIFFERENTIATION	6.93419e-11	2.13488	Up-regulated	BP	URG	URG	#N/A	CONSERVED	#N/A
ANXA2	GOBP_REGULATION_OF_MULTICELLULAR_ORGANISMAL_DEVELOPMENT	2.18379e-15	2.39265	Up-regulated	BP	URG	URG	#N/A	CONSERVED	#N/A
ANXA2	GOBP_REGULATION_OF_RESPONSE_TO_EXTERNAL_STIMULUS	4.24862e-14	2.47233	Up-regulated	BP	URG	URG	#N/A	CONSERVED	#N/A
ANXA2	GOBP_SKELETAL_SYSTEM_DEVELOPMENT	1.8234e-10	2.50911	Up-regulated	BP	URG	URG	#N/A	CONSERVED	#N/A
ANXA2	GOBP_TUBE_MORPHOGENESIS	3.03088e-16	2.61633	Up-regulated	BP	URG	URG	#N/A	CONSERVED	#N/A
ANXA2	GOBP_VASCULATURE_DEVELOPMENT	6.03745e-15	2.63331	Up-regulated	BP	URG	URG	#N/A	CONSERVED	#N/A
ANXA2	GOMF_PEPTIDASE_REGULATOR_ACTIVITY	1.45524e-05	2.39035	Up-regulated	MF	URG	URG	#N/A	CONSERVED	#N/A
ANXA2	GOMF_SERINE_TYPE_ENDOPEPTIDASE_INHIBITOR_ACTIVITY	0.000869052	2.27478	Up-regulated	MF	URG	URG	#N/A	CONSERVED	#N/A
PPEF1	GOBP_DETECTION_OF_STIMULUS_INVOLVED_IN_SENSORY_PERCEPTION	0.0226112	-1.88948	Down-regulated	BP	DRG	DRG	#N/A	CONSERVED	#N/A
AQP9	GOBP_LIPID_LOCALIZATION	0.00299237	1.79222	Up-regulated	BP	URG	EEG	#N/A	CONSERVED	#N/A
AQP9	GOBP_RESPONSE_TO_ENDOGENOUS_STIMULUS	4.34483e-10	2.04899	Up-regulated	BP	URG	EEG	#N/A	CONSERVED	#N/A
PERP	GOBP_ANATOMICAL_STRUCTURE_FORMATION_INVOLVED_IN_MORPHOGENESIS	1.87179e-14	2.42453	Up-regulated	BP	URG	URG	#N/A	CONSERVED	#N/A
PERP	GOBP_ANIMAL_ORGAN_MORPHOGENESIS	6.04951e-12	2.3968	Up-regulated	BP	URG	URG	#N/A	CONSERVED	#N/A
PERP	GOBP_CELL_ADHESION	2.29334e-11	2.18574	Up-regulated	BP	URG	URG	#N/A	CONSERVED	#N/A
PERP	GOBP_REGULATION_OF_CATALYTIC_ACTIVITY	4.36399e-05	1.73153	Up-regulated	BP	URG	URG	#N/A	CONSERVED	#N/A
PERP	GOBP_REGULATION_OF_PEPTIDASE_ACTIVITY	2.05733e-06	2.31701	Up-regulated	BP	URG	URG	#N/A	CONSERVED	#N/A
PRG4	GOBP_IMMUNE_RESPONSE	7.02911e-26	2.71328	Up-regulated	BP	URG	URG	#N/A	CONSERVED	#N/A
PRG4	GOMF_CARBOHYDRATE_BINDING	0.0215379	1.85022	Up-regulated	MF	URG	URG	#N/A	CONSERVED	#N/A
PRG4	GOMF_CARGO_RECEPTOR_ACTIVITY	0.0101248	2.07496	Up-regulated	MF	URG	URG	#N/A	CONSERVED	#N/A
PRG4	GOMF_EXTRACELLULAR_MATRIX_STRUCTURAL_CONSTITUENT	0.00104408	2.17909	Up-regulated	MF	URG	URG	#N/A	CONSERVED	#N/A
CLIC1	GOBP_CELL_ACTIVATION	4.80901e-17	2.57752	Up-regulated	BP	URG	EEG	#N/A	CONSERVED	#N/A
CLIC1	GOBP_CELL_ADHESION	2.29334e-11	2.18574	Up-regulated	BP	URG	EEG	#N/A	CONSERVED	#N/A
CLIC1	GOBP_INORGANIC_ANION_TRANSPORT	0.0109242	1.91615	Up-regulated	BP	URG	EEG	#N/A	CONSERVED	#N/A
CLIC1	GOBP_REGULATION_OF_CELL_DIFFERENTIATION	6.93419e-11	2.13488	Up-regulated	BP	URG	EEG	#N/A	CONSERVED	#N/A
CLIC1	GOMF_INORGANIC_ANION_TRANSMEMBRANE_TRANSPORTER_ACTIVITY	0.0031013	2.13286	Up-regulated	MF	URG	EEG	#N/A	CONSERVED	#N/A
CLIC2	GOBP_INORGANIC_ANION_TRANSPORT	0.0109242	1.91615	Up-regulated	BP	URG	EEG	#N/A	CONSERVED	#N/A
CLIC2	GOBP_NEGATIVE_REGULATION_OF_MOLECULAR_FUNCTION	6.40735e-05	1.89111	Up-regulated	BP	URG	EEG	#N/A	CONSERVED	#N/A
CLIC2	GOMF_INORGANIC_ANION_TRANSMEMBRANE_TRANSPORTER_ACTIVITY	0.0031013	2.13286	Up-regulated	MF	URG	EEG	#N/A	CONSERVED	#N/A
CST7	GOBP_CELL_ACTIVATION	4.80901e-17	2.57752	Up-regulated	BP	URG	URG	#N/A	CONSERVED	#N/A
CST7	GOBP_DEFENSE_RESPONSE	1.24182e-25	2.70488	Up-regulated	BP	URG	URG	#N/A	CONSERVED	#N/A
CST7	GOBP_IMMUNE_RESPONSE	7.02911e-26	2.71328	Up-regulated	BP	URG	URG	#N/A	CONSERVED	#N/A
CST7	GOBP_INFLAMMATORY_RESPONSE	7.04276e-19	2.80598	Up-regulated	BP	URG	URG	#N/A	CONSERVED	#N/A
CST7	GOBP_NEGATIVE_REGULATION_OF_MOLECULAR_FUNCTION	6.40735e-05	1.89111	Up-regulated	BP	URG	URG	#N/A	CONSERVED	#N/A
CST7	GOBP_NEGATIVE_REGULATION_OF_MULTICELLULAR_ORGANISMAL_PROCESS	1.52476e-10	2.24346	Up-regulated	BP	URG	URG	#N/A	CONSERVED	#N/A
CST7	GOBP_POSITIVE_REGULATION_OF_MULTICELLULAR_ORGANISMAL_PROCESS	3.80193e-15	2.32494	Up-regulated	BP	URG	URG	#N/A	CONSERVED	#N/A
CST7	GOBP_REGULATION_OF_CATALYTIC_ACTIVITY	4.36399e-05	1.73153	Up-regulated	BP	URG	URG	#N/A	CONSERVED	#N/A
CST7	GOBP_REGULATION_OF_IMMUNE_SYSTEM_PROCESS	7.47158e-19	2.5206	Up-regulated	BP	URG	URG	#N/A	CONSERVED	#N/A
CST7	GOBP_REGULATION_OF_MULTICELLULAR_ORGANISMAL_DEVELOPMENT	2.18379e-15	2.39265	Up-regulated	BP	URG	URG	#N/A	CONSERVED	#N/A
CST7	GOBP_REGULATION_OF_PEPTIDASE_ACTIVITY	2.05733e-06	2.31701	Up-regulated	BP	URG	URG	#N/A	CONSERVED	#N/A
CST7	GOBP_REGULATION_OF_RESPONSE_TO_EXTERNAL_STIMULUS	4.24862e-14	2.47233	Up-regulated	BP	URG	URG	#N/A	CONSERVED	#N/A
CST7	GOMF_PEPTIDASE_REGULATOR_ACTIVITY	1.45524e-05	2.39035	Up-regulated	MF	URG	URG	#N/A	CONSERVED	#N/A
OMD	GOBP_CELL_ADHESION	2.29334e-11	2.18574	Up-regulated	BP	URG	URG	#N/A	CONSERVED	#N/A
MRC1	GOBP_BIOLOGICAL_PROCESS_INVOLVED_IN_INTERSPECIES_INTERACTION_BETWEEN_ORGANISMS	3.92754e-19	2.51154	Up-regulated	BP	URG	URG	#N/A	CONSERVED	#N/A
MRC1	GOBP_DEFENSE_RESPONSE	1.24182e-25	2.70488	Up-regulated	BP	URG	URG	#N/A	CONSERVED	#N/A
MRC1	GOBP_IMMUNE_RESPONSE	7.02911e-26	2.71328	Up-regulated	BP	URG	URG	#N/A	CONSERVED	#N/A
MRC1	GOBP_RESPONSE_TO_BACTERIUM	9.33747e-16	2.77108	Up-regulated	BP	URG	URG	#N/A	CONSERVED	#N/A
MRC1	GOBP_RESPONSE_TO_LIPID	5.53884e-10	2.25704	Up-regulated	BP	URG	URG	#N/A	CONSERVED	#N/A
MRC1	GOMF_CARBOHYDRATE_BINDING	0.0215379	1.85022	Up-regulated	MF	URG	URG	#N/A	CONSERVED	#N/A
MRC1	GOMF_CARGO_RECEPTOR_ACTIVITY	0.0101248	2.07496	Up-regulated	MF	URG	URG	#N/A	CONSERVED	#N/A
MRC1	GOMF_MOLECULAR_TRANSDUCER_ACTIVITY	7.31581e-10	2.2735	Up-regulated	MF	URG	URG	#N/A	CONSERVED	#N/A
MSX1	GOBP_ANATOMICAL_STRUCTURE_FORMATION_INVOLVED_IN_MORPHOGENESIS	1.87179e-14	2.42453	Up-regulated	BP	URG	URG	#N/A	CONSERVED	#N/A
MSX1	GOBP_ANIMAL_ORGAN_MORPHOGENESIS	6.04951e-12	2.3968	Up-regulated	BP	URG	URG	#N/A	CONSERVED	#N/A
MSX1	GOBP_CIRCULATORY_SYSTEM_DEVELOPMENT	6.97244e-15	2.45048	Up-regulated	BP	URG	URG	#N/A	CONSERVED	#N/A
MSX1	GOBP_EAR_DEVELOPMENT	8.76827e-06	2.39018	Up-regulated	BP	URG	URG	#N/A	CONSERVED	#N/A
MSX1	GOBP_EMBRYONIC_MORPHOGENESIS	1.39455e-11	2.53155	Up-regulated	BP	URG	URG	#N/A	CONSERVED	#N/A
MSX1	GOBP_ENZYME_LINKED_RECEPTOR_PROTEIN_SIGNALING_PATHWAY	3.45993e-07	2.09295	Up-regulated	BP	URG	URG	#N/A	CONSERVED	#N/A
MSX1	GOBP_EPITHELIUM_DEVELOPMENT	7.41751e-12	2.31451	Up-regulated	BP	URG	URG	#N/A	CONSERVED	#N/A
MSX1	GOBP_GROWTH	0.000266398	1.83982	Up-regulated	BP	URG	URG	#N/A	CONSERVED	#N/A
MSX1	GOBP_NEGATIVE_REGULATION_OF_DEVELOPMENTAL_PROCESS	1.52288e-07	2.1074	Up-regulated	BP	URG	URG	#N/A	CONSERVED	#N/A
MSX1	GOBP_NEGATIVE_REGULATION_OF_MOLECULAR_FUNCTION	6.40735e-05	1.89111	Up-regulated	BP	URG	URG	#N/A	CONSERVED	#N/A
MSX1	GOBP_POSITIVE_REGULATION_OF_TRANSCRIPTION_BY_RNA_POLYMERASE_II	9.79766e-08	2.03794	Up-regulated	BP	URG	URG	#N/A	CONSERVED	#N/A
MSX1	GOBP_REGULATION_OF_CELL_DIFFERENTIATION	6.93419e-11	2.13488	Up-regulated	BP	URG	URG	#N/A	CONSERVED	#N/A
MSX1	GOBP_REGULATION_OF_CELL_POPULATION_PROLIFERATION	1.02853e-15	2.34152	Up-regulated	BP	URG	URG	#N/A	CONSERVED	#N/A
MSX1	GOBP_RESPONSE_TO_ENDOGENOUS_STIMULUS	4.34483e-10	2.04899	Up-regulated	BP	URG	URG	#N/A	CONSERVED	#N/A
MSX1	GOBP_SKELETAL_SYSTEM_DEVELOPMENT	1.8234e-10	2.50911	Up-regulated	BP	URG	URG	#N/A	CONSERVED	#N/A
MSX1	GOBP_TISSUE_MORPHOGENESIS	1.3758e-11	2.56792	Up-regulated	BP	URG	URG	#N/A	CONSERVED	#N/A
MSX1	GOMF_DNA_BINDING_TRANSCRIPTION_ACTIVATOR_ACTIVITY	6.79759e-05	2.1492	Up-regulated	MF	URG	URG	#N/A	CONSERVED	#N/A
IL7R	GOBP_BIOLOGICAL_PROCESS_INVOLVED_IN_INTERSPECIES_INTERACTION_BETWEEN_ORGANISMS	3.92754e-19	2.51154	Up-regulated	BP	URG	EEG	#N/A	CONSERVED	#N/A
IL7R	GOBP_CELL_ACTIVATION	4.80901e-17	2.57752	Up-regulated	BP	URG	EEG	#N/A	CONSERVED	#N/A
IL7R	GOBP_CELL_ADHESION	2.29334e-11	2.18574	Up-regulated	BP	URG	EEG	#N/A	CONSERVED	#N/A
IL7R	GOBP_CELL_KILLING	0.000105388	2.31257	Up-regulated	BP	URG	EEG	#N/A	CONSERVED	#N/A
IL7R	GOBP_DEFENSE_RESPONSE	1.24182e-25	2.70488	Up-regulated	BP	URG	EEG	#N/A	CONSERVED	#N/A
IL7R	GOBP_HEMOPOIESIS	1.27624e-09	2.28533	Up-regulated	BP	URG	EEG	#N/A	CONSERVED	#N/A
IL7R	GOBP_IMMUNE_RESPONSE	7.02911e-26	2.71328	Up-regulated	BP	URG	EEG	#N/A	CONSERVED	#N/A
IL7R	GOBP_MULTICELLULAR_ORGANISMAL_LEVEL_HOMEOSTASIS	6.66429e-06	2.04538	Up-regulated	BP	URG	EEG	#N/A	CONSERVED	#N/A
IL7R	GOBP_POSITIVE_REGULATION_OF_GENE_EXPRESSION	2.53359e-09	2.16324	Up-regulated	BP	URG	EEG	#N/A	CONSERVED	#N/A
IL7R	GOBP_POSITIVE_REGULATION_OF_MULTICELLULAR_ORGANISMAL_PROCESS	3.80193e-15	2.32494	Up-regulated	BP	URG	EEG	#N/A	CONSERVED	#N/A
IL7R	GOBP_REGULATION_OF_CELL_DIFFERENTIATION	6.93419e-11	2.13488	Up-regulated	BP	URG	EEG	#N/A	CONSERVED	#N/A
IL7R	GOBP_REGULATION_OF_CELL_POPULATION_PROLIFERATION	1.02853e-15	2.34152	Up-regulated	BP	URG	EEG	#N/A	CONSERVED	#N/A
IL7R	GOBP_REGULATION_OF_IMMUNE_SYSTEM_PROCESS	7.47158e-19	2.5206	Up-regulated	BP	URG	EEG	#N/A	CONSERVED	#N/A
IL7R	GOBP_REGULATION_OF_MULTICELLULAR_ORGANISMAL_DEVELOPMENT	2.18379e-15	2.39265	Up-regulated	BP	URG	EEG	#N/A	CONSERVED	#N/A
IL7R	GOBP_RESPONSE_TO_BACTERIUM	9.33747e-16	2.77108	Up-regulated	BP	URG	EEG	#N/A	CONSERVED	#N/A
IL7R	GOMF_ANTIGEN_BINDING	0.0103572	2.05661	Up-regulated	MF	URG	EEG	#N/A	CONSERVED	#N/A
IL7R	GOMF_IMMUNE_RECEPTOR_ACTIVITY	3.08196e-06	2.56827	Up-regulated	MF	URG	EEG	#N/A	CONSERVED	#N/A
IL7R	GOMF_MOLECULAR_TRANSDUCER_ACTIVITY	7.31581e-10	2.2735	Up-regulated	MF	URG	EEG	#N/A	CONSERVED	#N/A
CARD16	GOBP_BIOLOGICAL_PROCESS_INVOLVED_IN_INTERSPECIES_INTERACTION_BETWEEN_ORGANISMS	3.92754e-19	2.51154	Up-regulated	BP	URG	EEG	#N/A	CONSERVED	#N/A
CARD16	GOBP_CYTOKINE_PRODUCTION	5.27386e-10	2.34186	Up-regulated	BP	URG	EEG	#N/A	CONSERVED	#N/A
CARD16	GOBP_DEFENSE_RESPONSE	1.24182e-25	2.70488	Up-regulated	BP	URG	EEG	#N/A	CONSERVED	#N/A
CARD16	GOBP_INFLAMMATORY_RESPONSE	7.04276e-19	2.80598	Up-regulated	BP	URG	EEG	#N/A	CONSERVED	#N/A
CARD16	GOBP_NEGATIVE_REGULATION_OF_MOLECULAR_FUNCTION	6.40735e-05	1.89111	Up-regulated	BP	URG	EEG	#N/A	CONSERVED	#N/A
CARD16	GOBP_NEGATIVE_REGULATION_OF_MULTICELLULAR_ORGANISMAL_PROCESS	1.52476e-10	2.24346	Up-regulated	BP	URG	EEG	#N/A	CONSERVED	#N/A
CARD16	GOBP_REGULATION_OF_CATALYTIC_ACTIVITY	4.36399e-05	1.73153	Up-regulated	BP	URG	EEG	#N/A	CONSERVED	#N/A
CARD16	GOBP_REGULATION_OF_DNA_BINDING_TRANSCRIPTION_FACTOR_ACTIVITY	1.03108e-05	2.18041	Up-regulated	BP	URG	EEG	#N/A	CONSERVED	#N/A
CARD16	GOBP_REGULATION_OF_PEPTIDASE_ACTIVITY	2.05733e-06	2.31701	Up-regulated	BP	URG	EEG	#N/A	CONSERVED	#N/A
CARD16	GOBP_REGULATION_OF_RESPONSE_TO_EXTERNAL_STIMULUS	4.24862e-14	2.47233	Up-regulated	BP	URG	EEG	#N/A	CONSERVED	#N/A
CARD16	GOBP_RESPONSE_TO_BACTERIUM	9.33747e-16	2.77108	Up-regulated	BP	URG	EEG	#N/A	CONSERVED	#N/A
CARD16	GOBP_RESPONSE_TO_LIPID	5.53884e-10	2.25704	Up-regulated	BP	URG	EEG	#N/A	CONSERVED	#N/A
CARD16	GOMF_PEPTIDASE_REGULATOR_ACTIVITY	1.45524e-05	2.39035	Up-regulated	MF	URG	EEG	#N/A	CONSERVED	#N/A
CAV2	GOBP_BIOLOGICAL_PROCESS_INVOLVED_IN_INTERSPECIES_INTERACTION_BETWEEN_ORGANISMS	3.92754e-19	2.51154	Up-regulated	BP	URG	EEG	#N/A	CONSERVED	#N/A
CAV2	GOBP_ENZYME_LINKED_RECEPTOR_PROTEIN_SIGNALING_PATHWAY	3.45993e-07	2.09295	Up-regulated	BP	URG	EEG	#N/A	CONSERVED	#N/A
CAV2	GOBP_EPITHELIAL_CELL_PROLIFERATION	2.06201e-10	2.54233	Up-regulated	BP	URG	EEG	#N/A	CONSERVED	#N/A
CAV2	GOBP_MUSCLE_CELL_PROLIFERATION	5.99927e-06	2.3269	Up-regulated	BP	URG	EEG	#N/A	CONSERVED	#N/A
CAV2	GOBP_REGULATION_OF_CATALYTIC_ACTIVITY	4.36399e-05	1.73153	Up-regulated	BP	URG	EEG	#N/A	CONSERVED	#N/A
CAV2	GOBP_REGULATION_OF_CELL_POPULATION_PROLIFERATION	1.02853e-15	2.34152	Up-regulated	BP	URG	EEG	#N/A	CONSERVED	#N/A
CAV2	GOBP_RESPONSE_TO_ENDOGENOUS_STIMULUS	4.34483e-10	2.04899	Up-regulated	BP	URG	EEG	#N/A	CONSERVED	#N/A
CDA	GOBP_GROWTH	0.000266398	1.83982	Up-regulated	BP	URG	EEG	#N/A	CONSERVED	#N/A
CD34	GOBP_ANATOMICAL_STRUCTURE_FORMATION_INVOLVED_IN_MORPHOGENESIS	1.87179e-14	2.42453	Up-regulated	BP	URG	EEG	#N/A	CONSERVED	#N/A
CD34	GOBP_ANIMAL_ORGAN_MORPHOGENESIS	6.04951e-12	2.3968	Up-regulated	BP	URG	EEG	#N/A	CONSERVED	#N/A
CD34	GOBP_CELL_ADHESION	2.29334e-11	2.18574	Up-regulated	BP	URG	EEG	#N/A	CONSERVED	#N/A
CD34	GOBP_CELL_MOTILITY	4.18439e-12	2.16537	Up-regulated	BP	URG	EEG	#N/A	CONSERVED	#N/A
CD34	GOBP_CIRCULATORY_SYSTEM_DEVELOPMENT	6.97244e-15	2.45048	Up-regulated	BP	URG	EEG	#N/A	CONSERVED	#N/A
CD34	GOBP_CYTOKINE_PRODUCTION	5.27386e-10	2.34186	Up-regulated	BP	URG	EEG	#N/A	CONSERVED	#N/A
CD34	GOBP_EPITHELIAL_CELL_PROLIFERATION	2.06201e-10	2.54233	Up-regulated	BP	URG	EEG	#N/A	CONSERVED	#N/A
CD34	GOBP_EPITHELIUM_DEVELOPMENT	7.41751e-12	2.31451	Up-regulated	BP	URG	EEG	#N/A	CONSERVED	#N/A
CD34	GOBP_HEMOPOIESIS	1.27624e-09	2.28533	Up-regulated	BP	URG	EEG	#N/A	CONSERVED	#N/A
CD34	GOBP_MULTICELLULAR_ORGANISMAL_LEVEL_HOMEOSTASIS	6.66429e-06	2.04538	Up-regulated	BP	URG	EEG	#N/A	CONSERVED	#N/A
CD34	GOBP_NEGATIVE_REGULATION_OF_MULTICELLULAR_ORGANISMAL_PROCESS	1.52476e-10	2.24346	Up-regulated	BP	URG	EEG	#N/A	CONSERVED	#N/A
CD34	GOBP_POSITIVE_REGULATION_OF_GENE_EXPRESSION	2.53359e-09	2.16324	Up-regulated	BP	URG	EEG	#N/A	CONSERVED	#N/A
CD34	GOBP_POSITIVE_REGULATION_OF_MULTICELLULAR_ORGANISMAL_PROCESS	3.80193e-15	2.32494	Up-regulated	BP	URG	EEG	#N/A	CONSERVED	#N/A
CD34	GOBP_REGULATION_OF_CELL_DIFFERENTIATION	6.93419e-11	2.13488	Up-regulated	BP	URG	EEG	#N/A	CONSERVED	#N/A
CD34	GOBP_REGULATION_OF_MULTICELLULAR_ORGANISMAL_DEVELOPMENT	2.18379e-15	2.39265	Up-regulated	BP	URG	EEG	#N/A	CONSERVED	#N/A
CD34	GOBP_REGULATION_OF_RESPONSE_TO_EXTERNAL_STIMULUS	4.24862e-14	2.47233	Up-regulated	BP	URG	EEG	#N/A	CONSERVED	#N/A
CD34	GOBP_TUBE_MORPHOGENESIS	3.03088e-16	2.61633	Up-regulated	BP	URG	EEG	#N/A	CONSERVED	#N/A
CD34	GOBP_VASCULATURE_DEVELOPMENT	6.03745e-15	2.63331	Up-regulated	BP	URG	EEG	#N/A	CONSERVED	#N/A
CD34	GOMF_CARBOHYDRATE_BINDING	0.0215379	1.85022	Up-regulated	MF	URG	EEG	#N/A	CONSERVED	#N/A
S1PR4	GOBP_IMMUNE_RESPONSE	7.02911e-26	2.71328	Up-regulated	BP	URG	EEG	#N/A	CONSERVED	#N/A
S1PR4	GOBP_REGULATION_OF_CATALYTIC_ACTIVITY	4.36399e-05	1.73153	Up-regulated	BP	URG	EEG	#N/A	CONSERVED	#N/A
S1PR4	GOMF_MOLECULAR_TRANSDUCER_ACTIVITY	7.31581e-10	2.2735	Up-regulated	MF	URG	EEG	#N/A	CONSERVED	#N/A
ANGPTL5	GOMF_SIGNALING_RECEPTOR_BINDING	3.41006e-12	2.33929	Up-regulated	MF	URG	URG	#N/A	CONSERVED	#N/A
ANXA3	GOBP_ANATOMICAL_STRUCTURE_FORMATION_INVOLVED_IN_MORPHOGENESIS	1.87179e-14	2.42453	Up-regulated	BP	URG	URG	#N/A	CONSERVED	#N/A
ANXA3	GOBP_BIOLOGICAL_PROCESS_INVOLVED_IN_INTERSPECIES_INTERACTION_BETWEEN_ORGANISMS	3.92754e-19	2.51154	Up-regulated	BP	URG	URG	#N/A	CONSERVED	#N/A
ANXA3	GOBP_CELL_ACTIVATION	4.80901e-17	2.57752	Up-regulated	BP	URG	URG	#N/A	CONSERVED	#N/A
ANXA3	GOBP_CELL_MOTILITY	4.18439e-12	2.16537	Up-regulated	BP	URG	URG	#N/A	CONSERVED	#N/A
ANXA3	GOBP_CIRCULATORY_SYSTEM_DEVELOPMENT	6.97244e-15	2.45048	Up-regulated	BP	URG	URG	#N/A	CONSERVED	#N/A
ANXA3	GOBP_DEFENSE_RESPONSE	1.24182e-25	2.70488	Up-regulated	BP	URG	URG	#N/A	CONSERVED	#N/A
ANXA3	GOBP_GRANULOCYTE_ACTIVATION	1.98407e-05	2.40379	Up-regulated	BP	URG	URG	#N/A	CONSERVED	#N/A
ANXA3	GOBP_IMMUNE_RESPONSE	7.02911e-26	2.71328	Up-regulated	BP	URG	URG	#N/A	CONSERVED	#N/A
ANXA3	GOBP_PHAGOCYTOSIS	1.24313e-05	2.30133	Up-regulated	BP	URG	URG	#N/A	CONSERVED	#N/A
ANXA3	GOBP_POSITIVE_REGULATION_OF_MULTICELLULAR_ORGANISMAL_PROCESS	3.80193e-15	2.32494	Up-regulated	BP	URG	URG	#N/A	CONSERVED	#N/A
ANXA3	GOBP_REGULATION_OF_DNA_BINDING_TRANSCRIPTION_FACTOR_ACTIVITY	1.03108e-05	2.18041	Up-regulated	BP	URG	URG	#N/A	CONSERVED	#N/A
ANXA3	GOBP_REGULATION_OF_MULTICELLULAR_ORGANISMAL_DEVELOPMENT	2.18379e-15	2.39265	Up-regulated	BP	URG	URG	#N/A	CONSERVED	#N/A
ANXA3	GOBP_RESPONSE_TO_BACTERIUM	9.33747e-16	2.77108	Up-regulated	BP	URG	URG	#N/A	CONSERVED	#N/A
ANXA3	GOBP_RESPONSE_TO_ENDOGENOUS_STIMULUS	4.34483e-10	2.04899	Up-regulated	BP	URG	URG	#N/A	CONSERVED	#N/A
ANXA3	GOBP_RESPONSE_TO_LIPID	5.53884e-10	2.25704	Up-regulated	BP	URG	URG	#N/A	CONSERVED	#N/A
ANXA3	GOBP_TUBE_MORPHOGENESIS	3.03088e-16	2.61633	Up-regulated	BP	URG	URG	#N/A	CONSERVED	#N/A
ANXA3	GOBP_VASCULATURE_DEVELOPMENT	6.03745e-15	2.63331	Up-regulated	BP	URG	URG	#N/A	CONSERVED	#N/A
LILRB5	GOBP_DEFENSE_RESPONSE	1.24182e-25	2.70488	Up-regulated	BP	URG	URG	#N/A	CONSERVED	#N/A
LILRB5	GOBP_IMMUNE_RESPONSE	7.02911e-26	2.71328	Up-regulated	BP	URG	URG	#N/A	CONSERVED	#N/A
LILRB5	GOMF_MOLECULAR_TRANSDUCER_ACTIVITY	7.31581e-10	2.2735	Up-regulated	MF	URG	URG	#N/A	CONSERVED	#N/A
TMEM45B	GOBP_BIOLOGICAL_PROCESS_INVOLVED_IN_INTERSPECIES_INTERACTION_BETWEEN_ORGANISMS	3.92754e-19	2.51154	Up-regulated	BP	URG	EEG	#N/A	CONSERVED	#N/A
TMEM45B	GOBP_DEFENSE_RESPONSE	1.24182e-25	2.70488	Up-regulated	BP	URG	EEG	#N/A	CONSERVED	#N/A
TMEM45B	GOBP_IMMUNE_RESPONSE	7.02911e-26	2.71328	Up-regulated	BP	URG	EEG	#N/A	CONSERVED	#N/A
S100A4	GOMF_RAGE_RECEPTOR_BINDING	0.00148029	1.95582	Up-regulated	MF	URG	URG	#N/A	CONSERVED	#N/A
S100A4	GOMF_SIGNALING_RECEPTOR_BINDING	3.41006e-12	2.33929	Up-regulated	MF	URG	URG	#N/A	CONSERVED	#N/A
MLKL	GOBP_BIOLOGICAL_PROCESS_INVOLVED_IN_INTERSPECIES_INTERACTION_BETWEEN_ORGANISMS	3.92754e-19	2.51154	Up-regulated	BP	URG	EEG	#N/A	CONSERVED	#N/A
MLKL	GOBP_DEFENSE_RESPONSE	1.24182e-25	2.70488	Up-regulated	BP	URG	EEG	#N/A	CONSERVED	#N/A
MLKL	GOBP_PROTEIN_TRIMERIZATION	0.0119641	1.96465	Up-regulated	BP	URG	EEG	#N/A	CONSERVED	#N/A
MLKL	GOMF_PROTEIN_CONTAINING_COMPLEX_BINDING	0.00013783	1.85191	Up-regulated	MF	URG	EEG	#N/A	CONSERVED	#N/A
H4C8	GOBP_HEMOPOIESIS	1.27624e-09	2.28533	Up-regulated	BP	URG	EEG	#N/A	CONSERVED	#N/A
H4C8	GOBP_NEGATIVE_REGULATION_OF_DEVELOPMENTAL_PROCESS	1.52288e-07	2.1074	Up-regulated	BP	URG	EEG	#N/A	CONSERVED	#N/A
H4C8	GOBP_REGULATION_OF_CELL_DIFFERENTIATION	6.93419e-11	2.13488	Up-regulated	BP	URG	EEG	#N/A	CONSERVED	#N/A
H4C8	GOBP_REGULATION_OF_IMMUNE_SYSTEM_PROCESS	7.47158e-19	2.5206	Up-regulated	BP	URG	EEG	#N/A	CONSERVED	#N/A
H4C8	GOBP_REGULATION_OF_MULTICELLULAR_ORGANISMAL_DEVELOPMENT	2.18379e-15	2.39265	Up-regulated	BP	URG	EEG	#N/A	CONSERVED	#N/A
CALD1	GOBP_ANATOMICAL_STRUCTURE_FORMATION_INVOLVED_IN_MORPHOGENESIS	1.87179e-14	2.42453	Up-regulated	BP	URG	EEG	#N/A	CONSERVED	#N/A
CALD1	GOBP_CIRCULATORY_SYSTEM_DEVELOPMENT	6.97244e-15	2.45048	Up-regulated	BP	URG	EEG	#N/A	CONSERVED	#N/A
CALD1	GOBP_TUBE_MORPHOGENESIS	3.03088e-16	2.61633	Up-regulated	BP	URG	EEG	#N/A	CONSERVED	#N/A
CALD1	GOBP_VASCULATURE_DEVELOPMENT	6.03745e-15	2.63331	Up-regulated	BP	URG	EEG	#N/A	CONSERVED	#N/A
ABCB1	GOBP_INORGANIC_ANION_TRANSPORT	0.0109242	1.91615	Up-regulated	BP	URG	EEG	#N/A	CONSERVED	#N/A
ARPC1B	GOBP_RESPONSE_TO_ENDOGENOUS_STIMULUS	4.34483e-10	2.04899	Up-regulated	BP	URG	EEG	#N/A	CONSERVED	#N/A
ARPC1B	GOBP_RESPONSE_TO_LIPID	5.53884e-10	2.25704	Up-regulated	BP	URG	EEG	#N/A	CONSERVED	#N/A
ARPC1B	GOMF_PROTEIN_CONTAINING_COMPLEX_BINDING	0.00013783	1.85191	Up-regulated	MF	URG	EEG	#N/A	CONSERVED	#N/A
FCGR3B	GOBP_IMMUNE_RESPONSE	7.02911e-26	2.71328	Up-regulated	BP	URG	URG	#N/A	CONSERVED	#N/A
FCGR3B	GOBP_REGULATION_OF_IMMUNE_SYSTEM_PROCESS	7.47158e-19	2.5206	Up-regulated	BP	URG	URG	#N/A	CONSERVED	#N/A
FCGR3B	GOMF_MOLECULAR_TRANSDUCER_ACTIVITY	7.31581e-10	2.2735	Up-regulated	MF	URG	URG	#N/A	CONSERVED	#N/A
FCGR3B	GOMF_PROTEIN_CONTAINING_COMPLEX_BINDING	0.00013783	1.85191	Up-regulated	MF	URG	URG	#N/A	CONSERVED	#N/A
HTR2C	GOBP_SYNAPTIC_SIGNALING	6.5319e-05	-1.97663	Down-regulated	BP	DRG	DRG	#N/A	CONSERVED	#N/A
SRPX2	GOBP_ANATOMICAL_STRUCTURE_FORMATION_INVOLVED_IN_MORPHOGENESIS	1.87179e-14	2.42453	Up-regulated	BP	URG	URG	#N/A	CONSERVED	#N/A
SRPX2	GOBP_CELL_ADHESION	2.29334e-11	2.18574	Up-regulated	BP	URG	URG	#N/A	CONSERVED	#N/A
SRPX2	GOBP_CELL_MOTILITY	4.18439e-12	2.16537	Up-regulated	BP	URG	URG	#N/A	CONSERVED	#N/A
SRPX2	GOBP_CIRCULATORY_SYSTEM_DEVELOPMENT	6.97244e-15	2.45048	Up-regulated	BP	URG	URG	#N/A	CONSERVED	#N/A
SRPX2	GOBP_POSITIVE_REGULATION_OF_MULTICELLULAR_ORGANISMAL_PROCESS	3.80193e-15	2.32494	Up-regulated	BP	URG	URG	#N/A	CONSERVED	#N/A
SRPX2	GOBP_REGULATION_OF_MULTICELLULAR_ORGANISMAL_DEVELOPMENT	2.18379e-15	2.39265	Up-regulated	BP	URG	URG	#N/A	CONSERVED	#N/A
SRPX2	GOBP_TUBE_MORPHOGENESIS	3.03088e-16	2.61633	Up-regulated	BP	URG	URG	#N/A	CONSERVED	#N/A
SRPX2	GOBP_VASCULATURE_DEVELOPMENT	6.03745e-15	2.63331	Up-regulated	BP	URG	URG	#N/A	CONSERVED	#N/A
SRPX2	GOMF_EXTRACELLULAR_MATRIX_STRUCTURAL_CONSTITUENT	0.00104408	2.17909	Up-regulated	MF	URG	URG	#N/A	CONSERVED	#N/A
SRPX2	GOMF_GROWTH_FACTOR_BINDING	0.00471779	2.04847	Up-regulated	MF	URG	URG	#N/A	CONSERVED	#N/A
SRPX2	GOMF_SIGNALING_RECEPTOR_BINDING	3.41006e-12	2.33929	Up-regulated	MF	URG	URG	#N/A	CONSERVED	#N/A
OSR1	GOBP_ANATOMICAL_STRUCTURE_FORMATION_INVOLVED_IN_MORPHOGENESIS	1.87179e-14	2.42453	Up-regulated	BP	URG	URG	#N/A	CONSERVED	#N/A
OSR1	GOBP_ANIMAL_ORGAN_MORPHOGENESIS	6.04951e-12	2.3968	Up-regulated	BP	URG	URG	#N/A	CONSERVED	#N/A
OSR1	GOBP_CIRCULATORY_SYSTEM_DEVELOPMENT	6.97244e-15	2.45048	Up-regulated	BP	URG	URG	#N/A	CONSERVED	#N/A
OSR1	GOBP_EAR_DEVELOPMENT	8.76827e-06	2.39018	Up-regulated	BP	URG	URG	#N/A	CONSERVED	#N/A
OSR1	GOBP_EMBRYONIC_MORPHOGENESIS	1.39455e-11	2.53155	Up-regulated	BP	URG	URG	#N/A	CONSERVED	#N/A
OSR1	GOBP_EMBRYONIC_SKELETAL_SYSTEM_MORPHOGENESIS	1.49442e-05	2.43657	Up-regulated	BP	URG	URG	#N/A	CONSERVED	#N/A
OSR1	GOBP_EPITHELIAL_CELL_PROLIFERATION	2.06201e-10	2.54233	Up-regulated	BP	URG	URG	#N/A	CONSERVED	#N/A
OSR1	GOBP_EPITHELIUM_DEVELOPMENT	7.41751e-12	2.31451	Up-regulated	BP	URG	URG	#N/A	CONSERVED	#N/A
OSR1	GOBP_NEGATIVE_REGULATION_OF_DEVELOPMENTAL_PROCESS	1.52288e-07	2.1074	Up-regulated	BP	URG	URG	#N/A	CONSERVED	#N/A
OSR1	GOBP_NEGATIVE_REGULATION_OF_MOLECULAR_FUNCTION	6.40735e-05	1.89111	Up-regulated	BP	URG	URG	#N/A	CONSERVED	#N/A
OSR1	GOBP_NEGATIVE_REGULATION_OF_MULTICELLULAR_ORGANISMAL_PROCESS	1.52476e-10	2.24346	Up-regulated	BP	URG	URG	#N/A	CONSERVED	#N/A
OSR1	GOBP_POSITIVE_REGULATION_OF_GENE_EXPRESSION	2.53359e-09	2.16324	Up-regulated	BP	URG	URG	#N/A	CONSERVED	#N/A
OSR1	GOBP_POSITIVE_REGULATION_OF_MULTICELLULAR_ORGANISMAL_PROCESS	3.80193e-15	2.32494	Up-regulated	BP	URG	URG	#N/A	CONSERVED	#N/A
OSR1	GOBP_POSITIVE_REGULATION_OF_TRANSCRIPTION_BY_RNA_POLYMERASE_II	9.79766e-08	2.03794	Up-regulated	BP	URG	URG	#N/A	CONSERVED	#N/A
OSR1	GOBP_REGULATION_OF_CELL_DIFFERENTIATION	6.93419e-11	2.13488	Up-regulated	BP	URG	URG	#N/A	CONSERVED	#N/A
OSR1	GOBP_REGULATION_OF_CELL_POPULATION_PROLIFERATION	1.02853e-15	2.34152	Up-regulated	BP	URG	URG	#N/A	CONSERVED	#N/A
OSR1	GOBP_REGULATION_OF_EPITHELIAL_CELL_DIFFERENTIATION	3.27694e-06	2.44133	Up-regulated	BP	URG	URG	#N/A	CONSERVED	#N/A
OSR1	GOBP_REGULATION_OF_MULTICELLULAR_ORGANISMAL_DEVELOPMENT	2.18379e-15	2.39265	Up-regulated	BP	URG	URG	#N/A	CONSERVED	#N/A
OSR1	GOBP_RENAL_SYSTEM_DEVELOPMENT	3.31684e-06	2.27319	Up-regulated	BP	URG	URG	#N/A	CONSERVED	#N/A
OSR1	GOBP_RESPONSE_TO_LIPID	5.53884e-10	2.25704	Up-regulated	BP	URG	URG	#N/A	CONSERVED	#N/A
OSR1	GOBP_SKELETAL_SYSTEM_DEVELOPMENT	1.8234e-10	2.50911	Up-regulated	BP	URG	URG	#N/A	CONSERVED	#N/A
OSR1	GOBP_TISSUE_MORPHOGENESIS	1.3758e-11	2.56792	Up-regulated	BP	URG	URG	#N/A	CONSERVED	#N/A
OSR1	GOBP_TUBE_MORPHOGENESIS	3.03088e-16	2.61633	Up-regulated	BP	URG	URG	#N/A	CONSERVED	#N/A
OSR1	GOBP_VASCULATURE_DEVELOPMENT	6.03745e-15	2.63331	Up-regulated	BP	URG	URG	#N/A	CONSERVED	#N/A
TINAGL1	GOMF_EXTRACELLULAR_MATRIX_STRUCTURAL_CONSTITUENT	0.00104408	2.17909	Up-regulated	MF	URG	EEG	#N/A	CONSERVED	#N/A
SERPING1	GOBP_BIOLOGICAL_PROCESS_INVOLVED_IN_INTERSPECIES_INTERACTION_BETWEEN_ORGANISMS	3.92754e-19	2.51154	Up-regulated	BP	URG	EEG	#N/A	CONSERVED	#N/A
SERPING1	GOBP_DEFENSE_RESPONSE	1.24182e-25	2.70488	Up-regulated	BP	URG	EEG	#N/A	CONSERVED	#N/A
SERPING1	GOBP_HUMORAL_IMMUNE_RESPONSE	6.41577e-08	2.54326	Up-regulated	BP	URG	EEG	#N/A	CONSERVED	#N/A
SERPING1	GOBP_IMMUNE_RESPONSE	7.02911e-26	2.71328	Up-regulated	BP	URG	EEG	#N/A	CONSERVED	#N/A
SERPING1	GOBP_NEGATIVE_REGULATION_OF_MOLECULAR_FUNCTION	6.40735e-05	1.89111	Up-regulated	BP	URG	EEG	#N/A	CONSERVED	#N/A
SERPING1	GOBP_NEGATIVE_REGULATION_OF_MULTICELLULAR_ORGANISMAL_PROCESS	1.52476e-10	2.24346	Up-regulated	BP	URG	EEG	#N/A	CONSERVED	#N/A
SERPING1	GOBP_REGULATION_OF_CATALYTIC_ACTIVITY	4.36399e-05	1.73153	Up-regulated	BP	URG	EEG	#N/A	CONSERVED	#N/A
SERPING1	GOBP_REGULATION_OF_IMMUNE_SYSTEM_PROCESS	7.47158e-19	2.5206	Up-regulated	BP	URG	EEG	#N/A	CONSERVED	#N/A
SERPING1	GOBP_REGULATION_OF_PEPTIDASE_ACTIVITY	2.05733e-06	2.31701	Up-regulated	BP	URG	EEG	#N/A	CONSERVED	#N/A
SERPING1	GOBP_REGULATION_OF_RESPONSE_TO_EXTERNAL_STIMULUS	4.24862e-14	2.47233	Up-regulated	BP	URG	EEG	#N/A	CONSERVED	#N/A
SERPING1	GOMF_PEPTIDASE_REGULATOR_ACTIVITY	1.45524e-05	2.39035	Up-regulated	MF	URG	EEG	#N/A	CONSERVED	#N/A
SOCS3	GOBP_CIRCULATORY_SYSTEM_DEVELOPMENT	6.97244e-15	2.45048	Up-regulated	BP	URG	EEG	#N/A	CONSERVED	#N/A
SOCS3	GOBP_DEFENSE_RESPONSE	1.24182e-25	2.70488	Up-regulated	BP	URG	EEG	#N/A	CONSERVED	#N/A
SOCS3	GOBP_EMBRYONIC_MORPHOGENESIS	1.39455e-11	2.53155	Up-regulated	BP	URG	EEG	#N/A	CONSERVED	#N/A
SOCS3	GOBP_ENZYME_LINKED_RECEPTOR_PROTEIN_SIGNALING_PATHWAY	3.45993e-07	2.09295	Up-regulated	BP	URG	EEG	#N/A	CONSERVED	#N/A
SOCS3	GOBP_EPITHELIUM_DEVELOPMENT	7.41751e-12	2.31451	Up-regulated	BP	URG	EEG	#N/A	CONSERVED	#N/A
SOCS3	GOBP_INFLAMMATORY_RESPONSE	7.04276e-19	2.80598	Up-regulated	BP	URG	EEG	#N/A	CONSERVED	#N/A
SOCS3	GOBP_REGULATION_OF_CELL_DIFFERENTIATION	6.93419e-11	2.13488	Up-regulated	BP	URG	EEG	#N/A	CONSERVED	#N/A
SOCS3	GOBP_REGULATION_OF_RESPONSE_TO_EXTERNAL_STIMULUS	4.24862e-14	2.47233	Up-regulated	BP	URG	EEG	#N/A	CONSERVED	#N/A
SOCS3	GOBP_RESPONSE_TO_ENDOGENOUS_STIMULUS	4.34483e-10	2.04899	Up-regulated	BP	URG	EEG	#N/A	CONSERVED	#N/A
SOCS3	GOBP_TISSUE_MORPHOGENESIS	1.3758e-11	2.56792	Up-regulated	BP	URG	EEG	#N/A	CONSERVED	#N/A
SOCS3	GOBP_VASCULATURE_DEVELOPMENT	6.03745e-15	2.63331	Up-regulated	BP	URG	EEG	#N/A	CONSERVED	#N/A
S100P	GOBP_CELL_MOTILITY	4.18439e-12	2.16537	Up-regulated	BP	URG	URG	#N/A	CONSERVED	#N/A
APOL1	GOBP_BIOLOGICAL_PROCESS_INVOLVED_IN_INTERSPECIES_INTERACTION_BETWEEN_ORGANISMS	3.92754e-19	2.51154	Up-regulated	BP	URG	EEG	#N/A	CONSERVED	#N/A
APOL1	GOBP_DEFENSE_RESPONSE	1.24182e-25	2.70488	Up-regulated	BP	URG	EEG	#N/A	CONSERVED	#N/A
APOL1	GOBP_IMMUNE_RESPONSE	7.02911e-26	2.71328	Up-regulated	BP	URG	EEG	#N/A	CONSERVED	#N/A
APOL1	GOBP_INORGANIC_ANION_TRANSPORT	0.0109242	1.91615	Up-regulated	BP	URG	EEG	#N/A	CONSERVED	#N/A
APOL1	GOBP_LIPID_LOCALIZATION	0.00299237	1.79222	Up-regulated	BP	URG	EEG	#N/A	CONSERVED	#N/A
APOL1	GOMF_INORGANIC_ANION_TRANSMEMBRANE_TRANSPORTER_ACTIVITY	0.0031013	2.13286	Up-regulated	MF	URG	EEG	#N/A	CONSERVED	#N/A
COL3A1	GOBP_ANATOMICAL_STRUCTURE_FORMATION_INVOLVED_IN_MORPHOGENESIS	1.87179e-14	2.42453	Up-regulated	BP	URG	EEG	#N/A	CONSERVED	#N/A
COL3A1	GOBP_ANIMAL_ORGAN_MORPHOGENESIS	6.04951e-12	2.3968	Up-regulated	BP	URG	EEG	#N/A	CONSERVED	#N/A
COL3A1	GOBP_CELL_ACTIVATION	4.80901e-17	2.57752	Up-regulated	BP	URG	EEG	#N/A	CONSERVED	#N/A
COL3A1	GOBP_CELL_ADHESION	2.29334e-11	2.18574	Up-regulated	BP	URG	EEG	#N/A	CONSERVED	#N/A
COL3A1	GOBP_CELL_MOTILITY	4.18439e-12	2.16537	Up-regulated	BP	URG	EEG	#N/A	CONSERVED	#N/A
COL3A1	GOBP_CIRCULATORY_SYSTEM_DEVELOPMENT	6.97244e-15	2.45048	Up-regulated	BP	URG	EEG	#N/A	CONSERVED	#N/A
COL3A1	GOBP_CYTOKINE_PRODUCTION	5.27386e-10	2.34186	Up-regulated	BP	URG	EEG	#N/A	CONSERVED	#N/A
COL3A1	GOBP_ENZYME_LINKED_RECEPTOR_PROTEIN_SIGNALING_PATHWAY	3.45993e-07	2.09295	Up-regulated	BP	URG	EEG	#N/A	CONSERVED	#N/A
COL3A1	GOBP_EXTERNAL_ENCAPSULATING_STRUCTURE_ORGANIZATION	3.97131e-05	2.17373	Up-regulated	BP	URG	EEG	#N/A	CONSERVED	#N/A
COL3A1	GOBP_GROWTH	0.000266398	1.83982	Up-regulated	BP	URG	EEG	#N/A	CONSERVED	#N/A
COL3A1	GOBP_IMMUNE_RESPONSE	7.02911e-26	2.71328	Up-regulated	BP	URG	EEG	#N/A	CONSERVED	#N/A
COL3A1	GOBP_MULTICELLULAR_ORGANISMAL_LEVEL_HOMEOSTASIS	6.66429e-06	2.04538	Up-regulated	BP	URG	EEG	#N/A	CONSERVED	#N/A
COL3A1	GOBP_PEPTIDE_CROSS_LINKING	0.000338537	2.14931	Up-regulated	BP	URG	EEG	#N/A	CONSERVED	#N/A
COL3A1	GOBP_REGULATION_OF_IMMUNE_SYSTEM_PROCESS	7.47158e-19	2.5206	Up-regulated	BP	URG	EEG	#N/A	CONSERVED	#N/A
COL3A1	GOBP_RESPONSE_TO_ENDOGENOUS_STIMULUS	4.34483e-10	2.04899	Up-regulated	BP	URG	EEG	#N/A	CONSERVED	#N/A
COL3A1	GOBP_SKELETAL_SYSTEM_DEVELOPMENT	1.8234e-10	2.50911	Up-regulated	BP	URG	EEG	#N/A	CONSERVED	#N/A
COL3A1	GOBP_TISSUE_MORPHOGENESIS	1.3758e-11	2.56792	Up-regulated	BP	URG	EEG	#N/A	CONSERVED	#N/A
COL3A1	GOBP_TUBE_MORPHOGENESIS	3.03088e-16	2.61633	Up-regulated	BP	URG	EEG	#N/A	CONSERVED	#N/A
COL3A1	GOBP_VASCULATURE_DEVELOPMENT	6.03745e-15	2.63331	Up-regulated	BP	URG	EEG	#N/A	CONSERVED	#N/A
COL3A1	GOMF_EXTRACELLULAR_MATRIX_STRUCTURAL_CONSTITUENT	0.00104408	2.17909	Up-regulated	MF	URG	EEG	#N/A	CONSERVED	#N/A
COL3A1	GOMF_GROWTH_FACTOR_BINDING	0.00471779	2.04847	Up-regulated	MF	URG	EEG	#N/A	CONSERVED	#N/A
COL3A1	GOMF_INTEGRIN_BINDING	0.00013783	2.34699	Up-regulated	MF	URG	EEG	#N/A	CONSERVED	#N/A
COL3A1	GOMF_PROTEIN_CONTAINING_COMPLEX_BINDING	0.00013783	1.85191	Up-regulated	MF	URG	EEG	#N/A	CONSERVED	#N/A
COL3A1	GOMF_SIGNALING_RECEPTOR_BINDING	3.41006e-12	2.33929	Up-regulated	MF	URG	EEG	#N/A	CONSERVED	#N/A
MGARP	GOBP_NEGATIVE_REGULATION_OF_DEVELOPMENTAL_PROCESS	1.52288e-07	2.1074	Up-regulated	BP	URG	URG	#N/A	CONSERVED	#N/A
MGARP	GOBP_RESPONSE_TO_ENDOGENOUS_STIMULUS	4.34483e-10	2.04899	Up-regulated	BP	URG	URG	#N/A	CONSERVED	#N/A
MGARP	GOBP_RESPONSE_TO_LIPID	5.53884e-10	2.25704	Up-regulated	BP	URG	URG	#N/A	CONSERVED	#N/A
FBLN5	GOBP_CELL_ADHESION	2.29334e-11	2.18574	Up-regulated	BP	URG	EEG	#N/A	CONSERVED	#N/A
FBLN5	GOBP_EXTERNAL_ENCAPSULATING_STRUCTURE_ORGANIZATION	3.97131e-05	2.17373	Up-regulated	BP	URG	EEG	#N/A	CONSERVED	#N/A
FBLN5	GOBP_GROWTH	0.000266398	1.83982	Up-regulated	BP	URG	EEG	#N/A	CONSERVED	#N/A
FBLN5	GOMF_INTEGRIN_BINDING	0.00013783	2.34699	Up-regulated	MF	URG	EEG	#N/A	CONSERVED	#N/A
FBLN5	GOMF_PROTEIN_CONTAINING_COMPLEX_BINDING	0.00013783	1.85191	Up-regulated	MF	URG	EEG	#N/A	CONSERVED	#N/A
FBLN5	GOMF_SIGNALING_RECEPTOR_BINDING	3.41006e-12	2.33929	Up-regulated	MF	URG	EEG	#N/A	CONSERVED	#N/A
CLIC3	GOBP_INORGANIC_ANION_TRANSPORT	0.0109242	1.91615	Up-regulated	BP	URG	URG	#N/A	CONSERVED	#N/A
CLIC3	GOMF_INORGANIC_ANION_TRANSMEMBRANE_TRANSPORTER_ACTIVITY	0.0031013	2.13286	Up-regulated	MF	URG	URG	#N/A	CONSERVED	#N/A
CA9	GOBP_EPITHELIUM_DEVELOPMENT	7.41751e-12	2.31451	Up-regulated	BP	URG	EEG	#N/A	CONSERVED	#N/A
CA9	GOBP_RESPONSE_TO_LIPID	5.53884e-10	2.25704	Up-regulated	BP	URG	EEG	#N/A	CONSERVED	#N/A
CA9	GOBP_TISSUE_MORPHOGENESIS	1.3758e-11	2.56792	Up-regulated	BP	URG	EEG	#N/A	CONSERVED	#N/A
SLC22A2	GOBP_LIPID_LOCALIZATION	0.00299237	1.79222	Up-regulated	BP	URG	URG	#N/A	CONSERVED	#N/A
SLC22A2	GOBP_MODIFIED_AMINO_ACID_TRANSPORT	0.00019544	2.30401	Up-regulated	BP	URG	URG	#N/A	CONSERVED	#N/A
SLC22A2	GOBP_POSITIVE_REGULATION_OF_GENE_EXPRESSION	2.53359e-09	2.16324	Up-regulated	BP	URG	URG	#N/A	CONSERVED	#N/A
SLC22A2	GOBP_REGULATION_OF_CATALYTIC_ACTIVITY	4.36399e-05	1.73153	Up-regulated	BP	URG	URG	#N/A	CONSERVED	#N/A
SLC22A2	GOBP_REGULATION_OF_PEPTIDASE_ACTIVITY	2.05733e-06	2.31701	Up-regulated	BP	URG	URG	#N/A	CONSERVED	#N/A
DSG2	GOBP_DESMOSOME_ORGANIZATION	0.0256374	1.80429	Up-regulated	BP	URG	URG	Excluded	#N/A	#N/A
DSP	GOBP_DESMOSOME_ORGANIZATION	0.0256374	1.80429	Up-regulated	BP	URG	URG	Excluded	#N/A	#N/A
PERP	GOBP_DESMOSOME_ORGANIZATION	0.0256374	1.80429	Up-regulated	BP	URG	URG	Excluded	#N/A	#N/A
PKP2	GOBP_DESMOSOME_ORGANIZATION	0.0256374	1.80429	Up-regulated	BP	URG	URG	Excluded	#N/A	#N/A
SNAI2	GOBP_DESMOSOME_ORGANIZATION	0.0256374	1.80429	Up-regulated	BP	URG	URG	Excluded	#N/A	#N/A
HPN	GOBP_DETECTION_OF_ABIOTIC_STIMULUS	0.0195228	-1.92106	Down-regulated	BP	DRG	EEG	Excluded	#N/A	#N/A
KCNK4	GOBP_DETECTION_OF_ABIOTIC_STIMULUS	0.0195228	-1.92106	Down-regulated	BP	DRG	EEG	Excluded	#N/A	#N/A
NPFFR2	GOBP_DETECTION_OF_ABIOTIC_STIMULUS	0.0195228	-1.92106	Down-regulated	BP	DRG	DRG	Excluded	#N/A	#N/A
NTRK1	GOBP_DETECTION_OF_ABIOTIC_STIMULUS	0.0195228	-1.92106	Down-regulated	BP	DRG	EEG	Excluded	#N/A	#N/A
PDE6B	GOBP_DETECTION_OF_ABIOTIC_STIMULUS	0.0195228	-1.92106	Down-regulated	BP	DRG	EEG	Excluded	#N/A	#N/A
PDZD7	GOBP_DETECTION_OF_ABIOTIC_STIMULUS	0.0195228	-1.92106	Down-regulated	BP	DRG	NSLFCG	Excluded	#N/A	#N/A
PKD1	GOBP_DETECTION_OF_ABIOTIC_STIMULUS	0.0195228	-1.92106	Down-regulated	BP	DRG	EEG	Excluded	#N/A	#N/A
PKD1L2	GOBP_DETECTION_OF_ABIOTIC_STIMULUS	0.0195228	-1.92106	Down-regulated	BP	DRG	EEG	Excluded	#N/A	#N/A
PRPH2	GOBP_DETECTION_OF_ABIOTIC_STIMULUS	0.0195228	-1.92106	Down-regulated	BP	DRG	DRG	Excluded	#N/A	#N/A
RHO	GOBP_DETECTION_OF_ABIOTIC_STIMULUS	0.0195228	-1.92106	Down-regulated	BP	DRG	DRG	Excluded	#N/A	#N/A
RS1	GOBP_DETECTION_OF_ABIOTIC_STIMULUS	0.0195228	-1.92106	Down-regulated	BP	DRG	LCG	Excluded	#N/A	#N/A
SEMA5B	GOBP_DETECTION_OF_ABIOTIC_STIMULUS	0.0195228	-1.92106	Down-regulated	BP	DRG	DRG	Excluded	#N/A	#N/A
TAC1	GOBP_DETECTION_OF_ABIOTIC_STIMULUS	0.0195228	-1.92106	Down-regulated	BP	DRG	EEG	Excluded	#N/A	#N/A
SLC22A2	GOBP_SULFUR_COMPOUND_TRANSPORT	0.00102832	2.19284	Up-regulated	BP	URG	URG	#N/A	CONSERVED	#N/A
SLC22A2	GOMF_MODIFIED_AMINO_ACID_TRANSMEMBRANE_TRANSPORTER_ACTIVITY	0.00302018	2.14236	Up-regulated	MF	URG	URG	#N/A	CONSERVED	#N/A
PODN	GOBP_CELL_MOTILITY	4.18439e-12	2.16537	Up-regulated	BP	URG	EEG	#N/A	CONSERVED	#N/A
PODN	GOBP_REGULATION_OF_CELL_POPULATION_PROLIFERATION	1.02853e-15	2.34152	Up-regulated	BP	URG	EEG	#N/A	CONSERVED	#N/A
PODN	GOMF_PROTEIN_CONTAINING_COMPLEX_BINDING	0.00013783	1.85191	Up-regulated	MF	URG	EEG	#N/A	CONSERVED	#N/A
JAG1	GOBP_ANATOMICAL_STRUCTURE_FORMATION_INVOLVED_IN_MORPHOGENESIS	1.87179e-14	2.42453	Up-regulated	BP	URG	EEG	#N/A	CONSERVED	#N/A
JAG1	GOBP_ANIMAL_ORGAN_MORPHOGENESIS	6.04951e-12	2.3968	Up-regulated	BP	URG	EEG	#N/A	CONSERVED	#N/A
JAG1	GOBP_CELL_ADHESION	2.29334e-11	2.18574	Up-regulated	BP	URG	EEG	#N/A	CONSERVED	#N/A
JAG1	GOBP_CELL_MOTILITY	4.18439e-12	2.16537	Up-regulated	BP	URG	EEG	#N/A	CONSERVED	#N/A
JAG1	GOBP_CIRCULATORY_SYSTEM_DEVELOPMENT	6.97244e-15	2.45048	Up-regulated	BP	URG	EEG	#N/A	CONSERVED	#N/A
JAG1	GOBP_EAR_DEVELOPMENT	8.76827e-06	2.39018	Up-regulated	BP	URG	EEG	#N/A	CONSERVED	#N/A
JAG1	GOBP_EPITHELIAL_CELL_PROLIFERATION	2.06201e-10	2.54233	Up-regulated	BP	URG	EEG	#N/A	CONSERVED	#N/A
JAG1	GOBP_EPITHELIUM_DEVELOPMENT	7.41751e-12	2.31451	Up-regulated	BP	URG	EEG	#N/A	CONSERVED	#N/A
JAG1	GOBP_HEMOPOIESIS	1.27624e-09	2.28533	Up-regulated	BP	URG	EEG	#N/A	CONSERVED	#N/A
ALX4	GOBP_DIGESTIVE_SYSTEM_DEVELOPMENT	0.00161961	2.04061	Up-regulated	BP	URG	EEG	Excluded	#N/A	#N/A
BMP4	GOBP_DIGESTIVE_SYSTEM_DEVELOPMENT	0.00161961	2.04061	Up-regulated	BP	URG	URG	Excluded	#N/A	#N/A
COL3A1	GOBP_DIGESTIVE_SYSTEM_DEVELOPMENT	0.00161961	2.04061	Up-regulated	BP	URG	EEG	Excluded	#N/A	#N/A
CXCL8	GOBP_DIGESTIVE_SYSTEM_DEVELOPMENT	0.00161961	2.04061	Up-regulated	BP	URG	EEG	Excluded	#N/A	#N/A
EGFR	GOBP_DIGESTIVE_SYSTEM_DEVELOPMENT	0.00161961	2.04061	Up-regulated	BP	URG	URG	Excluded	#N/A	#N/A
FGF10	GOBP_DIGESTIVE_SYSTEM_DEVELOPMENT	0.00161961	2.04061	Up-regulated	BP	URG	URG	Excluded	#N/A	#N/A
FOXF1	GOBP_DIGESTIVE_SYSTEM_DEVELOPMENT	0.00161961	2.04061	Up-regulated	BP	URG	EEG	Excluded	#N/A	#N/A
GLI1	GOBP_DIGESTIVE_SYSTEM_DEVELOPMENT	0.00161961	2.04061	Up-regulated	BP	URG	URG	Excluded	#N/A	#N/A
HES1	GOBP_DIGESTIVE_SYSTEM_DEVELOPMENT	0.00161961	2.04061	Up-regulated	BP	URG	EEG	Excluded	#N/A	#N/A
IGF2	GOBP_DIGESTIVE_SYSTEM_DEVELOPMENT	0.00161961	2.04061	Up-regulated	BP	URG	URG	Excluded	#N/A	#N/A
KLF5	GOBP_DIGESTIVE_SYSTEM_DEVELOPMENT	0.00161961	2.04061	Up-regulated	BP	URG	URG	Excluded	#N/A	#N/A
SFRP2	GOBP_DIGESTIVE_SYSTEM_DEVELOPMENT	0.00161961	2.04061	Up-regulated	BP	URG	URG	Excluded	#N/A	#N/A
SHOX2	GOBP_DIGESTIVE_SYSTEM_DEVELOPMENT	0.00161961	2.04061	Up-regulated	BP	URG	URG	Excluded	#N/A	#N/A
SIX2	GOBP_DIGESTIVE_SYSTEM_DEVELOPMENT	0.00161961	2.04061	Up-regulated	BP	URG	URG	Excluded	#N/A	#N/A
STRA6	GOBP_DIGESTIVE_SYSTEM_DEVELOPMENT	0.00161961	2.04061	Up-regulated	BP	URG	URG	Excluded	#N/A	#N/A
TGFBR2	GOBP_DIGESTIVE_SYSTEM_DEVELOPMENT	0.00161961	2.04061	Up-regulated	BP	URG	EEG	Excluded	#N/A	#N/A
TP63	GOBP_DIGESTIVE_SYSTEM_DEVELOPMENT	0.00161961	2.04061	Up-regulated	BP	URG	URG	Excluded	#N/A	#N/A
YAP1	GOBP_DIGESTIVE_SYSTEM_DEVELOPMENT	0.00161961	2.04061	Up-regulated	BP	URG	URG	Excluded	#N/A	#N/A
ZIC3	GOBP_DIGESTIVE_SYSTEM_DEVELOPMENT	0.00161961	2.04061	Up-regulated	BP	URG	URG	Excluded	#N/A	#N/A
JAG1	GOBP_IMMUNE_RESPONSE	7.02911e-26	2.71328	Up-regulated	BP	URG	EEG	#N/A	CONSERVED	#N/A
JAG1	GOBP_NEGATIVE_REGULATION_OF_DEVELOPMENTAL_PROCESS	1.52288e-07	2.1074	Up-regulated	BP	URG	EEG	#N/A	CONSERVED	#N/A
JAG1	GOBP_POSITIVE_REGULATION_OF_MULTICELLULAR_ORGANISMAL_PROCESS	3.80193e-15	2.32494	Up-regulated	BP	URG	EEG	#N/A	CONSERVED	#N/A
JAG1	GOBP_POSITIVE_REGULATION_OF_TRANSCRIPTION_BY_RNA_POLYMERASE_II	9.79766e-08	2.03794	Up-regulated	BP	URG	EEG	#N/A	CONSERVED	#N/A
JAG1	GOBP_REGULATION_OF_CELL_DIFFERENTIATION	6.93419e-11	2.13488	Up-regulated	BP	URG	EEG	#N/A	CONSERVED	#N/A
JAG1	GOBP_REGULATION_OF_CELL_POPULATION_PROLIFERATION	1.02853e-15	2.34152	Up-regulated	BP	URG	EEG	#N/A	CONSERVED	#N/A
JAG1	GOBP_REGULATION_OF_EPITHELIAL_CELL_DIFFERENTIATION	3.27694e-06	2.44133	Up-regulated	BP	URG	EEG	#N/A	CONSERVED	#N/A
JAG1	GOBP_REGULATION_OF_IMMUNE_SYSTEM_PROCESS	7.47158e-19	2.5206	Up-regulated	BP	URG	EEG	#N/A	CONSERVED	#N/A
JAG1	GOBP_REGULATION_OF_MULTICELLULAR_ORGANISMAL_DEVELOPMENT	2.18379e-15	2.39265	Up-regulated	BP	URG	EEG	#N/A	CONSERVED	#N/A
JAG1	GOBP_TISSUE_MORPHOGENESIS	1.3758e-11	2.56792	Up-regulated	BP	URG	EEG	#N/A	CONSERVED	#N/A
JAG1	GOBP_TISSUE_REMODELING	2.65287e-05	2.34756	Up-regulated	BP	URG	EEG	#N/A	CONSERVED	#N/A
JAG1	GOBP_TUBE_MORPHOGENESIS	3.03088e-16	2.61633	Up-regulated	BP	URG	EEG	#N/A	CONSERVED	#N/A
JAG1	GOBP_VASCULATURE_DEVELOPMENT	6.03745e-15	2.63331	Up-regulated	BP	URG	EEG	#N/A	CONSERVED	#N/A
JAG1	GOMF_GROWTH_FACTOR_ACTIVITY	0.00321507	2.1315	Up-regulated	MF	URG	EEG	#N/A	CONSERVED	#N/A
JAG1	GOMF_SIGNALING_RECEPTOR_BINDING	3.41006e-12	2.33929	Up-regulated	MF	URG	EEG	#N/A	CONSERVED	#N/A
FLT1	GOBP_ANATOMICAL_STRUCTURE_FORMATION_INVOLVED_IN_MORPHOGENESIS	1.87179e-14	2.42453	Up-regulated	BP	URG	EEG	#N/A	CONSERVED	#N/A
FLT1	GOBP_CELL_MOTILITY	4.18439e-12	2.16537	Up-regulated	BP	URG	EEG	#N/A	CONSERVED	#N/A
FLT1	GOBP_CIRCULATORY_SYSTEM_DEVELOPMENT	6.97244e-15	2.45048	Up-regulated	BP	URG	EEG	#N/A	CONSERVED	#N/A
FLT1	GOBP_EMBRYONIC_MORPHOGENESIS	1.39455e-11	2.53155	Up-regulated	BP	URG	EEG	#N/A	CONSERVED	#N/A
FLT1	GOBP_ENZYME_LINKED_RECEPTOR_PROTEIN_SIGNALING_PATHWAY	3.45993e-07	2.09295	Up-regulated	BP	URG	EEG	#N/A	CONSERVED	#N/A
FLT1	GOBP_EPITHELIAL_CELL_PROLIFERATION	2.06201e-10	2.54233	Up-regulated	BP	URG	EEG	#N/A	CONSERVED	#N/A
FLT1	GOBP_POSITIVE_REGULATION_OF_MULTICELLULAR_ORGANISMAL_PROCESS	3.80193e-15	2.32494	Up-regulated	BP	URG	EEG	#N/A	CONSERVED	#N/A
FLT1	GOBP_REGULATION_OF_CATALYTIC_ACTIVITY	4.36399e-05	1.73153	Up-regulated	BP	URG	EEG	#N/A	CONSERVED	#N/A
FLT1	GOBP_REGULATION_OF_CELL_POPULATION_PROLIFERATION	1.02853e-15	2.34152	Up-regulated	BP	URG	EEG	#N/A	CONSERVED	#N/A
FLT1	GOBP_REGULATION_OF_MULTICELLULAR_ORGANISMAL_DEVELOPMENT	2.18379e-15	2.39265	Up-regulated	BP	URG	EEG	#N/A	CONSERVED	#N/A
FLT1	GOBP_RESPONSE_TO_ENDOGENOUS_STIMULUS	4.34483e-10	2.04899	Up-regulated	BP	URG	EEG	#N/A	CONSERVED	#N/A
FLT1	GOBP_TUBE_MORPHOGENESIS	3.03088e-16	2.61633	Up-regulated	BP	URG	EEG	#N/A	CONSERVED	#N/A
FLT1	GOBP_VASCULATURE_DEVELOPMENT	6.03745e-15	2.63331	Up-regulated	BP	URG	EEG	#N/A	CONSERVED	#N/A
FLT1	GOMF_GROWTH_FACTOR_BINDING	0.00471779	2.04847	Up-regulated	MF	URG	EEG	#N/A	CONSERVED	#N/A
RIT2	GOBP_SYNAPTIC_SIGNALING	6.5319e-05	-1.97663	Down-regulated	BP	DRG	DRG	#N/A	CONSERVED	#N/A
PAQR5	GOMF_MOLECULAR_TRANSDUCER_ACTIVITY	7.31581e-10	2.2735	Up-regulated	MF	URG	URG	#N/A	CONSERVED	#N/A
ALX4	GOBP_EMBRYO_DEVELOPMENT	2.14678e-10	2.2869	Up-regulated	BP	URG	EEG	Excluded	#N/A	#N/A
ANGPT1	GOBP_EMBRYO_DEVELOPMENT	2.14678e-10	2.2869	Up-regulated	BP	URG	URG	Excluded	#N/A	#N/A
ATOH8	GOBP_EMBRYO_DEVELOPMENT	2.14678e-10	2.2869	Up-regulated	BP	URG	URG	Excluded	#N/A	#N/A
BMP4	GOBP_EMBRYO_DEVELOPMENT	2.14678e-10	2.2869	Up-regulated	BP	URG	URG	Excluded	#N/A	#N/A
BMP5	GOBP_EMBRYO_DEVELOPMENT	2.14678e-10	2.2869	Up-regulated	BP	URG	URG	Excluded	#N/A	#N/A
CAPN2	GOBP_EMBRYO_DEVELOPMENT	2.14678e-10	2.2869	Up-regulated	BP	URG	URG	Excluded	#N/A	#N/A
CASP8	GOBP_EMBRYO_DEVELOPMENT	2.14678e-10	2.2869	Up-regulated	BP	URG	URG	Excluded	#N/A	#N/A
CEBPB	GOBP_EMBRYO_DEVELOPMENT	2.14678e-10	2.2869	Up-regulated	BP	URG	URG	Excluded	#N/A	#N/A
CELSR1	GOBP_EMBRYO_DEVELOPMENT	2.14678e-10	2.2869	Up-regulated	BP	URG	URG	Excluded	#N/A	#N/A
COL1A1	GOBP_EMBRYO_DEVELOPMENT	2.14678e-10	2.2869	Up-regulated	BP	URG	EEG	Excluded	#N/A	#N/A
COL2A1	GOBP_EMBRYO_DEVELOPMENT	2.14678e-10	2.2869	Up-regulated	BP	URG	URG	Excluded	#N/A	#N/A
COL3A1	GOBP_EMBRYO_DEVELOPMENT	2.14678e-10	2.2869	Up-regulated	BP	URG	EEG	Excluded	#N/A	#N/A
COL8A1	GOBP_EMBRYO_DEVELOPMENT	2.14678e-10	2.2869	Up-regulated	BP	URG	URG	Excluded	#N/A	#N/A
CRABP2	GOBP_EMBRYO_DEVELOPMENT	2.14678e-10	2.2869	Up-regulated	BP	URG	URG	Excluded	#N/A	#N/A
CXCL8	GOBP_EMBRYO_DEVELOPMENT	2.14678e-10	2.2869	Up-regulated	BP	URG	EEG	Excluded	#N/A	#N/A
DUSP1	GOBP_EMBRYO_DEVELOPMENT	2.14678e-10	2.2869	Up-regulated	BP	URG	URG	Excluded	#N/A	#N/A
EDN1	GOBP_EMBRYO_DEVELOPMENT	2.14678e-10	2.2869	Up-regulated	BP	URG	URG	Excluded	#N/A	#N/A
EGFR	GOBP_EMBRYO_DEVELOPMENT	2.14678e-10	2.2869	Up-regulated	BP	URG	URG	Excluded	#N/A	#N/A
EPHA2	GOBP_EMBRYO_DEVELOPMENT	2.14678e-10	2.2869	Up-regulated	BP	URG	EEG	Excluded	#N/A	#N/A
EYA1	GOBP_EMBRYO_DEVELOPMENT	2.14678e-10	2.2869	Up-regulated	BP	URG	URG	Excluded	#N/A	#N/A
EYA2	GOBP_EMBRYO_DEVELOPMENT	2.14678e-10	2.2869	Up-regulated	BP	URG	URG	Excluded	#N/A	#N/A
FGF10	GOBP_EMBRYO_DEVELOPMENT	2.14678e-10	2.2869	Up-regulated	BP	URG	URG	Excluded	#N/A	#N/A
FGF2	GOBP_EMBRYO_DEVELOPMENT	2.14678e-10	2.2869	Up-regulated	BP	URG	EEG	Excluded	#N/A	#N/A
FLT1	GOBP_EMBRYO_DEVELOPMENT	2.14678e-10	2.2869	Up-regulated	BP	URG	EEG	Excluded	#N/A	#N/A
FOXC1	GOBP_EMBRYO_DEVELOPMENT	2.14678e-10	2.2869	Up-regulated	BP	URG	URG	Excluded	#N/A	#N/A
FOXC2	GOBP_EMBRYO_DEVELOPMENT	2.14678e-10	2.2869	Up-regulated	BP	URG	URG	Excluded	#N/A	#N/A
FOXF1	GOBP_EMBRYO_DEVELOPMENT	2.14678e-10	2.2869	Up-regulated	BP	URG	EEG	Excluded	#N/A	#N/A
FOXF2	GOBP_EMBRYO_DEVELOPMENT	2.14678e-10	2.2869	Up-regulated	BP	URG	NSLFCG	Excluded	#N/A	#N/A
FRZB	GOBP_EMBRYO_DEVELOPMENT	2.14678e-10	2.2869	Up-regulated	BP	URG	EEG	Excluded	#N/A	#N/A
FZD1	GOBP_EMBRYO_DEVELOPMENT	2.14678e-10	2.2869	Up-regulated	BP	URG	URG	Excluded	#N/A	#N/A
FZD2	GOBP_EMBRYO_DEVELOPMENT	2.14678e-10	2.2869	Up-regulated	BP	URG	URG	Excluded	#N/A	#N/A
FZD7	GOBP_EMBRYO_DEVELOPMENT	2.14678e-10	2.2869	Up-regulated	BP	URG	URG	Excluded	#N/A	#N/A
GJA1	GOBP_EMBRYO_DEVELOPMENT	2.14678e-10	2.2869	Up-regulated	BP	URG	URG	Excluded	#N/A	#N/A
GJB6	GOBP_EMBRYO_DEVELOPMENT	2.14678e-10	2.2869	Up-regulated	BP	URG	EEG	Excluded	#N/A	#N/A
GLI1	GOBP_EMBRYO_DEVELOPMENT	2.14678e-10	2.2869	Up-regulated	BP	URG	URG	Excluded	#N/A	#N/A
GNA13	GOBP_EMBRYO_DEVELOPMENT	2.14678e-10	2.2869	Up-regulated	BP	URG	URG	Excluded	#N/A	#N/A
GPC3	GOBP_EMBRYO_DEVELOPMENT	2.14678e-10	2.2869	Up-regulated	BP	URG	EEG	Excluded	#N/A	#N/A
HES1	GOBP_EMBRYO_DEVELOPMENT	2.14678e-10	2.2869	Up-regulated	BP	URG	EEG	Excluded	#N/A	#N/A
HES7	GOBP_EMBRYO_DEVELOPMENT	2.14678e-10	2.2869	Up-regulated	BP	URG	URG	Excluded	#N/A	#N/A
ID3	GOBP_EMBRYO_DEVELOPMENT	2.14678e-10	2.2869	Up-regulated	BP	URG	URG	Excluded	#N/A	#N/A
IGF2	GOBP_EMBRYO_DEVELOPMENT	2.14678e-10	2.2869	Up-regulated	BP	URG	URG	Excluded	#N/A	#N/A
JAG1	GOBP_EMBRYO_DEVELOPMENT	2.14678e-10	2.2869	Up-regulated	BP	URG	EEG	Excluded	#N/A	#N/A
JUNB	GOBP_EMBRYO_DEVELOPMENT	2.14678e-10	2.2869	Up-regulated	BP	URG	EEG	Excluded	#N/A	#N/A
KDF1	GOBP_EMBRYO_DEVELOPMENT	2.14678e-10	2.2869	Up-regulated	BP	URG	URG	Excluded	#N/A	#N/A
KDR	GOBP_EMBRYO_DEVELOPMENT	2.14678e-10	2.2869	Up-regulated	BP	URG	URG	Excluded	#N/A	#N/A
KLF2	GOBP_EMBRYO_DEVELOPMENT	2.14678e-10	2.2869	Up-regulated	BP	URG	EEG	Excluded	#N/A	#N/A
KLF4	GOBP_EMBRYO_DEVELOPMENT	2.14678e-10	2.2869	Up-regulated	BP	URG	URG	Excluded	#N/A	#N/A
KRT19	GOBP_EMBRYO_DEVELOPMENT	2.14678e-10	2.2869	Up-regulated	BP	URG	URG	Excluded	#N/A	#N/A
LAMA2	GOBP_EMBRYO_DEVELOPMENT	2.14678e-10	2.2869	Up-regulated	BP	URG	URG	Excluded	#N/A	#N/A
LATS2	GOBP_EMBRYO_DEVELOPMENT	2.14678e-10	2.2869	Up-regulated	BP	URG	URG	Excluded	#N/A	#N/A
LBX2	GOBP_EMBRYO_DEVELOPMENT	2.14678e-10	2.2869	Up-regulated	BP	URG	LCG	Excluded	#N/A	#N/A
LHX1	GOBP_EMBRYO_DEVELOPMENT	2.14678e-10	2.2869	Up-regulated	BP	URG	URG	Excluded	#N/A	#N/A
LHX2	GOBP_EMBRYO_DEVELOPMENT	2.14678e-10	2.2869	Up-regulated	BP	URG	NSLFCG	Excluded	#N/A	#N/A
LPAR6	GOBP_EMBRYO_DEVELOPMENT	2.14678e-10	2.2869	Up-regulated	BP	URG	URG	Excluded	#N/A	#N/A
MAFF	GOBP_EMBRYO_DEVELOPMENT	2.14678e-10	2.2869	Up-regulated	BP	URG	URG	Excluded	#N/A	#N/A
MDFI	GOBP_EMBRYO_DEVELOPMENT	2.14678e-10	2.2869	Up-regulated	BP	URG	URG	Excluded	#N/A	#N/A
MEOX2	GOBP_EMBRYO_DEVELOPMENT	2.14678e-10	2.2869	Up-regulated	BP	URG	URG	Excluded	#N/A	#N/A
MMP14	GOBP_EMBRYO_DEVELOPMENT	2.14678e-10	2.2869	Up-regulated	BP	URG	EEG	Excluded	#N/A	#N/A
MMP9	GOBP_EMBRYO_DEVELOPMENT	2.14678e-10	2.2869	Up-regulated	BP	URG	URG	Excluded	#N/A	#N/A
MSX1	GOBP_EMBRYO_DEVELOPMENT	2.14678e-10	2.2869	Up-regulated	BP	URG	URG	Excluded	#N/A	#N/A
MSX2	GOBP_EMBRYO_DEVELOPMENT	2.14678e-10	2.2869	Up-regulated	BP	URG	EEG	Excluded	#N/A	#N/A
NEUROD1	GOBP_EMBRYO_DEVELOPMENT	2.14678e-10	2.2869	Up-regulated	BP	URG	URG	Excluded	#N/A	#N/A
NOS3	GOBP_EMBRYO_DEVELOPMENT	2.14678e-10	2.2869	Up-regulated	BP	URG	EEG	Excluded	#N/A	#N/A
NOTCH2	GOBP_EMBRYO_DEVELOPMENT	2.14678e-10	2.2869	Up-regulated	BP	URG	EEG	Excluded	#N/A	#N/A
NR2F2	GOBP_EMBRYO_DEVELOPMENT	2.14678e-10	2.2869	Up-regulated	BP	URG	EEG	Excluded	#N/A	#N/A
OSR1	GOBP_EMBRYO_DEVELOPMENT	2.14678e-10	2.2869	Up-regulated	BP	URG	URG	Excluded	#N/A	#N/A
PHLDB2	GOBP_EMBRYO_DEVELOPMENT	2.14678e-10	2.2869	Up-regulated	BP	URG	EEG	Excluded	#N/A	#N/A
PITX1	GOBP_EMBRYO_DEVELOPMENT	2.14678e-10	2.2869	Up-regulated	BP	URG	URG	Excluded	#N/A	#N/A
RARRES2	GOBP_EMBRYO_DEVELOPMENT	2.14678e-10	2.2869	Up-regulated	BP	URG	EEG	Excluded	#N/A	#N/A
RBPMS2	GOBP_EMBRYO_DEVELOPMENT	2.14678e-10	2.2869	Up-regulated	BP	URG	EEG	Excluded	#N/A	#N/A
RCN1	GOBP_EMBRYO_DEVELOPMENT	2.14678e-10	2.2869	Up-regulated	BP	URG	URG	Excluded	#N/A	#N/A
SCEL	GOBP_EMBRYO_DEVELOPMENT	2.14678e-10	2.2869	Up-regulated	BP	URG	EEG	Excluded	#N/A	#N/A
SEMA3C	GOBP_EMBRYO_DEVELOPMENT	2.14678e-10	2.2869	Up-regulated	BP	URG	URG	Excluded	#N/A	#N/A
SFRP2	GOBP_EMBRYO_DEVELOPMENT	2.14678e-10	2.2869	Up-regulated	BP	URG	URG	Excluded	#N/A	#N/A
SHOX2	GOBP_EMBRYO_DEVELOPMENT	2.14678e-10	2.2869	Up-regulated	BP	URG	URG	Excluded	#N/A	#N/A
SIX1	GOBP_EMBRYO_DEVELOPMENT	2.14678e-10	2.2869	Up-regulated	BP	URG	URG	Excluded	#N/A	#N/A
SIX2	GOBP_EMBRYO_DEVELOPMENT	2.14678e-10	2.2869	Up-regulated	BP	URG	URG	Excluded	#N/A	#N/A
SIX4	GOBP_EMBRYO_DEVELOPMENT	2.14678e-10	2.2869	Up-regulated	BP	URG	URG	Excluded	#N/A	#N/A
SMAD6	GOBP_EMBRYO_DEVELOPMENT	2.14678e-10	2.2869	Up-regulated	BP	URG	URG	Excluded	#N/A	#N/A
SOCS3	GOBP_EMBRYO_DEVELOPMENT	2.14678e-10	2.2869	Up-regulated	BP	URG	EEG	Excluded	#N/A	#N/A
SPINT1	GOBP_EMBRYO_DEVELOPMENT	2.14678e-10	2.2869	Up-regulated	BP	URG	URG	Excluded	#N/A	#N/A
STRA6	GOBP_EMBRYO_DEVELOPMENT	2.14678e-10	2.2869	Up-regulated	BP	URG	URG	Excluded	#N/A	#N/A
TAL1	GOBP_EMBRYO_DEVELOPMENT	2.14678e-10	2.2869	Up-regulated	BP	URG	URG	Excluded	#N/A	#N/A
TBX15	GOBP_EMBRYO_DEVELOPMENT	2.14678e-10	2.2869	Up-regulated	BP	URG	URG	Excluded	#N/A	#N/A
TBX18	GOBP_EMBRYO_DEVELOPMENT	2.14678e-10	2.2869	Up-regulated	BP	URG	EEG	Excluded	#N/A	#N/A
TBX3	GOBP_EMBRYO_DEVELOPMENT	2.14678e-10	2.2869	Up-regulated	BP	URG	URG	Excluded	#N/A	#N/A
TBX5	GOBP_EMBRYO_DEVELOPMENT	2.14678e-10	2.2869	Up-regulated	BP	URG	URG	Excluded	#N/A	#N/A
TEAD2	GOBP_EMBRYO_DEVELOPMENT	2.14678e-10	2.2869	Up-regulated	BP	URG	EEG	Excluded	#N/A	#N/A
TENT5C	GOBP_EMBRYO_DEVELOPMENT	2.14678e-10	2.2869	Up-regulated	BP	URG	URG	Excluded	#N/A	#N/A
TGFBR2	GOBP_EMBRYO_DEVELOPMENT	2.14678e-10	2.2869	Up-regulated	BP	URG	EEG	Excluded	#N/A	#N/A
TM4SF1	GOBP_EMBRYO_DEVELOPMENT	2.14678e-10	2.2869	Up-regulated	BP	URG	EEG	Excluded	#N/A	#N/A
TMEM100	GOBP_EMBRYO_DEVELOPMENT	2.14678e-10	2.2869	Up-regulated	BP	URG	URG	Excluded	#N/A	#N/A
TP63	GOBP_EMBRYO_DEVELOPMENT	2.14678e-10	2.2869	Up-regulated	BP	URG	URG	Excluded	#N/A	#N/A
TWIST1	GOBP_EMBRYO_DEVELOPMENT	2.14678e-10	2.2869	Up-regulated	BP	URG	URG	Excluded	#N/A	#N/A
VASP	GOBP_EMBRYO_DEVELOPMENT	2.14678e-10	2.2869	Up-regulated	BP	URG	EEG	Excluded	#N/A	#N/A
WNT16	GOBP_EMBRYO_DEVELOPMENT	2.14678e-10	2.2869	Up-regulated	BP	URG	URG	Excluded	#N/A	#N/A
WNT6	GOBP_EMBRYO_DEVELOPMENT	2.14678e-10	2.2869	Up-regulated	BP	URG	URG	Excluded	#N/A	#N/A
YAP1	GOBP_EMBRYO_DEVELOPMENT	2.14678e-10	2.2869	Up-regulated	BP	URG	URG	Excluded	#N/A	#N/A
YBX3	GOBP_EMBRYO_DEVELOPMENT	2.14678e-10	2.2869	Up-regulated	BP	URG	EEG	Excluded	#N/A	#N/A
ZFP36L1	GOBP_EMBRYO_DEVELOPMENT	2.14678e-10	2.2869	Up-regulated	BP	URG	URG	Excluded	#N/A	#N/A
ZIC1	GOBP_EMBRYO_DEVELOPMENT	2.14678e-10	2.2869	Up-regulated	BP	URG	URG	Excluded	#N/A	#N/A
ZIC3	GOBP_EMBRYO_DEVELOPMENT	2.14678e-10	2.2869	Up-regulated	BP	URG	URG	Excluded	#N/A	#N/A
ALX4	GOBP_EMBRYONIC_FORELIMB_MORPHOGENESIS	0.000143663	2.3213	Up-regulated	BP	URG	EEG	Excluded	#N/A	#N/A
CRABP2	GOBP_EMBRYONIC_FORELIMB_MORPHOGENESIS	0.000143663	2.3213	Up-regulated	BP	URG	URG	Excluded	#N/A	#N/A
MSX1	GOBP_EMBRYONIC_FORELIMB_MORPHOGENESIS	0.000143663	2.3213	Up-regulated	BP	URG	URG	Excluded	#N/A	#N/A
MSX2	GOBP_EMBRYONIC_FORELIMB_MORPHOGENESIS	0.000143663	2.3213	Up-regulated	BP	URG	EEG	Excluded	#N/A	#N/A
OSR1	GOBP_EMBRYONIC_FORELIMB_MORPHOGENESIS	0.000143663	2.3213	Up-regulated	BP	URG	URG	Excluded	#N/A	#N/A
SHOX2	GOBP_EMBRYONIC_FORELIMB_MORPHOGENESIS	0.000143663	2.3213	Up-regulated	BP	URG	URG	Excluded	#N/A	#N/A
TBX3	GOBP_EMBRYONIC_FORELIMB_MORPHOGENESIS	0.000143663	2.3213	Up-regulated	BP	URG	URG	Excluded	#N/A	#N/A
TBX5	GOBP_EMBRYONIC_FORELIMB_MORPHOGENESIS	0.000143663	2.3213	Up-regulated	BP	URG	URG	Excluded	#N/A	#N/A
TP63	GOBP_EMBRYONIC_FORELIMB_MORPHOGENESIS	0.000143663	2.3213	Up-regulated	BP	URG	URG	Excluded	#N/A	#N/A
TWIST1	GOBP_EMBRYONIC_FORELIMB_MORPHOGENESIS	0.000143663	2.3213	Up-regulated	BP	URG	URG	Excluded	#N/A	#N/A
ALX4	GOBP_EMBRYONIC_HINDLIMB_MORPHOGENESIS	1.15632e-05	2.40104	Up-regulated	BP	URG	EEG	Excluded	#N/A	#N/A
BMP4	GOBP_EMBRYONIC_HINDLIMB_MORPHOGENESIS	1.15632e-05	2.40104	Up-regulated	BP	URG	URG	Excluded	#N/A	#N/A
GPC3	GOBP_EMBRYONIC_HINDLIMB_MORPHOGENESIS	1.15632e-05	2.40104	Up-regulated	BP	URG	EEG	Excluded	#N/A	#N/A
MSX1	GOBP_EMBRYONIC_HINDLIMB_MORPHOGENESIS	1.15632e-05	2.40104	Up-regulated	BP	URG	URG	Excluded	#N/A	#N/A
MSX2	GOBP_EMBRYONIC_HINDLIMB_MORPHOGENESIS	1.15632e-05	2.40104	Up-regulated	BP	URG	EEG	Excluded	#N/A	#N/A
OSR1	GOBP_EMBRYONIC_HINDLIMB_MORPHOGENESIS	1.15632e-05	2.40104	Up-regulated	BP	URG	URG	Excluded	#N/A	#N/A
PITX1	GOBP_EMBRYONIC_HINDLIMB_MORPHOGENESIS	1.15632e-05	2.40104	Up-regulated	BP	URG	URG	Excluded	#N/A	#N/A
TBX3	GOBP_EMBRYONIC_HINDLIMB_MORPHOGENESIS	1.15632e-05	2.40104	Up-regulated	BP	URG	URG	Excluded	#N/A	#N/A
TP63	GOBP_EMBRYONIC_HINDLIMB_MORPHOGENESIS	1.15632e-05	2.40104	Up-regulated	BP	URG	URG	Excluded	#N/A	#N/A
TWIST1	GOBP_EMBRYONIC_HINDLIMB_MORPHOGENESIS	1.15632e-05	2.40104	Up-regulated	BP	URG	URG	Excluded	#N/A	#N/A
CREM	GOBP_POSITIVE_REGULATION_OF_TRANSCRIPTION_BY_RNA_POLYMERASE_II	9.79766e-08	2.03794	Up-regulated	BP	URG	EEG	#N/A	CONSERVED	#N/A
OR2M4	GOBP_DETECTION_OF_STIMULUS_INVOLVED_IN_SENSORY_PERCEPTION	0.0226112	-1.88948	Down-regulated	BP	DRG	DRG	#N/A	CONSERVED	#N/A
KLF2	GOBP_ANATOMICAL_STRUCTURE_FORMATION_INVOLVED_IN_MORPHOGENESIS	1.87179e-14	2.42453	Up-regulated	BP	URG	EEG	#N/A	CONSERVED	#N/A
KLF2	GOBP_CIRCULATORY_SYSTEM_DEVELOPMENT	6.97244e-15	2.45048	Up-regulated	BP	URG	EEG	#N/A	CONSERVED	#N/A
KLF2	GOBP_CYTOKINE_PRODUCTION	5.27386e-10	2.34186	Up-regulated	BP	URG	EEG	#N/A	CONSERVED	#N/A
KLF2	GOBP_EPITHELIUM_DEVELOPMENT	7.41751e-12	2.31451	Up-regulated	BP	URG	EEG	#N/A	CONSERVED	#N/A
KLF2	GOBP_GROWTH	0.000266398	1.83982	Up-regulated	BP	URG	EEG	#N/A	CONSERVED	#N/A
KLF2	GOBP_HEMOPOIESIS	1.27624e-09	2.28533	Up-regulated	BP	URG	EEG	#N/A	CONSERVED	#N/A
KLF2	GOBP_MULTICELLULAR_ORGANISMAL_LEVEL_HOMEOSTASIS	6.66429e-06	2.04538	Up-regulated	BP	URG	EEG	#N/A	CONSERVED	#N/A
KLF2	GOBP_NEGATIVE_REGULATION_OF_DEVELOPMENTAL_PROCESS	1.52288e-07	2.1074	Up-regulated	BP	URG	EEG	#N/A	CONSERVED	#N/A
KLF2	GOBP_NEGATIVE_REGULATION_OF_MULTICELLULAR_ORGANISMAL_PROCESS	1.52476e-10	2.24346	Up-regulated	BP	URG	EEG	#N/A	CONSERVED	#N/A
KLF2	GOBP_POSITIVE_REGULATION_OF_TRANSCRIPTION_BY_RNA_POLYMERASE_II	9.79766e-08	2.03794	Up-regulated	BP	URG	EEG	#N/A	CONSERVED	#N/A
KLF2	GOBP_REGULATION_OF_MULTICELLULAR_ORGANISMAL_DEVELOPMENT	2.18379e-15	2.39265	Up-regulated	BP	URG	EEG	#N/A	CONSERVED	#N/A
KLF2	GOBP_RESPONSE_TO_ENDOGENOUS_STIMULUS	4.34483e-10	2.04899	Up-regulated	BP	URG	EEG	#N/A	CONSERVED	#N/A
KLF2	GOBP_TUBE_MORPHOGENESIS	3.03088e-16	2.61633	Up-regulated	BP	URG	EEG	#N/A	CONSERVED	#N/A
KLF2	GOBP_VASCULATURE_DEVELOPMENT	6.03745e-15	2.63331	Up-regulated	BP	URG	EEG	#N/A	CONSERVED	#N/A
LTBP2	GOBP_ENZYME_LINKED_RECEPTOR_PROTEIN_SIGNALING_PATHWAY	3.45993e-07	2.09295	Up-regulated	BP	URG	EEG	#N/A	CONSERVED	#N/A
LTBP2	GOBP_RESPONSE_TO_ENDOGENOUS_STIMULUS	4.34483e-10	2.04899	Up-regulated	BP	URG	EEG	#N/A	CONSERVED	#N/A
LTBP2	GOMF_EXTRACELLULAR_MATRIX_STRUCTURAL_CONSTITUENT	0.00104408	2.17909	Up-regulated	MF	URG	EEG	#N/A	CONSERVED	#N/A
LTBP2	GOMF_GLYCOSAMINOGLYCAN_BINDING	0.000255923	2.25726	Up-regulated	MF	URG	EEG	#N/A	CONSERVED	#N/A
LTBP2	GOMF_GROWTH_FACTOR_BINDING	0.00471779	2.04847	Up-regulated	MF	URG	EEG	#N/A	CONSERVED	#N/A
MNDA	GOBP_BIOLOGICAL_PROCESS_INVOLVED_IN_INTERSPECIES_INTERACTION_BETWEEN_ORGANISMS	3.92754e-19	2.51154	Up-regulated	BP	URG	EEG	#N/A	CONSERVED	#N/A
MNDA	GOBP_CELL_ACTIVATION	4.80901e-17	2.57752	Up-regulated	BP	URG	EEG	#N/A	CONSERVED	#N/A
MNDA	GOBP_CYTOKINE_PRODUCTION	5.27386e-10	2.34186	Up-regulated	BP	URG	EEG	#N/A	CONSERVED	#N/A
MNDA	GOBP_DEFENSE_RESPONSE	1.24182e-25	2.70488	Up-regulated	BP	URG	EEG	#N/A	CONSERVED	#N/A
MNDA	GOBP_IMMUNE_RESPONSE	7.02911e-26	2.71328	Up-regulated	BP	URG	EEG	#N/A	CONSERVED	#N/A
MNDA	GOBP_NEGATIVE_REGULATION_OF_MULTICELLULAR_ORGANISMAL_PROCESS	1.52476e-10	2.24346	Up-regulated	BP	URG	EEG	#N/A	CONSERVED	#N/A
MNDA	GOBP_POSITIVE_REGULATION_OF_GENE_EXPRESSION	2.53359e-09	2.16324	Up-regulated	BP	URG	EEG	#N/A	CONSERVED	#N/A
MNDA	GOBP_POSITIVE_REGULATION_OF_MULTICELLULAR_ORGANISMAL_PROCESS	3.80193e-15	2.32494	Up-regulated	BP	URG	EEG	#N/A	CONSERVED	#N/A
MNDA	GOBP_REGULATION_OF_CELL_POPULATION_PROLIFERATION	1.02853e-15	2.34152	Up-regulated	BP	URG	EEG	#N/A	CONSERVED	#N/A
MNDA	GOBP_REGULATION_OF_IMMUNE_SYSTEM_PROCESS	7.47158e-19	2.5206	Up-regulated	BP	URG	EEG	#N/A	CONSERVED	#N/A
MNDA	GOBP_REGULATION_OF_RESPONSE_TO_EXTERNAL_STIMULUS	4.24862e-14	2.47233	Up-regulated	BP	URG	EEG	#N/A	CONSERVED	#N/A
[truncated: 7,530 more rows]

## Sheet: GO Results ((age-matched contr)
Gene name	Enriched for	adjusted p-value	NES	Pathway sattus	Biological process (BP) or molecular function (MF)	Classification (All controls)	Classification (Age-matched)	Pathways excluded	Pathways conserved	Pathways new
FCGR2B	GOBP_ANTIGEN_PROCESSING_AND_PRESENTATION_OF_PEPTIDE_OR_POLYSACCHARIDE_ANTIGEN_VIA_MHC_CLASS_II	0.00284431	2.02074	Up-regulated	BP	URG	URG	#N/A	#N/A	NEW
FCGR2B	GOBP_BIOLOGICAL_PROCESS_INVOLVED_IN_INTERSPECIES_INTERACTION_BETWEEN_ORGANISMS	4.24797e-11	2.09526	Up-regulated	BP	URG	URG	#N/A	CONSERVED	#N/A
FCGR2B	GOBP_CELL_ACTIVATION	2.21403e-13	2.30686	Up-regulated	BP	URG	URG	#N/A	CONSERVED	#N/A
FCGR2B	GOBP_CELL_ADHESION	1.78817e-11	2.10351	Up-regulated	BP	URG	URG	#N/A	CONSERVED	#N/A
FCGR2B	GOBP_CELL_KILLING	0.00059798	2.13782	Up-regulated	BP	URG	URG	#N/A	CONSERVED	#N/A
FCGR2B	GOBP_CYTOKINE_PRODUCTION	1.33101e-09	2.22479	Up-regulated	BP	URG	URG	#N/A	CONSERVED	#N/A
FCGR2B	GOBP_DEFENSE_RESPONSE	2.21403e-13	2.1624	Up-regulated	BP	URG	URG	#N/A	CONSERVED	#N/A
FCGR2B	GOBP_GRANULOCYTE_ACTIVATION	0.000220953	2.22561	Up-regulated	BP	URG	URG	#N/A	CONSERVED	#N/A
FCGR2B	GOBP_HEMOPOIESIS	1.21664e-07	2.06314	Up-regulated	BP	URG	URG	#N/A	CONSERVED	#N/A
FCGR2B	GOBP_HUMORAL_IMMUNE_RESPONSE	1.02357e-05	2.37777	Up-regulated	BP	URG	URG	#N/A	CONSERVED	#N/A
FCGR2B	GOBP_IMMUNE_RESPONSE	5.69004e-18	2.31387	Up-regulated	BP	URG	URG	#N/A	CONSERVED	#N/A
FCGR2B	GOBP_INFLAMMATORY_RESPONSE	1.85504e-11	2.36204	Up-regulated	BP	URG	URG	#N/A	CONSERVED	#N/A
FCGR2B	GOBP_INTERLEUKIN_10_PRODUCTION	0.000475832	2.15945	Up-regulated	BP	URG	URG	#N/A	#N/A	NEW
FCGR2B	GOBP_MYELOID_LEUKOCYTE_ACTIVATION	6.34807e-06	2.3129	Up-regulated	BP	URG	URG	#N/A	#N/A	NEW
FCGR2B	GOBP_NEGATIVE_REGULATION_OF_DEVELOPMENTAL_PROCESS	3.58196e-07	2.05206	Up-regulated	BP	URG	URG	#N/A	CONSERVED	#N/A
FCGR2B	GOBP_NEGATIVE_REGULATION_OF_GENE_EXPRESSION	0.000100999	1.7791	Up-regulated	BP	URG	URG	#N/A	#N/A	NEW
FCGR2B	GOBP_NEGATIVE_REGULATION_OF_MULTICELLULAR_ORGANISMAL_PROCESS	1.65613e-08	2.06852	Up-regulated	BP	URG	URG	#N/A	CONSERVED	#N/A
FCGR2B	GOBP_PHAGOCYTOSIS	3.97198e-05	2.26272	Up-regulated	BP	URG	URG	#N/A	CONSERVED	#N/A
FCGR2B	GOBP_POSITIVE_REGULATION_OF_INTRACELLULAR_SIGNAL_TRANSDUCTION	0.00050771	1.73129	Up-regulated	BP	URG	URG	#N/A	#N/A	NEW
FCGR2B	GOBP_REGULATION_OF_CELL_DIFFERENTIATION	5.56212e-09	1.94882	Up-regulated	BP	URG	URG	#N/A	CONSERVED	#N/A
FCGR2B	GOBP_REGULATION_OF_CELL_POPULATION_PROLIFERATION	1.36223e-09	1.96264	Up-regulated	BP	URG	URG	#N/A	CONSERVED	#N/A
FCGR2B	GOBP_REGULATION_OF_IMMUNE_SYSTEM_PROCESS	1.89741e-11	2.10811	Up-regulated	BP	URG	URG	#N/A	CONSERVED	#N/A
FCGR2B	GOBP_REGULATION_OF_MULTICELLULAR_ORGANISMAL_DEVELOPMENT	8.83791e-11	2.07802	Up-regulated	BP	URG	URG	#N/A	CONSERVED	#N/A
FCGR2B	GOBP_REGULATION_OF_RESPONSE_TO_EXTERNAL_STIMULUS	1.33101e-09	2.15353	Up-regulated	BP	URG	URG	#N/A	CONSERVED	#N/A
FCGR2B	GOBP_REGULATION_OF_STRESS_ACTIVATED_PROTEIN_KINASE_SIGNALING_CASCADE	0.00298815	1.99147	Up-regulated	BP	URG	URG	#N/A	#N/A	NEW
FCGR2B	GOBP_RESPONSE_TO_BACTERIUM	2.08058e-11	2.48424	Up-regulated	BP	URG	URG	#N/A	CONSERVED	#N/A
FCGR2B	GOBP_RESPONSE_TO_ENDOGENOUS_STIMULUS	0.000243913	1.59976	Up-regulated	BP	URG	URG	#N/A	CONSERVED	#N/A
FCGR2B	GOMF_IMMUNE_RECEPTOR_ACTIVITY	0.000116262	2.27658	Up-regulated	MF	URG	URG	#N/A	CONSERVED	#N/A
FCGR2B	GOMF_IMMUNOGLOBULIN_BINDING	0.0152381	1.87932	Up-regulated	MF	URG	URG	#N/A	#N/A	NEW
FCGR2B	GOMF_MOLECULAR_TRANSDUCER_ACTIVITY	9.9506e-06	1.93987	Up-regulated	MF	URG	URG	#N/A	CONSERVED	#N/A
FCGR2B	GOMF_PROTEIN_CONTAINING_COMPLEX_BINDING	0.00397641	1.68044	Up-regulated	MF	URG	URG	#N/A	CONSERVED	#N/A
TMEM30B	GOBP_LIPID_LOCALIZATION	0.0043413	1.79603	Up-regulated	BP	URG	URG	#N/A	CONSERVED	#N/A
TMEM30B	GOMF_LIPID_TRANSPORTER_ACTIVITY	0.0445939	1.77783	Up-regulated	MF	URG	URG	#N/A	#N/A	NEW
FOXD2	GOBP_POSITIVE_REGULATION_OF_TRANSCRIPTION_BY_RNA_POLYMERASE_II	0.000338289	1.69336	Up-regulated	BP	URG	URG	#N/A	CONSERVED	#N/A
FOXD2	GOMF_DNA_BINDING_TRANSCRIPTION_ACTIVATOR_ACTIVITY	0.00311106	1.88288	Up-regulated	MF	URG	URG	#N/A	CONSERVED	#N/A
FOXD2	GOMF_SEQUENCE_SPECIFIC_DNA_BINDING	0.00647503	1.57453	Up-regulated	MF	URG	URG	#N/A	#N/A	NEW
SIX1	GOBP_ANATOMICAL_STRUCTURE_FORMATION_INVOLVED_IN_MORPHOGENESIS	4.34715e-11	2.19982	Up-regulated	BP	URG	URG	#N/A	CONSERVED	#N/A
SIX1	GOBP_ANIMAL_ORGAN_MORPHOGENESIS	1.10158e-08	2.10165	Up-regulated	BP	URG	URG	#N/A	CONSERVED	#N/A
SIX1	GOBP_APOPTOTIC_PROCESS	2.50624e-07	1.83826	Up-regulated	BP	URG	URG	#N/A	#N/A	NEW
SIX1	GOBP_CELL_MOTILITY	6.64811e-08	1.89159	Up-regulated	BP	URG	URG	#N/A	CONSERVED	#N/A
SIX1	GOBP_CELLULAR_RESPONSE_TO_ACID_CHEMICAL	0.0406393	1.79258	Up-regulated	BP	URG	URG	#N/A	#N/A	NEW
SIX1	GOBP_CIRCULATORY_SYSTEM_DEVELOPMENT	2.07674e-10	2.11291	Up-regulated	BP	URG	URG	#N/A	CONSERVED	#N/A
SIX1	GOBP_EAR_DEVELOPMENT	0.000289793	2.11015	Up-regulated	BP	URG	URG	#N/A	CONSERVED	#N/A
SIX1	GOBP_EMBRYONIC_MORPHOGENESIS	3.58196e-07	2.16227	Up-regulated	BP	URG	URG	#N/A	CONSERVED	#N/A
SIX1	GOBP_EMBRYONIC_SKELETAL_SYSTEM_MORPHOGENESIS	0.00013815	2.25017	Up-regulated	BP	URG	URG	#N/A	CONSERVED	#N/A
SIX1	GOBP_ENDOCRINE_SYSTEM_DEVELOPMENT	0.0103703	1.9324	Up-regulated	BP	URG	URG	#N/A	CONSERVED	#N/A
SIX1	GOBP_EPITHELIAL_CELL_PROLIFERATION	1.59612e-08	2.3827	Up-regulated	BP	URG	URG	#N/A	CONSERVED	#N/A
SIX1	GOBP_EPITHELIUM_DEVELOPMENT	1.07639e-07	1.98854	Up-regulated	BP	URG	URG	#N/A	CONSERVED	#N/A
SIX1	GOBP_GROWTH	0.000468341	1.74729	Up-regulated	BP	URG	URG	#N/A	CONSERVED	#N/A
SIX1	GOBP_MUSCLE_CELL_PROLIFERATION	7.28963e-05	2.24657	Up-regulated	BP	URG	URG	#N/A	CONSERVED	#N/A
SIX1	GOBP_POSITIVE_REGULATION_OF_MULTICELLULAR_ORGANISMAL_PROCESS	2.29101e-11	2.00659	Up-regulated	BP	URG	URG	#N/A	CONSERVED	#N/A
SIX1	GOBP_POSITIVE_REGULATION_OF_TRANSCRIPTION_BY_RNA_POLYMERASE_II	0.000338289	1.69336	Up-regulated	BP	URG	URG	#N/A	CONSERVED	#N/A
SIX1	GOBP_REGULATION_OF_CELL_DIFFERENTIATION	5.56212e-09	1.94882	Up-regulated	BP	URG	URG	#N/A	CONSERVED	#N/A
SIX1	GOBP_REGULATION_OF_CELL_POPULATION_PROLIFERATION	1.36223e-09	1.96264	Up-regulated	BP	URG	URG	#N/A	CONSERVED	#N/A
SIX1	GOBP_REGULATION_OF_MULTICELLULAR_ORGANISMAL_DEVELOPMENT	8.83791e-11	2.07802	Up-regulated	BP	URG	URG	#N/A	CONSERVED	#N/A
SIX1	GOBP_RENAL_SYSTEM_DEVELOPMENT	0.000225871	2.02792	Up-regulated	BP	URG	URG	#N/A	CONSERVED	#N/A
SIX1	GOBP_RESPONSE_TO_ENDOGENOUS_STIMULUS	0.000243913	1.59976	Up-regulated	BP	URG	URG	#N/A	CONSERVED	#N/A
SIX1	GOBP_SKELETAL_SYSTEM_DEVELOPMENT	1.22897e-10	2.44411	Up-regulated	BP	URG	URG	#N/A	CONSERVED	#N/A
SIX1	GOBP_TISSUE_MORPHOGENESIS	6.19572e-08	2.23932	Up-regulated	BP	URG	URG	#N/A	CONSERVED	#N/A
SIX1	GOBP_TUBE_MORPHOGENESIS	1.78817e-11	2.31005	Up-regulated	BP	URG	URG	#N/A	CONSERVED	#N/A
SIX1	GOBP_VASCULATURE_DEVELOPMENT	2.39983e-10	2.30347	Up-regulated	BP	URG	URG	#N/A	CONSERVED	#N/A
SIX1	GOMF_DNA_BINDING_TRANSCRIPTION_ACTIVATOR_ACTIVITY	0.00311106	1.88288	Up-regulated	MF	URG	URG	#N/A	CONSERVED	#N/A
SIX1	GOMF_SEQUENCE_SPECIFIC_DNA_BINDING	0.00647503	1.57453	Up-regulated	MF	URG	URG	#N/A	#N/A	NEW
SIX2	GOBP_ANATOMICAL_STRUCTURE_FORMATION_INVOLVED_IN_MORPHOGENESIS	4.34715e-11	2.19982	Up-regulated	BP	URG	URG	#N/A	CONSERVED	#N/A
SIX2	GOBP_ANIMAL_ORGAN_MORPHOGENESIS	1.10158e-08	2.10165	Up-regulated	BP	URG	URG	#N/A	CONSERVED	#N/A
SIX2	GOBP_CELL_MOTILITY	6.64811e-08	1.89159	Up-regulated	BP	URG	URG	#N/A	CONSERVED	#N/A
SIX2	GOBP_EAR_DEVELOPMENT	0.000289793	2.11015	Up-regulated	BP	URG	URG	#N/A	CONSERVED	#N/A
SIX2	GOBP_EMBRYONIC_MORPHOGENESIS	3.58196e-07	2.16227	Up-regulated	BP	URG	URG	#N/A	CONSERVED	#N/A
SIX2	GOBP_EMBRYONIC_SKELETAL_SYSTEM_MORPHOGENESIS	0.00013815	2.25017	Up-regulated	BP	URG	URG	#N/A	CONSERVED	#N/A
SIX2	GOBP_EPITHELIAL_CELL_DIFFERENTIATION_INVOLVED_IN_KIDNEY_DEVELOPMENT	0.00106687	2.1415	Up-regulated	BP	URG	URG	#N/A	#N/A	NEW
SIX2	GOBP_EPITHELIUM_DEVELOPMENT	1.07639e-07	1.98854	Up-regulated	BP	URG	URG	#N/A	CONSERVED	#N/A
SIX2	GOBP_MESODERM_DEVELOPMENT	2.1325e-05	2.32403	Up-regulated	BP	URG	URG	#N/A	#N/A	NEW
SIX2	GOBP_NEGATIVE_REGULATION_OF_DEVELOPMENTAL_PROCESS	3.58196e-07	2.05206	Up-regulated	BP	URG	URG	#N/A	CONSERVED	#N/A
SIX2	GOBP_POSITIVE_REGULATION_OF_TRANSCRIPTION_BY_RNA_POLYMERASE_II	0.000338289	1.69336	Up-regulated	BP	URG	URG	#N/A	CONSERVED	#N/A
SIX2	GOBP_REGULATION_OF_CELL_DIFFERENTIATION	5.56212e-09	1.94882	Up-regulated	BP	URG	URG	#N/A	CONSERVED	#N/A
SIX2	GOBP_REGULATION_OF_CELL_POPULATION_PROLIFERATION	1.36223e-09	1.96264	Up-regulated	BP	URG	URG	#N/A	CONSERVED	#N/A
SIX2	GOBP_REGULATION_OF_EPITHELIAL_CELL_DIFFERENTIATION	0.000157587	2.21344	Up-regulated	BP	URG	URG	#N/A	CONSERVED	#N/A
SIX2	GOBP_REGULATION_OF_MULTICELLULAR_ORGANISMAL_DEVELOPMENT	8.83791e-11	2.07802	Up-regulated	BP	URG	URG	#N/A	CONSERVED	#N/A
SIX2	GOBP_RENAL_SYSTEM_DEVELOPMENT	0.000225871	2.02792	Up-regulated	BP	URG	URG	#N/A	CONSERVED	#N/A
SIX2	GOBP_SKELETAL_SYSTEM_DEVELOPMENT	1.22897e-10	2.44411	Up-regulated	BP	URG	URG	#N/A	CONSERVED	#N/A
SIX2	GOBP_TISSUE_MORPHOGENESIS	6.19572e-08	2.23932	Up-regulated	BP	URG	URG	#N/A	CONSERVED	#N/A
SIX2	GOBP_TUBE_MORPHOGENESIS	1.78817e-11	2.31005	Up-regulated	BP	URG	URG	#N/A	CONSERVED	#N/A
SIX2	GOMF_DNA_BINDING_TRANSCRIPTION_ACTIVATOR_ACTIVITY	0.00311106	1.88288	Up-regulated	MF	URG	URG	#N/A	CONSERVED	#N/A
SIX2	GOMF_PROTEIN_CONTAINING_COMPLEX_BINDING	0.00397641	1.68044	Up-regulated	MF	URG	URG	#N/A	CONSERVED	#N/A
SIX2	GOMF_SEQUENCE_SPECIFIC_DNA_BINDING	0.00647503	1.57453	Up-regulated	MF	URG	URG	#N/A	#N/A	NEW
FAM20A	GOBP_ANATOMICAL_STRUCTURE_FORMATION_INVOLVED_IN_MORPHOGENESIS	4.34715e-11	2.19982	Up-regulated	BP	URG	URG	#N/A	CONSERVED	#N/A
FAM20A	GOBP_ANIMAL_ORGAN_MORPHOGENESIS	1.10158e-08	2.10165	Up-regulated	BP	URG	URG	#N/A	CONSERVED	#N/A
FAM20A	GOBP_BIOLOGICAL_PROCESS_INVOLVED_IN_INTERSPECIES_INTERACTION_BETWEEN_ORGANISMS	4.24797e-11	2.09526	Up-regulated	BP	URG	URG	#N/A	CONSERVED	#N/A
FAM20A	GOBP_RESPONSE_TO_BACTERIUM	2.08058e-11	2.48424	Up-regulated	BP	URG	URG	#N/A	CONSERVED	#N/A
FGL2	GOBP_BIOLOGICAL_PROCESS_INVOLVED_IN_INTERSPECIES_INTERACTION_BETWEEN_ORGANISMS	4.24797e-11	2.09526	Up-regulated	BP	URG	URG	#N/A	CONSERVED	#N/A
FGL2	GOBP_CELL_ACTIVATION	2.21403e-13	2.30686	Up-regulated	BP	URG	URG	#N/A	CONSERVED	#N/A
FGL2	GOBP_CELL_ADHESION	1.78817e-11	2.10351	Up-regulated	BP	URG	URG	#N/A	CONSERVED	#N/A
FGL2	GOBP_DEFENSE_RESPONSE	2.21403e-13	2.1624	Up-regulated	BP	URG	URG	#N/A	CONSERVED	#N/A
FGL2	GOBP_HEMOPOIESIS	1.21664e-07	2.06314	Up-regulated	BP	URG	URG	#N/A	CONSERVED	#N/A
FGL2	GOBP_IMMUNE_RESPONSE	5.69004e-18	2.31387	Up-regulated	BP	URG	URG	#N/A	CONSERVED	#N/A
FGL2	GOBP_NEGATIVE_REGULATION_OF_DEVELOPMENTAL_PROCESS	3.58196e-07	2.05206	Up-regulated	BP	URG	URG	#N/A	CONSERVED	#N/A
FGL2	GOBP_NEGATIVE_REGULATION_OF_MULTICELLULAR_ORGANISMAL_PROCESS	1.65613e-08	2.06852	Up-regulated	BP	URG	URG	#N/A	CONSERVED	#N/A
FGL2	GOBP_REGULATION_OF_CELL_DIFFERENTIATION	5.56212e-09	1.94882	Up-regulated	BP	URG	URG	#N/A	CONSERVED	#N/A
FGL2	GOBP_REGULATION_OF_IMMUNE_SYSTEM_PROCESS	1.89741e-11	2.10811	Up-regulated	BP	URG	URG	#N/A	CONSERVED	#N/A
FGL2	GOBP_REGULATION_OF_MULTICELLULAR_ORGANISMAL_DEVELOPMENT	8.83791e-11	2.07802	Up-regulated	BP	URG	URG	#N/A	CONSERVED	#N/A
FGL2	GOBP_REGULATION_OF_RESPONSE_TO_EXTERNAL_STIMULUS	1.33101e-09	2.15353	Up-regulated	BP	URG	URG	#N/A	CONSERVED	#N/A
FGL2	GOMF_EXTRACELLULAR_MATRIX_STRUCTURAL_CONSTITUENT	7.61989e-05	2.30448	Up-regulated	MF	URG	URG	#N/A	CONSERVED	#N/A
SLC26A7	GOBP_INORGANIC_ANION_TRANSPORT	0.00252124	1.99338	Up-regulated	BP	URG	URG	#N/A	CONSERVED	#N/A
SLC26A7	GOBP_SULFUR_COMPOUND_TRANSPORT	0.00336761	2.00873	Up-regulated	BP	URG	URG	#N/A	CONSERVED	#N/A
SLC26A7	GOMF_INORGANIC_ANION_TRANSMEMBRANE_TRANSPORTER_ACTIVITY	0.0029873	2.12965	Up-regulated	MF	URG	URG	#N/A	CONSERVED	#N/A
SLC26A7	GOMF_SULFUR_COMPOUND_TRANSMEMBRANE_TRANSPORTER_ACTIVITY	0.0267817	1.91839	Up-regulated	MF	URG	URG	#N/A	#N/A	NEW
NMU	GOBP_NEUROPEPTIDE_SIGNALING_PATHWAY	0.000362832	-2.57925	Down-regulated	BP	EEG	DRG	#N/A	#N/A	NEW
NMU	GOBP_SYNAPTIC_SIGNALING	1.7983e-11	-2.74249	Down-regulated	BP	EEG	DRG	#N/A	CONSERVED	#N/A
KRT7	GOBP_KERATINIZATION	0.0149531	-2.07939	Down-regulated	BP	DRG	DRG	#N/A	#N/A	NEW
S100A9	GOBP_ANTIMICROBIAL_HUMORAL_RESPONSE	0.0179098	1.87366	Up-regulated	BP	URG	URG	#N/A	#N/A	NEW
S100A9	GOBP_APOPTOTIC_PROCESS	2.50624e-07	1.83826	Up-regulated	BP	URG	URG	#N/A	#N/A	NEW
S100A9	GOBP_BIOLOGICAL_PROCESS_INVOLVED_IN_INTERSPECIES_INTERACTION_BETWEEN_ORGANISMS	4.24797e-11	2.09526	Up-regulated	BP	URG	URG	#N/A	CONSERVED	#N/A
S100A9	GOBP_CELL_ADHESION	1.78817e-11	2.10351	Up-regulated	BP	URG	URG	#N/A	CONSERVED	#N/A
S100A9	GOBP_CELL_MOTILITY	6.64811e-08	1.89159	Up-regulated	BP	URG	URG	#N/A	CONSERVED	#N/A
S100A9	GOBP_CHRONIC_INFLAMMATORY_RESPONSE	0.021909	1.81809	Up-regulated	BP	URG	URG	#N/A	CONSERVED	#N/A
S100A9	GOBP_DEFENSE_RESPONSE	2.21403e-13	2.1624	Up-regulated	BP	URG	URG	#N/A	CONSERVED	#N/A
S100A9	GOBP_DEFENSE_RESPONSE_TO_BACTERIUM	6.87639e-06	2.37864	Up-regulated	BP	URG	URG	#N/A	#N/A	NEW
S100A9	GOBP_GROWTH	0.000468341	1.74729	Up-regulated	BP	URG	URG	#N/A	CONSERVED	#N/A
S100A9	GOBP_HUMORAL_IMMUNE_RESPONSE	1.02357e-05	2.37777	Up-regulated	BP	URG	URG	#N/A	CONSERVED	#N/A
S100A9	GOBP_IMMUNE_RESPONSE	5.69004e-18	2.31387	Up-regulated	BP	URG	URG	#N/A	CONSERVED	#N/A
S100A9	GOBP_INFLAMMATORY_RESPONSE	1.85504e-11	2.36204	Up-regulated	BP	URG	URG	#N/A	CONSERVED	#N/A
S100A9	GOBP_LEUKOCYTE_CHEMOTAXIS	5.79904e-05	2.24999	Up-regulated	BP	URG	URG	#N/A	#N/A	NEW
S100A9	GOBP_LEUKOCYTE_MIGRATION	3.65495e-05	2.21265	Up-regulated	BP	URG	URG	#N/A	#N/A	NEW
S100A9	GOBP_NEUTROPHIL_MIGRATION	1.14302e-05	2.41943	Up-regulated	BP	URG	URG	#N/A	CONSERVED	#N/A
S100A9	GOBP_POSITIVE_REGULATION_OF_INTRACELLULAR_SIGNAL_TRANSDUCTION	0.00050771	1.73129	Up-regulated	BP	URG	URG	#N/A	#N/A	NEW
S100A9	GOBP_REGULATION_OF_CATALYTIC_ACTIVITY	4.5304e-05	1.68456	Up-regulated	BP	URG	URG	#N/A	CONSERVED	#N/A
S100A9	GOBP_REGULATION_OF_DNA_BINDING_TRANSCRIPTION_FACTOR_ACTIVITY	0.00019202	1.99128	Up-regulated	BP	URG	URG	#N/A	CONSERVED	#N/A
S100A9	GOBP_REGULATION_OF_PEPTIDASE_ACTIVITY	6.87639e-06	2.28559	Up-regulated	BP	URG	URG	#N/A	CONSERVED	#N/A
S100A9	GOBP_REGULATION_OF_RESPONSE_TO_EXTERNAL_STIMULUS	1.33101e-09	2.15353	Up-regulated	BP	URG	URG	#N/A	CONSERVED	#N/A
S100A9	GOBP_RESPONSE_TO_BACTERIUM	2.08058e-11	2.48424	Up-regulated	BP	URG	URG	#N/A	CONSERVED	#N/A
S100A9	GOBP_RESPONSE_TO_LIPID	8.12225e-07	1.99715	Up-regulated	BP	URG	URG	#N/A	CONSERVED	#N/A
S100A9	GOMF_FATTY_ACID_BINDING	0.0267817	1.86991	Up-regulated	MF	URG	URG	#N/A	#N/A	NEW
S100A9	GOMF_RAGE_RECEPTOR_BINDING	0.0029873	1.93789	Up-regulated	MF	URG	URG	#N/A	CONSERVED	#N/A
S100A9	GOMF_SIGNALING_RECEPTOR_BINDING	9.9506e-06	1.84163	Up-regulated	MF	URG	URG	#N/A	CONSERVED	#N/A
S100A9	GOMF_TOLL_LIKE_RECEPTOR_BINDING	0.0267817	1.87151	Up-regulated	MF	URG	URG	#N/A	CONSERVED	#N/A
HCRTR1	GOBP_NEUROPEPTIDE_SIGNALING_PATHWAY	0.000362832	-2.57925	Down-regulated	BP	DRG	DRG	#N/A	#N/A	NEW
HCRTR1	GOBP_SYNAPTIC_SIGNALING	1.7983e-11	-2.74249	Down-regulated	BP	DRG	DRG	#N/A	CONSERVED	#N/A
RTP1	GOBP_DETECTION_OF_STIMULUS_INVOLVED_IN_SENSORY_PERCEPTION	0.0360017	-1.96723	Down-regulated	BP	EEG	DRG	#N/A	CONSERVED	#N/A
STEAP4	GOBP_PROTEIN_TRIMERIZATION	0.0344348	1.76818	Up-regulated	BP	URG	URG	#N/A	CONSERVED	#N/A
P2RX2	GOBP_SYNAPTIC_SIGNALING	1.7983e-11	-2.74249	Down-regulated	BP	DRG	DRG	#N/A	CONSERVED	#N/A
P2RX2	GOMF_EXCITATORY_EXTRACELLULAR_LIGAND_GATED_MONOATOMIC_ION_CHANNEL_ACTIVITY	0.0435552	-1.95431	Down-regulated	MF	DRG	DRG	#N/A	#N/A	NEW
P2RX2	GOMF_MONOATOMIC_CATION_CHANNEL_ACTIVITY	0.0029873	-2.08575	Down-regulated	MF	DRG	DRG	#N/A	#N/A	NEW
F13A1	GOBP_PEPTIDE_CROSS_LINKING	0.000398746	2.03735	Up-regulated	BP	URG	URG	#N/A	CONSERVED	#N/A
F13A1	GOBP_RESPONSE_TO_WOUNDING	2.90276e-07	2.14723	Up-regulated	BP	URG	URG	#N/A	#N/A	NEW
C7	GOBP_BIOLOGICAL_PROCESS_INVOLVED_IN_INTERSPECIES_INTERACTION_BETWEEN_ORGANISMS	4.24797e-11	2.09526	Up-regulated	BP	URG	URG	#N/A	CONSERVED	#N/A
C7	GOBP_DEFENSE_RESPONSE	2.21403e-13	2.1624	Up-regulated	BP	URG	URG	#N/A	CONSERVED	#N/A
C7	GOBP_HUMORAL_IMMUNE_RESPONSE	1.02357e-05	2.37777	Up-regulated	BP	URG	URG	#N/A	CONSERVED	#N/A
C7	GOBP_IMMUNE_RESPONSE	5.69004e-18	2.31387	Up-regulated	BP	URG	URG	#N/A	CONSERVED	#N/A
C7	GOBP_REGULATION_OF_IMMUNE_SYSTEM_PROCESS	1.89741e-11	2.10811	Up-regulated	BP	URG	URG	#N/A	CONSERVED	#N/A
FMOD	GOBP_ENZYME_LINKED_RECEPTOR_PROTEIN_SIGNALING_PATHWAY	0.000262589	1.7686	Up-regulated	BP	URG	URG	#N/A	CONSERVED	#N/A
FMOD	GOBP_EXTERNAL_ENCAPSULATING_STRUCTURE_ORGANIZATION	6.79638e-06	2.24682	Up-regulated	BP	URG	URG	#N/A	CONSERVED	#N/A
FMOD	GOBP_RESPONSE_TO_ENDOGENOUS_STIMULUS	0.000243913	1.59976	Up-regulated	BP	URG	URG	#N/A	CONSERVED	#N/A
FMOD	GOMF_EXTRACELLULAR_MATRIX_STRUCTURAL_CONSTITUENT	7.61989e-05	2.30448	Up-regulated	MF	URG	URG	#N/A	CONSERVED	#N/A
GPC3	GOBP_ANIMAL_ORGAN_MORPHOGENESIS	1.10158e-08	2.10165	Up-regulated	BP	URG	URG	#N/A	CONSERVED	#N/A
GPC3	GOBP_BIOLOGICAL_PROCESS_INVOLVED_IN_INTERSPECIES_INTERACTION_BETWEEN_ORGANISMS	4.24797e-11	2.09526	Up-regulated	BP	URG	URG	#N/A	CONSERVED	#N/A
GPC3	GOBP_CELL_MOTILITY	6.64811e-08	1.89159	Up-regulated	BP	URG	URG	#N/A	CONSERVED	#N/A
GPC3	GOBP_CIRCULATORY_SYSTEM_DEVELOPMENT	2.07674e-10	2.11291	Up-regulated	BP	URG	URG	#N/A	CONSERVED	#N/A
GPC3	GOBP_EMBRYONIC_MORPHOGENESIS	3.58196e-07	2.16227	Up-regulated	BP	URG	URG	#N/A	CONSERVED	#N/A
GPC3	GOBP_ENZYME_LINKED_RECEPTOR_PROTEIN_SIGNALING_PATHWAY	0.000262589	1.7686	Up-regulated	BP	URG	URG	#N/A	CONSERVED	#N/A
GPC3	GOBP_EPITHELIAL_CELL_PROLIFERATION	1.59612e-08	2.3827	Up-regulated	BP	URG	URG	#N/A	CONSERVED	#N/A
GPC3	GOBP_EPITHELIUM_DEVELOPMENT	1.07639e-07	1.98854	Up-regulated	BP	URG	URG	#N/A	CONSERVED	#N/A
GPC3	GOBP_GROWTH	0.000468341	1.74729	Up-regulated	BP	URG	URG	#N/A	CONSERVED	#N/A
GPC3	GOBP_HEMOPOIESIS	1.21664e-07	2.06314	Up-regulated	BP	URG	URG	#N/A	CONSERVED	#N/A
GPC3	GOBP_NEGATIVE_REGULATION_OF_MOLECULAR_FUNCTION	0.00150461	1.70547	Up-regulated	BP	URG	URG	#N/A	CONSERVED	#N/A
GPC3	GOBP_REGULATION_OF_CATALYTIC_ACTIVITY	4.5304e-05	1.68456	Up-regulated	BP	URG	URG	#N/A	CONSERVED	#N/A
GPC3	GOBP_REGULATION_OF_CELL_POPULATION_PROLIFERATION	1.36223e-09	1.96264	Up-regulated	BP	URG	URG	#N/A	CONSERVED	#N/A
GPC3	GOBP_REGULATION_OF_PEPTIDASE_ACTIVITY	6.87639e-06	2.28559	Up-regulated	BP	URG	URG	#N/A	CONSERVED	#N/A
GPC3	GOBP_RENAL_SYSTEM_DEVELOPMENT	0.000225871	2.02792	Up-regulated	BP	URG	URG	#N/A	CONSERVED	#N/A
GPC3	GOBP_RESPONSE_TO_BACTERIUM	2.08058e-11	2.48424	Up-regulated	BP	URG	URG	#N/A	CONSERVED	#N/A
GPC3	GOBP_RESPONSE_TO_ENDOGENOUS_STIMULUS	0.000243913	1.59976	Up-regulated	BP	URG	URG	#N/A	CONSERVED	#N/A
GPC3	GOBP_TISSUE_MORPHOGENESIS	6.19572e-08	2.23932	Up-regulated	BP	URG	URG	#N/A	CONSERVED	#N/A
GPC3	GOBP_TUBE_MORPHOGENESIS	1.78817e-11	2.31005	Up-regulated	BP	URG	URG	#N/A	CONSERVED	#N/A
GPC3	GOBP_VASCULATURE_DEVELOPMENT	2.39983e-10	2.30347	Up-regulated	BP	URG	URG	#N/A	CONSERVED	#N/A
GPC3	GOMF_PEPTIDASE_REGULATOR_ACTIVITY	0.00208901	2.14583	Up-regulated	MF	URG	URG	#N/A	CONSERVED	#N/A
PRPH2	GOBP_DETECTION_OF_STIMULUS_INVOLVED_IN_SENSORY_PERCEPTION	0.0360017	-1.96723	Down-regulated	BP	DRG	DRG	#N/A	CONSERVED	#N/A
FRZB	GOBP_ANIMAL_ORGAN_MORPHOGENESIS	1.10158e-08	2.10165	Up-regulated	BP	URG	URG	#N/A	CONSERVED	#N/A
FRZB	GOBP_APOPTOTIC_PROCESS	2.50624e-07	1.83826	Up-regulated	BP	URG	URG	#N/A	#N/A	NEW
FRZB	GOBP_EAR_DEVELOPMENT	0.000289793	2.11015	Up-regulated	BP	URG	URG	#N/A	CONSERVED	#N/A
FRZB	GOBP_EMBRYONIC_MORPHOGENESIS	3.58196e-07	2.16227	Up-regulated	BP	URG	URG	#N/A	CONSERVED	#N/A
FRZB	GOBP_EPITHELIUM_DEVELOPMENT	1.07639e-07	1.98854	Up-regulated	BP	URG	URG	#N/A	CONSERVED	#N/A
FRZB	GOBP_GROWTH	0.000468341	1.74729	Up-regulated	BP	URG	URG	#N/A	CONSERVED	#N/A
FRZB	GOBP_NEGATIVE_REGULATION_OF_DEVELOPMENTAL_PROCESS	3.58196e-07	2.05206	Up-regulated	BP	URG	URG	#N/A	CONSERVED	#N/A
FRZB	GOBP_NEGATIVE_REGULATION_OF_MULTICELLULAR_ORGANISMAL_PROCESS	1.65613e-08	2.06852	Up-regulated	BP	URG	URG	#N/A	CONSERVED	#N/A
FRZB	GOBP_REGULATION_OF_CELL_DIFFERENTIATION	5.56212e-09	1.94882	Up-regulated	BP	URG	URG	#N/A	CONSERVED	#N/A
FRZB	GOBP_REGULATION_OF_CELL_POPULATION_PROLIFERATION	1.36223e-09	1.96264	Up-regulated	BP	URG	URG	#N/A	CONSERVED	#N/A
FRZB	GOBP_REGULATION_OF_EPITHELIAL_CELL_DIFFERENTIATION	0.000157587	2.21344	Up-regulated	BP	URG	URG	#N/A	CONSERVED	#N/A
FRZB	GOBP_REGULATION_OF_MULTICELLULAR_ORGANISMAL_DEVELOPMENT	8.83791e-11	2.07802	Up-regulated	BP	URG	URG	#N/A	CONSERVED	#N/A
FRZB	GOBP_SKELETAL_SYSTEM_DEVELOPMENT	1.22897e-10	2.44411	Up-regulated	BP	URG	URG	#N/A	CONSERVED	#N/A
FRZB	GOBP_TISSUE_MORPHOGENESIS	6.19572e-08	2.23932	Up-regulated	BP	URG	URG	#N/A	CONSERVED	#N/A
SLC22A2	GOBP_LIPID_LOCALIZATION	0.0043413	1.79603	Up-regulated	BP	URG	URG	#N/A	CONSERVED	#N/A
SLC22A2	GOBP_MODIFIED_AMINO_ACID_TRANSPORT	0.00143128	2.11752	Up-regulated	BP	URG	URG	#N/A	CONSERVED	#N/A
SLC22A2	GOBP_MONOCARBOXYLIC_ACID_TRANSPORT	0.00148425	2.07518	Up-regulated	BP	URG	URG	#N/A	#N/A	NEW
SLC22A2	GOBP_POSITIVE_REGULATION_OF_GENE_EXPRESSION	1.92028e-07	1.98719	Up-regulated	BP	URG	URG	#N/A	CONSERVED	#N/A
SLC22A2	GOBP_REGULATION_OF_CATALYTIC_ACTIVITY	4.5304e-05	1.68456	Up-regulated	BP	URG	URG	#N/A	CONSERVED	#N/A
SLC22A2	GOBP_REGULATION_OF_PEPTIDASE_ACTIVITY	6.87639e-06	2.28559	Up-regulated	BP	URG	URG	#N/A	CONSERVED	#N/A
SLC22A2	GOBP_SULFUR_COMPOUND_TRANSPORT	0.00336761	2.00873	Up-regulated	BP	URG	URG	#N/A	CONSERVED	#N/A
SLC22A2	GOBP_VASCULAR_PROCESS_IN_CIRCULATORY_SYSTEM	0.00010379	2.1644	Up-regulated	BP	URG	URG	#N/A	#N/A	NEW
SLC22A2	GOMF_LIPID_TRANSPORTER_ACTIVITY	0.0445939	1.77783	Up-regulated	MF	URG	URG	#N/A	#N/A	NEW
SLC22A2	GOMF_MODIFIED_AMINO_ACID_TRANSMEMBRANE_TRANSPORTER_ACTIVITY	0.00765624	1.98879	Up-regulated	MF	URG	URG	#N/A	CONSERVED	#N/A
SLC22A2	GOMF_SULFUR_COMPOUND_TRANSMEMBRANE_TRANSPORTER_ACTIVITY	0.0267817	1.91839	Up-regulated	MF	URG	URG	#N/A	#N/A	NEW
KLF5	GOBP_ANATOMICAL_STRUCTURE_FORMATION_INVOLVED_IN_MORPHOGENESIS	4.34715e-11	2.19982	Up-regulated	BP	URG	URG	#N/A	CONSERVED	#N/A
KLF5	GOBP_CELL_ACTIVATION	2.21403e-13	2.30686	Up-regulated	BP	URG	URG	#N/A	CONSERVED	#N/A
KLF5	GOBP_CIRCULATORY_SYSTEM_DEVELOPMENT	2.07674e-10	2.11291	Up-regulated	BP	URG	URG	#N/A	CONSERVED	#N/A
KLF5	GOBP_EPITHELIUM_DEVELOPMENT	1.07639e-07	1.98854	Up-regulated	BP	URG	URG	#N/A	CONSERVED	#N/A
KLF5	GOBP_GROWTH	0.000468341	1.74729	Up-regulated	BP	URG	URG	#N/A	CONSERVED	#N/A
KLF5	GOBP_POSITIVE_REGULATION_OF_TRANSCRIPTION_BY_RNA_POLYMERASE_II	0.000338289	1.69336	Up-regulated	BP	URG	URG	#N/A	CONSERVED	#N/A
KLF5	GOBP_REGULATION_OF_CELL_DIFFERENTIATION	5.56212e-09	1.94882	Up-regulated	BP	URG	URG	#N/A	CONSERVED	#N/A
KLF5	GOBP_TUBE_MORPHOGENESIS	1.78817e-11	2.31005	Up-regulated	BP	URG	URG	#N/A	CONSERVED	#N/A
KLF5	GOBP_VASCULATURE_DEVELOPMENT	2.39983e-10	2.30347	Up-regulated	BP	URG	URG	#N/A	CONSERVED	#N/A
KLF5	GOMF_DNA_BINDING_TRANSCRIPTION_ACTIVATOR_ACTIVITY	0.00311106	1.88288	Up-regulated	MF	URG	URG	#N/A	CONSERVED	#N/A
KLF5	GOMF_SEQUENCE_SPECIFIC_DNA_BINDING	0.00647503	1.57453	Up-regulated	MF	URG	URG	#N/A	#N/A	NEW
GALR1	GOBP_NEUROPEPTIDE_SIGNALING_PATHWAY	0.000362832	-2.57925	Down-regulated	BP	DRG	DRG	#N/A	#N/A	NEW
GALR1	GOMF_NEUROPEPTIDE_RECEPTOR_ACTIVITY	0.0267817	-2.11113	Down-regulated	MF	DRG	DRG	#N/A	#N/A	NEW
MCHR2	GOBP_NEUROPEPTIDE_SIGNALING_PATHWAY	0.000362832	-2.57925	Down-regulated	BP	EEG	DRG	#N/A	#N/A	NEW
NKX6-1	GOBP_ANIMAL_ORGAN_MORPHOGENESIS	1.10158e-08	2.10165	Up-regulated	BP	URG	URG	#N/A	CONSERVED	#N/A
NKX6-1	GOBP_CELL_MOTILITY	6.64811e-08	1.89159	Up-regulated	BP	URG	URG	#N/A	CONSERVED	#N/A
NKX6-1	GOBP_EPITHELIAL_CELL_PROLIFERATION	1.59612e-08	2.3827	Up-regulated	BP	URG	URG	#N/A	CONSERVED	#N/A
NKX6-1	GOBP_EPITHELIUM_DEVELOPMENT	1.07639e-07	1.98854	Up-regulated	BP	URG	URG	#N/A	CONSERVED	#N/A
NKX6-1	GOBP_GROWTH	0.000468341	1.74729	Up-regulated	BP	URG	URG	#N/A	CONSERVED	#N/A
NKX6-1	GOBP_NEGATIVE_REGULATION_OF_DEVELOPMENTAL_PROCESS	3.58196e-07	2.05206	Up-regulated	BP	URG	URG	#N/A	CONSERVED	#N/A
NKX6-1	GOBP_NEGATIVE_REGULATION_OF_MULTICELLULAR_ORGANISMAL_PROCESS	1.65613e-08	2.06852	Up-regulated	BP	URG	URG	#N/A	CONSERVED	#N/A
NKX6-1	GOBP_POSITIVE_REGULATION_OF_MULTICELLULAR_ORGANISMAL_PROCESS	2.29101e-11	2.00659	Up-regulated	BP	URG	URG	#N/A	CONSERVED	#N/A
NKX6-1	GOBP_POSITIVE_REGULATION_OF_TRANSCRIPTION_BY_RNA_POLYMERASE_II	0.000338289	1.69336	Up-regulated	BP	URG	URG	#N/A	CONSERVED	#N/A
NKX6-1	GOBP_REGULATION_OF_CELL_DIFFERENTIATION	5.56212e-09	1.94882	Up-regulated	BP	URG	URG	#N/A	CONSERVED	#N/A
NKX6-1	GOBP_REGULATION_OF_DNA_BINDING_TRANSCRIPTION_FACTOR_ACTIVITY	0.00019202	1.99128	Up-regulated	BP	URG	URG	#N/A	CONSERVED	#N/A
NKX6-1	GOBP_REGULATION_OF_MULTICELLULAR_ORGANISMAL_DEVELOPMENT	8.83791e-11	2.07802	Up-regulated	BP	URG	URG	#N/A	CONSERVED	#N/A
NKX6-1	GOBP_RESPONSE_TO_ENDOGENOUS_STIMULUS	0.000243913	1.59976	Up-regulated	BP	URG	URG	#N/A	CONSERVED	#N/A
NKX6-1	GOMF_SEQUENCE_SPECIFIC_DNA_BINDING	0.00647503	1.57453	Up-regulated	MF	URG	URG	#N/A	#N/A	NEW
OLFML2A	GOBP_EXTERNAL_ENCAPSULATING_STRUCTURE_ORGANIZATION	6.79638e-06	2.24682	Up-regulated	BP	URG	URG	#N/A	CONSERVED	#N/A
SRPX2	GOBP_ANATOMICAL_STRUCTURE_FORMATION_INVOLVED_IN_MORPHOGENESIS	4.34715e-11	2.19982	Up-regulated	BP	URG	URG	#N/A	CONSERVED	#N/A
SRPX2	GOBP_CELL_ADHESION	1.78817e-11	2.10351	Up-regulated	BP	URG	URG	#N/A	CONSERVED	#N/A
SRPX2	GOBP_CELL_MOTILITY	6.64811e-08	1.89159	Up-regulated	BP	URG	URG	#N/A	CONSERVED	#N/A
SRPX2	GOBP_CIRCULATORY_SYSTEM_DEVELOPMENT	2.07674e-10	2.11291	Up-regulated	BP	URG	URG	#N/A	CONSERVED	#N/A
SRPX2	GOBP_POSITIVE_REGULATION_OF_MULTICELLULAR_ORGANISMAL_PROCESS	2.29101e-11	2.00659	Up-regulated	BP	URG	URG	#N/A	CONSERVED	#N/A
SRPX2	GOBP_REGULATION_OF_MULTICELLULAR_ORGANISMAL_DEVELOPMENT	8.83791e-11	2.07802	Up-regulated	BP	URG	URG	#N/A	CONSERVED	#N/A
SRPX2	GOBP_TUBE_MORPHOGENESIS	1.78817e-11	2.31005	Up-regulated	BP	URG	URG	#N/A	CONSERVED	#N/A
SRPX2	GOBP_VASCULATURE_DEVELOPMENT	2.39983e-10	2.30347	Up-regulated	BP	URG	URG	#N/A	CONSERVED	#N/A
SRPX2	GOMF_EXTRACELLULAR_MATRIX_STRUCTURAL_CONSTITUENT	7.61989e-05	2.30448	Up-regulated	MF	URG	URG	#N/A	CONSERVED	#N/A
SRPX2	GOMF_GROWTH_FACTOR_BINDING	0.0107495	1.93358	Up-regulated	MF	URG	URG	#N/A	CONSERVED	#N/A
SRPX2	GOMF_SIGNALING_RECEPTOR_BINDING	9.9506e-06	1.84163	Up-regulated	MF	URG	URG	#N/A	CONSERVED	#N/A
LRRC55	GOBP_POSITIVE_REGULATION_OF_POTASSIUM_ION_TRANSPORT	0.0429636	-1.95602	Down-regulated	BP	DRG	DRG	#N/A	#N/A	NEW
LRRC55	GOMF_MONOATOMIC_CATION_CHANNEL_ACTIVITY	0.0029873	-2.08575	Down-regulated	MF	DRG	DRG	#N/A	#N/A	NEW
PHLDB2	GOBP_ANATOMICAL_STRUCTURE_FORMATION_INVOLVED_IN_MORPHOGENESIS	4.34715e-11	2.19982	Up-regulated	BP	URG	URG	#N/A	CONSERVED	#N/A
PHLDB2	GOBP_CELL_ADHESION	1.78817e-11	2.10351	Up-regulated	BP	URG	URG	#N/A	CONSERVED	#N/A
PHLDB2	GOBP_CELL_MOTILITY	6.64811e-08	1.89159	Up-regulated	BP	URG	URG	#N/A	CONSERVED	#N/A
PHLDB2	GOBP_EMBRYONIC_MORPHOGENESIS	3.58196e-07	2.16227	Up-regulated	BP	URG	URG	#N/A	CONSERVED	#N/A
PHLDB2	GOBP_EPITHELIUM_DEVELOPMENT	1.07639e-07	1.98854	Up-regulated	BP	URG	URG	#N/A	CONSERVED	#N/A
PHLDB2	GOBP_EXTERNAL_ENCAPSULATING_STRUCTURE_ORGANIZATION	6.79638e-06	2.24682	Up-regulated	BP	URG	URG	#N/A	CONSERVED	#N/A
PHLDB2	GOBP_REGULATION_OF_CELL_DIFFERENTIATION	5.56212e-09	1.94882	Up-regulated	BP	URG	URG	#N/A	CONSERVED	#N/A
PHLDB2	GOBP_REGULATION_OF_MULTICELLULAR_ORGANISMAL_DEVELOPMENT	8.83791e-11	2.07802	Up-regulated	BP	URG	URG	#N/A	CONSERVED	#N/A
PHLDB2	GOBP_REGULATION_OF_RESPONSE_TO_EXTERNAL_STIMULUS	1.33101e-09	2.15353	Up-regulated	BP	URG	URG	#N/A	CONSERVED	#N/A
PHLDB2	GOBP_RESPONSE_TO_WOUNDING	2.90276e-07	2.14723	Up-regulated	BP	URG	URG	#N/A	#N/A	NEW
PHLDB2	GOBP_TISSUE_MORPHOGENESIS	6.19572e-08	2.23932	Up-regulated	BP	URG	URG	#N/A	CONSERVED	#N/A
RHO	GOBP_DETECTION_OF_STIMULUS_INVOLVED_IN_SENSORY_PERCEPTION	0.0360017	-1.96723	Down-regulated	BP	DRG	DRG	#N/A	CONSERVED	#N/A
FOXC1	GOBP_AMINOGLYCAN_METABOLIC_PROCESS	0.0186768	1.85569	Up-regulated	BP	URG	URG	#N/A	#N/A	NEW
FOXC1	GOBP_ANATOMICAL_STRUCTURE_FORMATION_INVOLVED_IN_MORPHOGENESIS	4.34715e-11	2.19982	Up-regulated	BP	URG	URG	#N/A	CONSERVED	#N/A
FOXC1	GOBP_ANIMAL_ORGAN_MORPHOGENESIS	1.10158e-08	2.10165	Up-regulated	BP	URG	URG	#N/A	CONSERVED	#N/A
FOXC1	GOBP_APOPTOTIC_PROCESS	2.50624e-07	1.83826	Up-regulated	BP	URG	URG	#N/A	#N/A	NEW
FOXC1	GOBP_CELL_MOTILITY	6.64811e-08	1.89159	Up-regulated	BP	URG	URG	#N/A	CONSERVED	#N/A
FOXC1	GOBP_CIRCULATORY_SYSTEM_DEVELOPMENT	2.07674e-10	2.11291	Up-regulated	BP	URG	URG	#N/A	CONSERVED	#N/A
FOXC1	GOBP_DEVELOPMENTAL_PROCESS_INVOLVED_IN_REPRODUCTION	0.00278317	1.74463	Up-regulated	BP	URG	URG	#N/A	#N/A	NEW
FOXC1	GOBP_EMBRYONIC_MORPHOGENESIS	3.58196e-07	2.16227	Up-regulated	BP	URG	URG	#N/A	CONSERVED	#N/A
FOXC1	GOBP_ENZYME_LINKED_RECEPTOR_PROTEIN_SIGNALING_PATHWAY	0.000262589	1.7686	Up-regulated	BP	URG	URG	#N/A	CONSERVED	#N/A
FOXC1	GOBP_EPITHELIUM_DEVELOPMENT	1.07639e-07	1.98854	Up-regulated	BP	URG	URG	#N/A	CONSERVED	#N/A
FOXC1	GOBP_EXTERNAL_ENCAPSULATING_STRUCTURE_ORGANIZATION	6.79638e-06	2.24682	Up-regulated	BP	URG	URG	#N/A	CONSERVED	#N/A
FOXC1	GOBP_GROWTH	0.000468341	1.74729	Up-regulated	BP	URG	URG	#N/A	CONSERVED	#N/A
FOXC1	GOBP_HEMOPOIESIS	1.21664e-07	2.06314	Up-regulated	BP	URG	URG	#N/A	CONSERVED	#N/A
FOXC1	GOBP_MESODERM_DEVELOPMENT	2.1325e-05	2.32403	Up-regulated	BP	URG	URG	#N/A	#N/A	NEW
FOXC1	GOBP_MULTICELLULAR_ORGANISMAL_LEVEL_HOMEOSTASIS	4.97975e-05	1.94657	Up-regulated	BP	URG	URG	#N/A	CONSERVED	#N/A
FOXC1	GOBP_MUSCLE_CELL_PROLIFERATION	7.28963e-05	2.24657	Up-regulated	BP	URG	URG	#N/A	CONSERVED	#N/A
FOXC1	GOBP_NEGATIVE_REGULATION_OF_DEVELOPMENTAL_PROCESS	3.58196e-07	2.05206	Up-regulated	BP	URG	URG	#N/A	CONSERVED	#N/A
FOXC1	GOBP_NEGATIVE_REGULATION_OF_MULTICELLULAR_ORGANISMAL_PROCESS	1.65613e-08	2.06852	Up-regulated	BP	URG	URG	#N/A	CONSERVED	#N/A
FOXC1	GOBP_POSITIVE_REGULATION_OF_GENE_EXPRESSION	1.92028e-07	1.98719	Up-regulated	BP	URG	URG	#N/A	CONSERVED	#N/A
FOXC1	GOBP_POSITIVE_REGULATION_OF_MULTICELLULAR_ORGANISMAL_PROCESS	2.29101e-11	2.00659	Up-regulated	BP	URG	URG	#N/A	CONSERVED	#N/A
FOXC1	GOBP_POSITIVE_REGULATION_OF_TRANSCRIPTION_BY_RNA_POLYMERASE_II	0.000338289	1.69336	Up-regulated	BP	URG	URG	#N/A	CONSERVED	#N/A
FOXC1	GOBP_REGULATION_OF_CELL_DIFFERENTIATION	5.56212e-09	1.94882	Up-regulated	BP	URG	URG	#N/A	CONSERVED	#N/A
FOXC1	GOBP_REGULATION_OF_EPITHELIAL_CELL_DIFFERENTIATION	0.000157587	2.21344	Up-regulated	BP	URG	URG	#N/A	CONSERVED	#N/A
FOXC1	GOBP_REGULATION_OF_MULTICELLULAR_ORGANISMAL_DEVELOPMENT	8.83791e-11	2.07802	Up-regulated	BP	URG	URG	#N/A	CONSERVED	#N/A
FOXC1	GOBP_RENAL_SYSTEM_DEVELOPMENT	0.000225871	2.02792	Up-regulated	BP	URG	URG	#N/A	CONSERVED	#N/A
FOXC1	GOBP_RESPONSE_TO_ENDOGENOUS_STIMULUS	0.000243913	1.59976	Up-regulated	BP	URG	URG	#N/A	CONSERVED	#N/A
FOXC1	GOBP_SKELETAL_SYSTEM_DEVELOPMENT	1.22897e-10	2.44411	Up-regulated	BP	URG	URG	#N/A	CONSERVED	#N/A
FOXC1	GOBP_TISSUE_MORPHOGENESIS	6.19572e-08	2.23932	Up-regulated	BP	URG	URG	#N/A	CONSERVED	#N/A
FOXC1	GOBP_TISSUE_REMODELING	0.000243441	2.20886	Up-regulated	BP	URG	URG	#N/A	CONSERVED	#N/A
FOXC1	GOBP_TUBE_MORPHOGENESIS	1.78817e-11	2.31005	Up-regulated	BP	URG	URG	#N/A	CONSERVED	#N/A
FOXC1	GOBP_VASCULAR_PROCESS_IN_CIRCULATORY_SYSTEM	0.00010379	2.1644	Up-regulated	BP	URG	URG	#N/A	#N/A	NEW
FOXC1	GOBP_VASCULATURE_DEVELOPMENT	2.39983e-10	2.30347	Up-regulated	BP	URG	URG	#N/A	CONSERVED	#N/A
FOXC1	GOMF_DNA_BINDING_TRANSCRIPTION_ACTIVATOR_ACTIVITY	0.00311106	1.88288	Up-regulated	MF	URG	URG	#N/A	CONSERVED	#N/A
FOXC1	GOMF_SEQUENCE_SPECIFIC_DNA_BINDING	0.00647503	1.57453	Up-regulated	MF	URG	URG	#N/A	#N/A	NEW
PPEF1	GOBP_DETECTION_OF_STIMULUS_INVOLVED_IN_SENSORY_PERCEPTION	0.0360017	-1.96723	Down-regulated	BP	DRG	DRG	#N/A	CONSERVED	#N/A
RGS4	GOBP_SYNAPTIC_SIGNALING	1.7983e-11	-2.74249	Down-regulated	BP	EEG	DRG	#N/A	CONSERVED	#N/A
KRT5	GOBP_KERATINIZATION	0.0149531	-2.07939	Down-regulated	BP	EEG	DRG	#N/A	#N/A	NEW
MGP	GOBP_ANIMAL_ORGAN_MORPHOGENESIS	1.10158e-08	2.10165	Up-regulated	BP	URG	URG	#N/A	CONSERVED	#N/A
MGP	GOBP_REGULATION_OF_MULTICELLULAR_ORGANISMAL_DEVELOPMENT	8.83791e-11	2.07802	Up-regulated	BP	URG	URG	#N/A	CONSERVED	#N/A
MGP	GOBP_SKELETAL_SYSTEM_DEVELOPMENT	1.22897e-10	2.44411	Up-regulated	BP	URG	URG	#N/A	CONSERVED	#N/A
MGP	GOMF_EXTRACELLULAR_MATRIX_STRUCTURAL_CONSTITUENT	7.61989e-05	2.30448	Up-regulated	MF	URG	URG	#N/A	CONSERVED	#N/A
AGTR1	GOBP_ANATOMICAL_STRUCTURE_FORMATION_INVOLVED_IN_MORPHOGENESIS	4.34715e-11	2.19982	Up-regulated	BP	URG	URG	#N/A	CONSERVED	#N/A
AGTR1	GOBP_BIOLOGICAL_PROCESS_INVOLVED_IN_INTERSPECIES_INTERACTION_BETWEEN_ORGANISMS	4.24797e-11	2.09526	Up-regulated	BP	URG	URG	#N/A	CONSERVED	#N/A
AGTR1	GOBP_CELL_MOTILITY	6.64811e-08	1.89159	Up-regulated	BP	URG	URG	#N/A	CONSERVED	#N/A
AGTR1	GOBP_CIRCULATORY_SYSTEM_DEVELOPMENT	2.07674e-10	2.11291	Up-regulated	BP	URG	URG	#N/A	CONSERVED	#N/A
AGTR1	GOBP_DEFENSE_RESPONSE	2.21403e-13	2.1624	Up-regulated	BP	URG	URG	#N/A	CONSERVED	#N/A
AGTR1	GOBP_EPITHELIAL_CELL_PROLIFERATION	1.59612e-08	2.3827	Up-regulated	BP	URG	URG	#N/A	CONSERVED	#N/A
AGTR1	GOBP_GROWTH	0.000468341	1.74729	Up-regulated	BP	URG	URG	#N/A	CONSERVED	#N/A
AGTR1	GOBP_INFLAMMATORY_RESPONSE	1.85504e-11	2.36204	Up-regulated	BP	URG	URG	#N/A	CONSERVED	#N/A
AGTR1	GOBP_LIPID_LOCALIZATION	0.0043413	1.79603	Up-regulated	BP	URG	URG	#N/A	CONSERVED	#N/A
AGTR1	GOBP_REACTIVE_OXYGEN_SPECIES_METABOLIC_PROCESS	0.00421137	1.94715	Up-regulated	BP	URG	URG	#N/A	#N/A	NEW
AGTR1	GOBP_REGULATION_OF_CATALYTIC_ACTIVITY	4.5304e-05	1.68456	Up-regulated	BP	URG	URG	#N/A	CONSERVED	#N/A
AGTR1	GOBP_REGULATION_OF_CELL_DIFFERENTIATION	5.56212e-09	1.94882	Up-regulated	BP	URG	URG	#N/A	CONSERVED	#N/A
AGTR1	GOBP_REGULATION_OF_CELL_POPULATION_PROLIFERATION	1.36223e-09	1.96264	Up-regulated	BP	URG	URG	#N/A	CONSERVED	#N/A
AGTR1	GOBP_REGULATION_OF_RESPONSE_TO_EXTERNAL_STIMULUS	1.33101e-09	2.15353	Up-regulated	BP	URG	URG	#N/A	CONSERVED	#N/A
AGTR1	GOBP_RENAL_SYSTEM_DEVELOPMENT	0.000225871	2.02792	Up-regulated	BP	URG	URG	#N/A	CONSERVED	#N/A
AGTR1	GOBP_RESPONSE_TO_ENDOGENOUS_STIMULUS	0.000243913	1.59976	Up-regulated	BP	URG	URG	#N/A	CONSERVED	#N/A
AGTR1	GOBP_TUBE_MORPHOGENESIS	1.78817e-11	2.31005	Up-regulated	BP	URG	URG	#N/A	CONSERVED	#N/A
AGTR1	GOBP_VASCULAR_PROCESS_IN_CIRCULATORY_SYSTEM	0.00010379	2.1644	Up-regulated	BP	URG	URG	#N/A	#N/A	NEW
AGTR1	GOBP_VASCULATURE_DEVELOPMENT	2.39983e-10	2.30347	Up-regulated	BP	URG	URG	#N/A	CONSERVED	#N/A
AGTR1	GOMF_MOLECULAR_TRANSDUCER_ACTIVITY	9.9506e-06	1.93987	Up-regulated	MF	URG	URG	#N/A	CONSERVED	#N/A
AGTR1	GOMF_SIGNALING_RECEPTOR_BINDING	9.9506e-06	1.84163	Up-regulated	MF	URG	URG	#N/A	CONSERVED	#N/A
HTR2C	GOBP_SYNAPTIC_SIGNALING	1.7983e-11	-2.74249	Down-regulated	BP	DRG	DRG	#N/A	CONSERVED	#N/A
CACNA1S	GOBP_CALCIUM_ION_IMPORT_ACROSS_PLASMA_MEMBRANE	0.00289289	-2.3329	Down-regulated	BP	EEG	DRG	#N/A	CONSERVED	#N/A
CACNA1S	GOMF_MONOATOMIC_CATION_CHANNEL_ACTIVITY	0.0029873	-2.08575	Down-regulated	MF	EEG	DRG	#N/A	#N/A	NEW
CYP1B1	GOBP_ANATOMICAL_STRUCTURE_FORMATION_INVOLVED_IN_MORPHOGENESIS	4.34715e-11	2.19982	Up-regulated	BP	URG	URG	#N/A	CONSERVED	#N/A
CYP1B1	GOBP_APOPTOTIC_PROCESS	2.50624e-07	1.83826	Up-regulated	BP	URG	URG	#N/A	#N/A	NEW
CYP1B1	GOBP_CELL_ADHESION	1.78817e-11	2.10351	Up-regulated	BP	URG	URG	#N/A	CONSERVED	#N/A
CYP1B1	GOBP_CELL_MOTILITY	6.64811e-08	1.89159	Up-regulated	BP	URG	URG	#N/A	CONSERVED	#N/A
CYP1B1	GOBP_CELLULAR_RESPONSE_TO_ALCOHOL	0.0248059	1.85827	Up-regulated	BP	URG	URG	#N/A	#N/A	NEW
CYP1B1	GOBP_CIRCULATORY_SYSTEM_DEVELOPMENT	2.07674e-10	2.11291	Up-regulated	BP	URG	URG	#N/A	CONSERVED	#N/A
CYP1B1	GOBP_CYTOKINE_PRODUCTION	1.33101e-09	2.22479	Up-regulated	BP	URG	URG	#N/A	CONSERVED	#N/A
CYP1B1	GOBP_DEVELOPMENTAL_PROCESS_INVOLVED_IN_REPRODUCTION	0.00278317	1.74463	Up-regulated	BP	URG	URG	#N/A	#N/A	NEW
CYP1B1	GOBP_ENDOCRINE_SYSTEM_DEVELOPMENT	0.0103703	1.9324	Up-regulated	BP	URG	URG	#N/A	CONSERVED	#N/A
CYP1B1	GOBP_EXTERNAL_ENCAPSULATING_STRUCTURE_ORGANIZATION	6.79638e-06	2.24682	Up-regulated	BP	URG	URG	#N/A	CONSERVED	#N/A
CYP1B1	GOBP_NEGATIVE_REGULATION_OF_MOLECULAR_FUNCTION	0.00150461	1.70547	Up-regulated	BP	URG	URG	#N/A	CONSERVED	#N/A
CYP1B1	GOBP_POSITIVE_REGULATION_OF_CYTOKINE_PRODUCTION	2.02206e-06	2.17762	Up-regulated	BP	URG	URG	#N/A	#N/A	NEW
CYP1B1	GOBP_POSITIVE_REGULATION_OF_GENE_EXPRESSION	1.92028e-07	1.98719	Up-regulated	BP	URG	URG	#N/A	CONSERVED	#N/A
CYP1B1	GOBP_POSITIVE_REGULATION_OF_MULTICELLULAR_ORGANISMAL_PROCESS	2.29101e-11	2.00659	Up-regulated	BP	URG	URG	#N/A	CONSERVED	#N/A
CYP1B1	GOBP_REACTIVE_OXYGEN_SPECIES_METABOLIC_PROCESS	0.00421137	1.94715	Up-regulated	BP	URG	URG	#N/A	#N/A	NEW
CYP1B1	GOBP_REGULATION_OF_CELL_POPULATION_PROLIFERATION	1.36223e-09	1.96264	Up-regulated	BP	URG	URG	#N/A	CONSERVED	#N/A
CYP1B1	GOBP_REGULATION_OF_DNA_BINDING_TRANSCRIPTION_FACTOR_ACTIVITY	0.00019202	1.99128	Up-regulated	BP	URG	URG	#N/A	CONSERVED	#N/A
CYP1B1	GOBP_REGULATION_OF_MULTICELLULAR_ORGANISMAL_DEVELOPMENT	8.83791e-11	2.07802	Up-regulated	BP	URG	URG	#N/A	CONSERVED	#N/A
CYP1B1	GOBP_RESPONSE_TO_ENDOGENOUS_STIMULUS	0.000243913	1.59976	Up-regulated	BP	URG	URG	#N/A	CONSERVED	#N/A
CYP1B1	GOBP_RESPONSE_TO_LIPID	8.12225e-07	1.99715	Up-regulated	BP	URG	URG	#N/A	CONSERVED	#N/A
CYP1B1	GOBP_TUBE_MORPHOGENESIS	1.78817e-11	2.31005	Up-regulated	BP	URG	URG	#N/A	CONSERVED	#N/A
CYP1B1	GOBP_VASCULATURE_DEVELOPMENT	2.39983e-10	2.30347	Up-regulated	BP	URG	URG	#N/A	CONSERVED	#N/A
PTPN3	GOBP_MEMBRANE_DEPOLARIZATION_DURING_ACTION_POTENTIAL	0.00892175	-2.18352	Down-regulated	BP	EEG	DRG	#N/A	#N/A	NEW
NR2F2	GOBP_CELL_MOTILITY	6.64811e-08	1.89159	Up-regulated	BP	URG	URG	#N/A	CONSERVED	#N/A
NR2F2	GOBP_DEVELOPMENTAL_PROCESS_INVOLVED_IN_REPRODUCTION	0.00278317	1.74463	Up-regulated	BP	URG	URG	#N/A	#N/A	NEW
NR2F2	GOBP_EPITHELIAL_CELL_PROLIFERATION	1.59612e-08	2.3827	Up-regulated	BP	URG	URG	#N/A	CONSERVED	#N/A
NR2F2	GOBP_EPITHELIUM_DEVELOPMENT	1.07639e-07	1.98854	Up-regulated	BP	URG	URG	#N/A	CONSERVED	#N/A
NR2F2	GOBP_NEGATIVE_REGULATION_OF_MULTICELLULAR_ORGANISMAL_PROCESS	1.65613e-08	2.06852	Up-regulated	BP	URG	URG	#N/A	CONSERVED	#N/A
NR2F2	GOBP_POSITIVE_REGULATION_OF_TRANSCRIPTION_BY_RNA_POLYMERASE_II	0.000338289	1.69336	Up-regulated	BP	URG	URG	#N/A	CONSERVED	#N/A
NR2F2	GOBP_REGULATION_OF_CELL_POPULATION_PROLIFERATION	1.36223e-09	1.96264	Up-regulated	BP	URG	URG	#N/A	CONSERVED	#N/A
NR2F2	GOBP_RESPONSE_TO_LIPID	8.12225e-07	1.99715	Up-regulated	BP	URG	URG	#N/A	CONSERVED	#N/A
NR2F2	GOBP_TUBE_MORPHOGENESIS	1.78817e-11	2.31005	Up-regulated	BP	URG	URG	#N/A	CONSERVED	#N/A
NR2F2	GOMF_SEQUENCE_SPECIFIC_DNA_BINDING	0.00647503	1.57453	Up-regulated	MF	URG	URG	#N/A	#N/A	NEW
NPY	GOBP_NEURON_CELLULAR_HOMEOSTASIS	0.045943	-1.92094	Down-regulated	BP	DRG	DRG	#N/A	#N/A	NEW
NPY	GOBP_NEUROPEPTIDE_SIGNALING_PATHWAY	0.000362832	-2.57925	Down-regulated	BP	DRG	DRG	#N/A	#N/A	NEW
NPY	GOBP_SYNAPTIC_SIGNALING	1.7983e-11	-2.74249	Down-regulated	BP	DRG	DRG	#N/A	CONSERVED	#N/A
NPY	GOBP_SYNAPTIC_VESICLE_EXOCYTOSIS	3.81342e-06	-2.96216	Down-regulated	BP	DRG	DRG	#N/A	#N/A	NEW
NPY	GOBP_VESICLE_MEDIATED_TRANSPORT_IN_SYNAPSE	1.02551e-08	-3.10948	Down-regulated	BP	DRG	DRG	#N/A	#N/A	NEW
KRT83	GOBP_KERATINIZATION	0.0149531	-2.07939	Down-regulated	BP	DRG	DRG	#N/A	#N/A	NEW
S100A4	GOBP_POSITIVE_REGULATION_OF_INTRACELLULAR_SIGNAL_TRANSDUCTION	0.00050771	1.73129	Up-regulated	BP	URG	URG	#N/A	#N/A	NEW
S100A4	GOMF_RAGE_RECEPTOR_BINDING	0.0029873	1.93789	Up-regulated	MF	URG	URG	#N/A	CONSERVED	#N/A
S100A4	GOMF_SIGNALING_RECEPTOR_BINDING	9.9506e-06	1.84163	Up-regulated	MF	URG	URG	#N/A	CONSERVED	#N/A
AGBL4	GOBP_CYTOSKELETON_DEPENDENT_INTRACELLULAR_TRANSPORT	0.0267489	-1.817	Down-regulated	BP	EEG	DRG	#N/A	#N/A	NEW
CD163	GOBP_DEFENSE_RESPONSE	2.21403e-13	2.1624	Up-regulated	BP	URG	URG	#N/A	CONSERVED	#N/A
CD163	GOBP_INFLAMMATORY_RESPONSE	1.85504e-11	2.36204	Up-regulated	BP	URG	URG	#N/A	CONSERVED	#N/A
CD163	GOMF_CARGO_RECEPTOR_ACTIVITY	0.00702321	2.03662	Up-regulated	MF	URG	URG	#N/A	CONSERVED	#N/A
OR2M4	GOBP_DETECTION_OF_STIMULUS_INVOLVED_IN_SENSORY_PERCEPTION	0.0360017	-1.96723	Down-regulated	BP	DRG	DRG	#N/A	CONSERVED	#N/A
KCNH4	GOMF_MONOATOMIC_CATION_CHANNEL_ACTIVITY	0.0029873	-2.08575	Down-regulated	MF	DRG	DRG	#N/A	#N/A	NEW
TES	GOBP_REGULATION_OF_CELL_POPULATION_PROLIFERATION	1.36223e-09	1.96264	Up-regulated	BP	URG	URG	#N/A	CONSERVED	#N/A
SST	GOBP_SYNAPTIC_SIGNALING	1.7983e-11	-2.74249	Down-regulated	BP	DRG	DRG	#N/A	CONSERVED	#N/A
TLR8	GOBP_BIOLOGICAL_PROCESS_INVOLVED_IN_INTERSPECIES_INTERACTION_BETWEEN_ORGANISMS	4.24797e-11	2.09526	Up-regulated	BP	URG	URG	#N/A	CONSERVED	#N/A
TLR8	GOBP_CYTOKINE_PRODUCTION	1.33101e-09	2.22479	Up-regulated	BP	URG	URG	#N/A	CONSERVED	#N/A
TLR8	GOBP_DEFENSE_RESPONSE	2.21403e-13	2.1624	Up-regulated	BP	URG	URG	#N/A	CONSERVED	#N/A
TLR8	GOBP_IMMUNE_RESPONSE	5.69004e-18	2.31387	Up-regulated	BP	URG	URG	#N/A	CONSERVED	#N/A
TLR8	GOBP_INFLAMMATORY_RESPONSE	1.85504e-11	2.36204	Up-regulated	BP	URG	URG	#N/A	CONSERVED	#N/A
TLR8	GOBP_INTERLEUKIN_8_PRODUCTION	4.87573e-05	2.36502	Up-regulated	BP	URG	URG	#N/A	CONSERVED	#N/A
TLR8	GOBP_NEGATIVE_REGULATION_OF_GENE_EXPRESSION	0.000100999	1.7791	Up-regulated	BP	URG	URG	#N/A	#N/A	NEW
TLR8	GOBP_NEGATIVE_REGULATION_OF_MULTICELLULAR_ORGANISMAL_PROCESS	1.65613e-08	2.06852	Up-regulated	BP	URG	URG	#N/A	CONSERVED	#N/A
TLR8	GOBP_POSITIVE_REGULATION_OF_CYTOKINE_PRODUCTION	2.02206e-06	2.17762	Up-regulated	BP	URG	URG	#N/A	#N/A	NEW
TLR8	GOBP_POSITIVE_REGULATION_OF_GENE_EXPRESSION	1.92028e-07	1.98719	Up-regulated	BP	URG	URG	#N/A	CONSERVED	#N/A
TLR8	GOBP_POSITIVE_REGULATION_OF_MULTICELLULAR_ORGANISMAL_PROCESS	2.29101e-11	2.00659	Up-regulated	BP	URG	URG	#N/A	CONSERVED	#N/A
TLR8	GOBP_REGULATION_OF_IMMUNE_SYSTEM_PROCESS	1.89741e-11	2.10811	Up-regulated	BP	URG	URG	#N/A	CONSERVED	#N/A
TLR8	GOBP_REGULATION_OF_RESPONSE_TO_EXTERNAL_STIMULUS	1.33101e-09	2.15353	Up-regulated	BP	URG	URG	#N/A	CONSERVED	#N/A
TLR8	GOMF_MOLECULAR_TRANSDUCER_ACTIVITY	9.9506e-06	1.93987	Up-regulated	MF	URG	URG	#N/A	CONSERVED	#N/A
TLR8	GOMF_PATTERN_RECOGNITION_RECEPTOR_ACTIVITY	0.00816404	1.98504	Up-regulated	MF	URG	URG	#N/A	CONSERVED	#N/A
DCN	GOBP_AMINOGLYCAN_METABOLIC_PROCESS	0.0186768	1.85569	Up-regulated	BP	URG	URG	#N/A	#N/A	NEW
DCN	GOBP_ANATOMICAL_STRUCTURE_FORMATION_INVOLVED_IN_MORPHOGENESIS	4.34715e-11	2.19982	Up-regulated	BP	URG	URG	#N/A	CONSERVED	#N/A
DCN	GOBP_ANIMAL_ORGAN_MORPHOGENESIS	1.10158e-08	2.10165	Up-regulated	BP	URG	URG	#N/A	CONSERVED	#N/A
DCN	GOBP_CELL_MOTILITY	6.64811e-08	1.89159	Up-regulated	BP	URG	URG	#N/A	CONSERVED	#N/A
DCN	GOBP_CIRCULATORY_SYSTEM_DEVELOPMENT	2.07674e-10	2.11291	Up-regulated	BP	URG	URG	#N/A	CONSERVED	#N/A
DCN	GOBP_ENZYME_LINKED_RECEPTOR_PROTEIN_SIGNALING_PATHWAY	0.000262589	1.7686	Up-regulated	BP	URG	URG	#N/A	CONSERVED	#N/A
DCN	GOBP_INOSITOL_LIPID_MEDIATED_SIGNALING	0.00114237	2.06598	Up-regulated	BP	URG	URG	#N/A	#N/A	NEW
DCN	GOBP_NEGATIVE_REGULATION_OF_DEVELOPMENTAL_PROCESS	3.58196e-07	2.05206	Up-regulated	BP	URG	URG	#N/A	CONSERVED	#N/A
DCN	GOBP_NEGATIVE_REGULATION_OF_MULTICELLULAR_ORGANISMAL_PROCESS	1.65613e-08	2.06852	Up-regulated	BP	URG	URG	#N/A	CONSERVED	#N/A
DCN	GOBP_PEPTIDE_CROSS_LINKING	0.000398746	2.03735	Up-regulated	BP	URG	URG	#N/A	CONSERVED	#N/A
DCN	GOBP_POSITIVE_REGULATION_OF_INTRACELLULAR_SIGNAL_TRANSDUCTION	0.00050771	1.73129	Up-regulated	BP	URG	URG	#N/A	#N/A	NEW
DCN	GOBP_POSITIVE_REGULATION_OF_TRANSCRIPTION_BY_RNA_POLYMERASE_II	0.000338289	1.69336	Up-regulated	BP	URG	URG	#N/A	CONSERVED	#N/A
DCN	GOBP_REGULATION_OF_MULTICELLULAR_ORGANISMAL_DEVELOPMENT	8.83791e-11	2.07802	Up-regulated	BP	URG	URG	#N/A	CONSERVED	#N/A
DCN	GOBP_RESPONSE_TO_ENDOGENOUS_STIMULUS	0.000243913	1.59976	Up-regulated	BP	URG	URG	#N/A	CONSERVED	#N/A
DCN	GOBP_TUBE_MORPHOGENESIS	1.78817e-11	2.31005	Up-regulated	BP	URG	URG	#N/A	CONSERVED	#N/A
DCN	GOBP_VASCULATURE_DEVELOPMENT	2.39983e-10	2.30347	Up-regulated	BP	URG	URG	#N/A	CONSERVED	#N/A
DCN	GOMF_EXTRACELLULAR_MATRIX_STRUCTURAL_CONSTITUENT	7.61989e-05	2.30448	Up-regulated	MF	URG	URG	#N/A	CONSERVED	#N/A
DCN	GOMF_GLYCOSAMINOGLYCAN_BINDING	0.0185704	1.8634	Up-regulated	MF	URG	URG	#N/A	CONSERVED	#N/A
CFH	GOBP_BIOLOGICAL_PROCESS_INVOLVED_IN_INTERSPECIES_INTERACTION_BETWEEN_ORGANISMS	4.24797e-11	2.09526	Up-regulated	BP	URG	URG	#N/A	CONSERVED	#N/A
CFH	GOBP_CELL_KILLING	0.00059798	2.13782	Up-regulated	BP	URG	URG	#N/A	CONSERVED	#N/A
CFH	GOBP_DEFENSE_RESPONSE	2.21403e-13	2.1624	Up-regulated	BP	URG	URG	#N/A	CONSERVED	#N/A
CFH	GOBP_HUMORAL_IMMUNE_RESPONSE	1.02357e-05	2.37777	Up-regulated	BP	URG	URG	#N/A	CONSERVED	#N/A
CFH	GOBP_IMMUNE_RESPONSE	5.69004e-18	2.31387	Up-regulated	BP	URG	URG	#N/A	CONSERVED	#N/A
CFH	GOBP_REGULATION_OF_IMMUNE_SYSTEM_PROCESS	1.89741e-11	2.10811	Up-regulated	BP	URG	URG	#N/A	CONSERVED	#N/A
CFH	GOBP_REGULATION_OF_RESPONSE_TO_EXTERNAL_STIMULUS	1.33101e-09	2.15353	Up-regulated	BP	URG	URG	#N/A	CONSERVED	#N/A
CFH	GOMF_GLYCOSAMINOGLYCAN_BINDING	0.0185704	1.8634	Up-regulated	MF	URG	URG	#N/A	CONSERVED	#N/A
EGFLAM	GOBP_AMINOGLYCAN_METABOLIC_PROCESS	0.0186768	1.85569	Up-regulated	BP	URG	URG	#N/A	#N/A	NEW
EGFLAM	GOBP_CELL_ADHESION	1.78817e-11	2.10351	Up-regulated	BP	URG	URG	#N/A	CONSERVED	#N/A
EGFLAM	GOBP_EXTERNAL_ENCAPSULATING_STRUCTURE_ORGANIZATION	6.79638e-06	2.24682	Up-regulated	BP	URG	URG	#N/A	CONSERVED	#N/A
EGFLAM	GOBP_PEPTIDE_CROSS_LINKING	0.000398746	2.03735	Up-regulated	BP	URG	URG	#N/A	CONSERVED	#N/A
EGFLAM	GOMF_GLYCOSAMINOGLYCAN_BINDING	0.0185704	1.8634	Up-regulated	MF	URG	URG	#N/A	CONSERVED	#N/A
PRELP	GOBP_SKELETAL_SYSTEM_DEVELOPMENT	1.22897e-10	2.44411	Up-regulated	BP	URG	URG	#N/A	CONSERVED	#N/A
PRELP	GOMF_EXTRACELLULAR_MATRIX_STRUCTURAL_CONSTITUENT	7.61989e-05	2.30448	Up-regulated	MF	URG	URG	#N/A	CONSERVED	#N/A
PRELP	GOMF_GLYCOSAMINOGLYCAN_BINDING	0.0185704	1.8634	Up-regulated	MF	URG	URG	#N/A	CONSERVED	#N/A
TWIST1	GOBP_ANATOMICAL_STRUCTURE_FORMATION_INVOLVED_IN_MORPHOGENESIS	4.34715e-11	2.19982	Up-regulated	BP	URG	URG	#N/A	CONSERVED	#N/A
TWIST1	GOBP_ANIMAL_ORGAN_MORPHOGENESIS	1.10158e-08	2.10165	Up-regulated	BP	URG	URG	#N/A	CONSERVED	#N/A
TWIST1	GOBP_APOPTOTIC_PROCESS	2.50624e-07	1.83826	Up-regulated	BP	URG	URG	#N/A	#N/A	NEW
TWIST1	GOBP_CELL_MOTILITY	6.64811e-08	1.89159	Up-regulated	BP	URG	URG	#N/A	CONSERVED	#N/A
TWIST1	GOBP_CIRCULATORY_SYSTEM_DEVELOPMENT	2.07674e-10	2.11291	Up-regulated	BP	URG	URG	#N/A	CONSERVED	#N/A
TWIST1	GOBP_CYTOKINE_PRODUCTION	1.33101e-09	2.22479	Up-regulated	BP	URG	URG	#N/A	CONSERVED	#N/A
TWIST1	GOBP_EAR_DEVELOPMENT	0.000289793	2.11015	Up-regulated	BP	URG	URG	#N/A	CONSERVED	#N/A
TWIST1	GOBP_EMBRYONIC_MORPHOGENESIS	3.58196e-07	2.16227	Up-regulated	BP	URG	URG	#N/A	CONSERVED	#N/A
TWIST1	GOBP_EMBRYONIC_SKELETAL_SYSTEM_MORPHOGENESIS	0.00013815	2.25017	Up-regulated	BP	URG	URG	#N/A	CONSERVED	#N/A
TWIST1	GOBP_EPITHELIAL_CELL_PROLIFERATION	1.59612e-08	2.3827	Up-regulated	BP	URG	URG	#N/A	CONSERVED	#N/A
TWIST1	GOBP_EPITHELIUM_DEVELOPMENT	1.07639e-07	1.98854	Up-regulated	BP	URG	URG	#N/A	CONSERVED	#N/A
TWIST1	GOBP_IMMUNE_RESPONSE	5.69004e-18	2.31387	Up-regulated	BP	URG	URG	#N/A	CONSERVED	#N/A
TWIST1	GOBP_INOSITOL_LIPID_MEDIATED_SIGNALING	0.00114237	2.06598	Up-regulated	BP	URG	URG	#N/A	#N/A	NEW
TWIST1	GOBP_NEGATIVE_REGULATION_OF_DEVELOPMENTAL_PROCESS	3.58196e-07	2.05206	Up-regulated	BP	URG	URG	#N/A	CONSERVED	#N/A
TWIST1	GOBP_NEGATIVE_REGULATION_OF_GENE_EXPRESSION	0.000100999	1.7791	Up-regulated	BP	URG	URG	#N/A	#N/A	NEW
TWIST1	GOBP_NEGATIVE_REGULATION_OF_MOLECULAR_FUNCTION	0.00150461	1.70547	Up-regulated	BP	URG	URG	#N/A	CONSERVED	#N/A
TWIST1	GOBP_NEGATIVE_REGULATION_OF_MULTICELLULAR_ORGANISMAL_PROCESS	1.65613e-08	2.06852	Up-regulated	BP	URG	URG	#N/A	CONSERVED	#N/A
TWIST1	GOBP_POSITIVE_REGULATION_OF_CYTOKINE_PRODUCTION	2.02206e-06	2.17762	Up-regulated	BP	URG	URG	#N/A	#N/A	NEW
TWIST1	GOBP_POSITIVE_REGULATION_OF_GENE_EXPRESSION	1.92028e-07	1.98719	Up-regulated	BP	URG	URG	#N/A	CONSERVED	#N/A
TWIST1	GOBP_POSITIVE_REGULATION_OF_MULTICELLULAR_ORGANISMAL_PROCESS	2.29101e-11	2.00659	Up-regulated	BP	URG	URG	#N/A	CONSERVED	#N/A
TWIST1	GOBP_POSITIVE_REGULATION_OF_TRANSCRIPTION_BY_RNA_POLYMERASE_II	0.000338289	1.69336	Up-regulated	BP	URG	URG	#N/A	CONSERVED	#N/A
TWIST1	GOBP_REGULATION_OF_CELL_DIFFERENTIATION	5.56212e-09	1.94882	Up-regulated	BP	URG	URG	#N/A	CONSERVED	#N/A
TWIST1	GOBP_REGULATION_OF_CELL_POPULATION_PROLIFERATION	1.36223e-09	1.96264	Up-regulated	BP	URG	URG	#N/A	CONSERVED	#N/A
TWIST1	GOBP_REGULATION_OF_DNA_BINDING_TRANSCRIPTION_FACTOR_ACTIVITY	0.00019202	1.99128	Up-regulated	BP	URG	URG	#N/A	CONSERVED	#N/A
TWIST1	GOBP_REGULATION_OF_IMMUNE_SYSTEM_PROCESS	1.89741e-11	2.10811	Up-regulated	BP	URG	URG	#N/A	CONSERVED	#N/A
TWIST1	GOBP_REGULATION_OF_MULTICELLULAR_ORGANISMAL_DEVELOPMENT	8.83791e-11	2.07802	Up-regulated	BP	URG	URG	#N/A	CONSERVED	#N/A
TWIST1	GOBP_RESPONSE_TO_ENDOGENOUS_STIMULUS	0.000243913	1.59976	Up-regulated	BP	URG	URG	#N/A	CONSERVED	#N/A
TWIST1	GOBP_SKELETAL_SYSTEM_DEVELOPMENT	1.22897e-10	2.44411	Up-regulated	BP	URG	URG	#N/A	CONSERVED	#N/A
TWIST1	GOBP_TISSUE_MORPHOGENESIS	6.19572e-08	2.23932	Up-regulated	BP	URG	URG	#N/A	CONSERVED	#N/A
TWIST1	GOBP_TUBE_MORPHOGENESIS	1.78817e-11	2.31005	Up-regulated	BP	URG	URG	#N/A	CONSERVED	#N/A
TWIST1	GOBP_VASCULATURE_DEVELOPMENT	2.39983e-10	2.30347	Up-regulated	BP	URG	URG	#N/A	CONSERVED	#N/A
TWIST1	GOMF_SEQUENCE_SPECIFIC_DNA_BINDING	0.00647503	1.57453	Up-regulated	MF	URG	URG	#N/A	#N/A	NEW
SCN3B	GOBP_MEMBRANE_DEPOLARIZATION_DURING_ACTION_POTENTIAL	0.00892175	-2.18352	Down-regulated	BP	EEG	DRG	#N/A	#N/A	NEW
SCN3B	GOMF_MONOATOMIC_CATION_CHANNEL_ACTIVITY	0.0029873	-2.08575	Down-regulated	MF	EEG	DRG	#N/A	#N/A	NEW
CALHM1	GOMF_MONOATOMIC_CATION_CHANNEL_ACTIVITY	0.0029873	-2.08575	Down-regulated	MF	DRG	DRG	#N/A	#N/A	NEW
CRYM	GOBP_AMINO_ACID_CATABOLIC_PROCESS	0.0475544	-1.93133	Down-regulated	BP	DRG	DRG	#N/A	#N/A	NEW
KCNF1	GOMF_MONOATOMIC_CATION_CHANNEL_ACTIVITY	0.0029873	-2.08575	Down-regulated	MF	NSLFCG	DRG	#N/A	#N/A	NEW
IL18RAP	GOBP_BIOLOGICAL_PROCESS_INVOLVED_IN_INTERSPECIES_INTERACTION_BETWEEN_ORGANISMS	4.24797e-11	2.09526	Up-regulated	BP	URG	URG	#N/A	CONSERVED	#N/A
IL18RAP	GOBP_CELL_ACTIVATION	2.21403e-13	2.30686	Up-regulated	BP	URG	URG	#N/A	CONSERVED	#N/A
IL18RAP	GOBP_CELL_KILLING	0.00059798	2.13782	Up-regulated	BP	URG	URG	#N/A	CONSERVED	#N/A
IL18RAP	GOBP_DEFENSE_RESPONSE	2.21403e-13	2.1624	Up-regulated	BP	URG	URG	#N/A	CONSERVED	#N/A
IL18RAP	GOBP_GRANULOCYTE_ACTIVATION	0.000220953	2.22561	Up-regulated	BP	URG	URG	#N/A	CONSERVED	#N/A
IL18RAP	GOBP_IMMUNE_RESPONSE	5.69004e-18	2.31387	Up-regulated	BP	URG	URG	#N/A	CONSERVED	#N/A
IL18RAP	GOBP_INFLAMMATORY_RESPONSE	1.85504e-11	2.36204	Up-regulated	BP	URG	URG	#N/A	CONSERVED	#N/A
IL18RAP	GOBP_MYELOID_LEUKOCYTE_ACTIVATION	6.34807e-06	2.3129	Up-regulated	BP	URG	URG	#N/A	#N/A	NEW
IL18RAP	GOBP_REGULATION_OF_DNA_BINDING_TRANSCRIPTION_FACTOR_ACTIVITY	0.00019202	1.99128	Up-regulated	BP	URG	URG	#N/A	CONSERVED	#N/A
IL18RAP	GOBP_REGULATION_OF_IMMUNE_SYSTEM_PROCESS	1.89741e-11	2.10811	Up-regulated	BP	URG	URG	#N/A	CONSERVED	#N/A
IL18RAP	GOBP_REGULATION_OF_RESPONSE_TO_EXTERNAL_STIMULUS	1.33101e-09	2.15353	Up-regulated	BP	URG	URG	#N/A	CONSERVED	#N/A
IL18RAP	GOMF_IMMUNE_RECEPTOR_ACTIVITY	0.000116262	2.27658	Up-regulated	MF	URG	URG	#N/A	CONSERVED	#N/A
IL18RAP	GOMF_MOLECULAR_TRANSDUCER_ACTIVITY	9.9506e-06	1.93987	Up-regulated	MF	URG	URG	#N/A	CONSERVED	#N/A
CORT	GOBP_SYNAPTIC_SIGNALING	1.7983e-11	-2.74249	Down-regulated	BP	EEG	DRG	#N/A	CONSERVED	#N/A
TMEM38A	GOMF_MONOATOMIC_CATION_CHANNEL_ACTIVITY	0.0029873	-2.08575	Down-regulated	MF	NSLFCG	DRG	#N/A	#N/A	NEW
HMGCR	GOBP_ASSOCIATIVE_LEARNING	0.0266898	-2.07561	Down-regulated	BP	NSLFCG	DRG	#N/A	#N/A	NEW
COL1A1	GOBP_ANATOMICAL_STRUCTURE_FORMATION_INVOLVED_IN_MORPHOGENESIS	4.34715e-11	2.19982	Up-regulated	BP	URG	URG	#N/A	CONSERVED	#N/A
COL1A1	GOBP_ANIMAL_ORGAN_MORPHOGENESIS	1.10158e-08	2.10165	Up-regulated	BP	URG	URG	#N/A	CONSERVED	#N/A
COL1A1	GOBP_CELL_ADHESION	1.78817e-11	2.10351	Up-regulated	BP	URG	URG	#N/A	CONSERVED	#N/A
COL1A1	GOBP_CELL_MOTILITY	6.64811e-08	1.89159	Up-regulated	BP	URG	URG	#N/A	CONSERVED	#N/A
COL1A1	GOBP_CELLULAR_RESPONSE_TO_ACID_CHEMICAL	0.0406393	1.79258	Up-regulated	BP	URG	URG	#N/A	#N/A	NEW
COL1A1	GOBP_CIRCULATORY_SYSTEM_DEVELOPMENT	2.07674e-10	2.11291	Up-regulated	BP	URG	URG	#N/A	CONSERVED	#N/A
COL1A1	GOBP_COLLAGEN_METABOLIC_PROCESS	0.00251834	2.05225	Up-regulated	BP	URG	URG	#N/A	#N/A	NEW
COL1A1	GOBP_ENZYME_LINKED_RECEPTOR_PROTEIN_SIGNALING_PATHWAY	0.000262589	1.7686	Up-regulated	BP	URG	URG	#N/A	CONSERVED	#N/A
COL1A1	GOBP_EXTERNAL_ENCAPSULATING_STRUCTURE_ORGANIZATION	6.79638e-06	2.24682	Up-regulated	BP	URG	URG	#N/A	CONSERVED	#N/A
COL1A1	GOBP_POSITIVE_REGULATION_OF_MULTICELLULAR_ORGANISMAL_PROCESS	2.29101e-11	2.00659	Up-regulated	BP	URG	URG	#N/A	CONSERVED	#N/A
COL1A1	GOBP_REGULATION_OF_CELL_DIFFERENTIATION	5.56212e-09	1.94882	Up-regulated	BP	URG	URG	#N/A	CONSERVED	#N/A
COL1A1	GOBP_RESPONSE_TO_ENDOGENOUS_STIMULUS	0.000243913	1.59976	Up-regulated	BP	URG	URG	#N/A	CONSERVED	#N/A
COL1A1	GOBP_RESPONSE_TO_LIPID	8.12225e-07	1.99715	Up-regulated	BP	URG	URG	#N/A	CONSERVED	#N/A
COL1A1	GOBP_RESPONSE_TO_WOUNDING	2.90276e-07	2.14723	Up-regulated	BP	URG	URG	#N/A	#N/A	NEW
COL1A1	GOBP_SKELETAL_SYSTEM_DEVELOPMENT	1.22897e-10	2.44411	Up-regulated	BP	URG	URG	#N/A	CONSERVED	#N/A
COL1A1	GOBP_VASCULATURE_DEVELOPMENT	2.39983e-10	2.30347	Up-regulated	BP	URG	URG	#N/A	CONSERVED	#N/A
COL1A1	GOMF_EXTRACELLULAR_MATRIX_STRUCTURAL_CONSTITUENT	7.61989e-05	2.30448	Up-regulated	MF	URG	URG	#N/A	CONSERVED	#N/A
COL1A1	GOMF_GROWTH_FACTOR_BINDING	0.0107495	1.93358	Up-regulated	MF	URG	URG	#N/A	CONSERVED	#N/A
S100A8	GOBP_APOPTOTIC_PROCESS	2.50624e-07	1.83826	Up-regulated	BP	URG	URG	#N/A	#N/A	NEW
S100A8	GOBP_BIOLOGICAL_PROCESS_INVOLVED_IN_INTERSPECIES_INTERACTION_BETWEEN_ORGANISMS	4.24797e-11	2.09526	Up-regulated	BP	URG	URG	#N/A	CONSERVED	#N/A
S100A8	GOBP_CELL_ADHESION	1.78817e-11	2.10351	Up-regulated	BP	URG	URG	#N/A	CONSERVED	#N/A
S100A8	GOBP_CELL_MOTILITY	6.64811e-08	1.89159	Up-regulated	BP	URG	URG	#N/A	CONSERVED	#N/A
S100A8	GOBP_CHRONIC_INFLAMMATORY_RESPONSE	0.021909	1.81809	Up-regulated	BP	URG	URG	#N/A	CONSERVED	#N/A
S100A8	GOBP_DEFENSE_RESPONSE	2.21403e-13	2.1624	Up-regulated	BP	URG	URG	#N/A	CONSERVED	#N/A
S100A8	GOBP_DEFENSE_RESPONSE_TO_BACTERIUM	6.87639e-06	2.37864	Up-regulated	BP	URG	URG	#N/A	#N/A	NEW
S100A8	GOBP_GROWTH	0.000468341	1.74729	Up-regulated	BP	URG	URG	#N/A	CONSERVED	#N/A
S100A8	GOBP_IMMUNE_RESPONSE	5.69004e-18	2.31387	Up-regulated	BP	URG	URG	#N/A	CONSERVED	#N/A
S100A8	GOBP_INFLAMMATORY_RESPONSE	1.85504e-11	2.36204	Up-regulated	BP	URG	URG	#N/A	CONSERVED	#N/A
S100A8	GOBP_LEUKOCYTE_CHEMOTAXIS	5.79904e-05	2.24999	Up-regulated	BP	URG	URG	#N/A	#N/A	NEW
S100A8	GOBP_LEUKOCYTE_MIGRATION	3.65495e-05	2.21265	Up-regulated	BP	URG	URG	#N/A	#N/A	NEW
S100A8	GOBP_NEUTROPHIL_MIGRATION	1.14302e-05	2.41943	Up-regulated	BP	URG	URG	#N/A	CONSERVED	#N/A
S100A8	GOBP_POSITIVE_REGULATION_OF_INTRACELLULAR_SIGNAL_TRANSDUCTION	0.00050771	1.73129	Up-regulated	BP	URG	URG	#N/A	#N/A	NEW
S100A8	GOBP_REGULATION_OF_CATALYTIC_ACTIVITY	4.5304e-05	1.68456	Up-regulated	BP	URG	URG	#N/A	CONSERVED	#N/A
S100A8	GOBP_REGULATION_OF_DNA_BINDING_TRANSCRIPTION_FACTOR_ACTIVITY	0.00019202	1.99128	Up-regulated	BP	URG	URG	#N/A	CONSERVED	#N/A
S100A8	GOBP_REGULATION_OF_PEPTIDASE_ACTIVITY	6.87639e-06	2.28559	Up-regulated	BP	URG	URG	#N/A	CONSERVED	#N/A
S100A8	GOBP_REGULATION_OF_RESPONSE_TO_EXTERNAL_STIMULUS	1.33101e-09	2.15353	Up-regulated	BP	URG	URG	#N/A	CONSERVED	#N/A
S100A8	GOBP_RESPONSE_TO_BACTERIUM	2.08058e-11	2.48424	Up-regulated	BP	URG	URG	#N/A	CONSERVED	#N/A
S100A8	GOBP_RESPONSE_TO_LIPID	8.12225e-07	1.99715	Up-regulated	BP	URG	URG	#N/A	CONSERVED	#N/A
S100A8	GOBP_RESPONSE_TO_WOUNDING	2.90276e-07	2.14723	Up-regulated	BP	URG	URG	#N/A	#N/A	NEW
S100A8	GOMF_FATTY_ACID_BINDING	0.0267817	1.86991	Up-regulated	MF	URG	URG	#N/A	#N/A	NEW
S100A8	GOMF_RAGE_RECEPTOR_BINDING	0.0029873	1.93789	Up-regulated	MF	URG	URG	#N/A	CONSERVED	#N/A
S100A8	GOMF_SIGNALING_RECEPTOR_BINDING	9.9506e-06	1.84163	Up-regulated	MF	URG	URG	#N/A	CONSERVED	#N/A
S100A8	GOMF_TOLL_LIKE_RECEPTOR_BINDING	0.0267817	1.87151	Up-regulated	MF	URG	URG	#N/A	CONSERVED	#N/A
CLEC2B	GOMF_CARBOHYDRATE_BINDING	0.00366708	2.04564	Up-regulated	MF	URG	URG	#N/A	CONSERVED	#N/A
TNFAIP8	GOBP_APOPTOTIC_PROCESS	2.50624e-07	1.83826	Up-regulated	BP	URG	URG	#N/A	#N/A	NEW
TNFAIP8	GOBP_NEGATIVE_REGULATION_OF_MOLECULAR_FUNCTION	0.00150461	1.70547	Up-regulated	BP	URG	URG	#N/A	CONSERVED	#N/A
TNFAIP8	GOBP_REGULATION_OF_CATALYTIC_ACTIVITY	4.5304e-05	1.68456	Up-regulated	BP	URG	URG	#N/A	CONSERVED	#N/A
TNFAIP8	GOBP_REGULATION_OF_PEPTIDASE_ACTIVITY	6.87639e-06	2.28559	Up-regulated	BP	URG	URG	#N/A	CONSERVED	#N/A
TNFAIP8	GOMF_PEPTIDASE_REGULATOR_ACTIVITY	0.00208901	2.14583	Up-regulated	MF	URG	URG	#N/A	CONSERVED	#N/A
NRGN	GOBP_ASSOCIATIVE_LEARNING	0.0266898	-2.07561	Down-regulated	BP	EEG	DRG	#N/A	#N/A	NEW
NRGN	GOBP_SYNAPTIC_SIGNALING	1.7983e-11	-2.74249	Down-regulated	BP	EEG	DRG	#N/A	CONSERVED	#N/A
VIM	GOBP_BIOLOGICAL_PROCESS_INVOLVED_IN_INTERSPECIES_INTERACTION_BETWEEN_ORGANISMS	4.24797e-11	2.09526	Up-regulated	BP	URG	URG	#N/A	CONSERVED	#N/A
VIM	GOBP_COLLAGEN_METABOLIC_PROCESS	0.00251834	2.05225	Up-regulated	BP	URG	URG	#N/A	#N/A	NEW
VIM	GOBP_DEFENSE_RESPONSE	2.21403e-13	2.1624	Up-regulated	BP	URG	URG	#N/A	CONSERVED	#N/A
VIM	GOBP_ENZYME_LINKED_RECEPTOR_PROTEIN_SIGNALING_PATHWAY	0.000262589	1.7686	Up-regulated	BP	URG	URG	#N/A	CONSERVED	#N/A
VIM	GOBP_EPITHELIUM_DEVELOPMENT	1.07639e-07	1.98854	Up-regulated	BP	URG	URG	#N/A	CONSERVED	#N/A
VIM	GOBP_IMMUNE_RESPONSE	5.69004e-18	2.31387	Up-regulated	BP	URG	URG	#N/A	CONSERVED	#N/A
VIM	GOBP_NEGATIVE_REGULATION_OF_GENE_EXPRESSION	0.000100999	1.7791	Up-regulated	BP	URG	URG	#N/A	#N/A	NEW
VIM	GOBP_POSITIVE_REGULATION_OF_GENE_EXPRESSION	1.92028e-07	1.98719	Up-regulated	BP	URG	URG	#N/A	CONSERVED	#N/A
VIM	GOBP_RESPONSE_TO_BACTERIUM	2.08058e-11	2.48424	Up-regulated	BP	URG	URG	#N/A	CONSERVED	#N/A
VIM	GOBP_RESPONSE_TO_ENDOGENOUS_STIMULUS	0.000243913	1.59976	Up-regulated	BP	URG	URG	#N/A	CONSERVED	#N/A
VIM	GOBP_RESPONSE_TO_LIPID	8.12225e-07	1.99715	Up-regulated	BP	URG	URG	#N/A	CONSERVED	#N/A
VIM	GOMF_PROTEIN_CONTAINING_COMPLEX_BINDING	0.00397641	1.68044	Up-regulated	MF	URG	URG	#N/A	CONSERVED	#N/A
NEFL	GOBP_CYTOSKELETON_DEPENDENT_INTRACELLULAR_TRANSPORT	0.0267489	-1.817	Down-regulated	BP	EEG	DRG	#N/A	#N/A	NEW
NEFL	GOBP_SYNAPTIC_SIGNALING	1.7983e-11	-2.74249	Down-regulated	BP	EEG	DRG	#N/A	CONSERVED	#N/A
SYT4	GOBP_CYTOSKELETON_DEPENDENT_INTRACELLULAR_TRANSPORT	0.0267489	-1.817	Down-regulated	BP	EEG	DRG	#N/A	#N/A	NEW
SYT4	GOBP_DOPAMINE_SECRETION	0.00418329	-2.35317	Down-regulated	BP	EEG	DRG	#N/A	#N/A	NEW
SYT4	GOBP_REGULATION_OF_SHORT_TERM_NEURONAL_SYNAPTIC_PLASTICITY	0.0108828	-2.04621	Down-regulated	BP	EEG	DRG	#N/A	#N/A	NEW
SYT4	GOBP_SYNAPTIC_SIGNALING	1.7983e-11	-2.74249	Down-regulated	BP	EEG	DRG	#N/A	CONSERVED	#N/A
SYT4	GOBP_SYNAPTIC_VESICLE_EXOCYTOSIS	3.81342e-06	-2.96216	Down-regulated	BP	EEG	DRG	#N/A	#N/A	NEW
SYT4	GOBP_VESICLE_MEDIATED_TRANSPORT_IN_SYNAPSE	1.02551e-08	-3.10948	Down-regulated	BP	EEG	DRG	#N/A	#N/A	NEW
KLF4	GOBP_ANATOMICAL_STRUCTURE_FORMATION_INVOLVED_IN_MORPHOGENESIS	4.34715e-11	2.19982	Up-regulated	BP	URG	URG	#N/A	CONSERVED	#N/A
KLF4	GOBP_APOPTOTIC_PROCESS	2.50624e-07	1.83826	Up-regulated	BP	URG	URG	#N/A	#N/A	NEW
KLF4	GOBP_CELL_ADHESION	1.78817e-11	2.10351	Up-regulated	BP	URG	URG	#N/A	CONSERVED	#N/A
KLF4	GOBP_CELL_MOTILITY	6.64811e-08	1.89159	Up-regulated	BP	URG	URG	#N/A	CONSERVED	#N/A
KLF4	GOBP_CIRCULATORY_SYSTEM_DEVELOPMENT	2.07674e-10	2.11291	Up-regulated	BP	URG	URG	#N/A	CONSERVED	#N/A
KLF4	GOBP_CYTOKINE_PRODUCTION	1.33101e-09	2.22479	Up-regulated	BP	URG	URG	#N/A	CONSERVED	#N/A
KLF4	GOBP_DEFENSE_RESPONSE	2.21403e-13	2.1624	Up-regulated	BP	URG	URG	#N/A	CONSERVED	#N/A
KLF4	GOBP_EMBRYONIC_MORPHOGENESIS	3.58196e-07	2.16227	Up-regulated	BP	URG	URG	#N/A	CONSERVED	#N/A
KLF4	GOBP_EPITHELIUM_DEVELOPMENT	1.07639e-07	1.98854	Up-regulated	BP	URG	URG	#N/A	CONSERVED	#N/A
KLF4	GOBP_HEMOPOIESIS	1.21664e-07	2.06314	Up-regulated	BP	URG	URG	#N/A	CONSERVED	#N/A
KLF4	GOBP_HETEROTYPIC_CELL_CELL_ADHESION	0.0252472	1.85451	Up-regulated	BP	URG	URG	#N/A	#N/A	NEW
KLF4	GOBP_INFLAMMATORY_RESPONSE	1.85504e-11	2.36204	Up-regulated	BP	URG	URG	#N/A	CONSERVED	#N/A
KLF4	GOBP_INTERLEUKIN_8_PRODUCTION	4.87573e-05	2.36502	Up-regulated	BP	URG	URG	#N/A	CONSERVED	#N/A
KLF4	GOBP_MESODERM_DEVELOPMENT	2.1325e-05	2.32403	Up-regulated	BP	URG	URG	#N/A	#N/A	NEW
KLF4	GOBP_NEGATIVE_REGULATION_OF_DEVELOPMENTAL_PROCESS	3.58196e-07	2.05206	Up-regulated	BP	URG	URG	#N/A	CONSERVED	#N/A
KLF4	GOBP_NEGATIVE_REGULATION_OF_GENE_EXPRESSION	0.000100999	1.7791	Up-regulated	BP	URG	URG	#N/A	#N/A	NEW
KLF4	GOBP_NEGATIVE_REGULATION_OF_MOLECULAR_FUNCTION	0.00150461	1.70547	Up-regulated	BP	URG	URG	#N/A	CONSERVED	#N/A
KLF4	GOBP_NEGATIVE_REGULATION_OF_MULTICELLULAR_ORGANISMAL_PROCESS	1.65613e-08	2.06852	Up-regulated	BP	URG	URG	#N/A	CONSERVED	#N/A
KLF4	GOBP_POSITIVE_REGULATION_OF_GENE_EXPRESSION	1.92028e-07	1.98719	Up-regulated	BP	URG	URG	#N/A	CONSERVED	#N/A
KLF4	GOBP_POSITIVE_REGULATION_OF_MULTICELLULAR_ORGANISMAL_PROCESS	2.29101e-11	2.00659	Up-regulated	BP	URG	URG	#N/A	CONSERVED	#N/A
KLF4	GOBP_POSITIVE_REGULATION_OF_TRANSCRIPTION_BY_RNA_POLYMERASE_II	0.000338289	1.69336	Up-regulated	BP	URG	URG	#N/A	CONSERVED	#N/A
KLF4	GOBP_REGULATION_OF_CATALYTIC_ACTIVITY	4.5304e-05	1.68456	Up-regulated	BP	URG	URG	#N/A	CONSERVED	#N/A
KLF4	GOBP_REGULATION_OF_CELL_DIFFERENTIATION	5.56212e-09	1.94882	Up-regulated	BP	URG	URG	#N/A	CONSERVED	#N/A
KLF4	GOBP_REGULATION_OF_CELL_POPULATION_PROLIFERATION	1.36223e-09	1.96264	Up-regulated	BP	URG	URG	#N/A	CONSERVED	#N/A
KLF4	GOBP_REGULATION_OF_DNA_BINDING_TRANSCRIPTION_FACTOR_ACTIVITY	0.00019202	1.99128	Up-regulated	BP	URG	URG	#N/A	CONSERVED	#N/A
KLF4	GOBP_REGULATION_OF_MULTICELLULAR_ORGANISMAL_DEVELOPMENT	8.83791e-11	2.07802	Up-regulated	BP	URG	URG	#N/A	CONSERVED	#N/A
KLF4	GOBP_REGULATION_OF_PEPTIDASE_ACTIVITY	6.87639e-06	2.28559	Up-regulated	BP	URG	URG	#N/A	CONSERVED	#N/A
KLF4	GOBP_REGULATION_OF_RESPONSE_TO_EXTERNAL_STIMULUS	1.33101e-09	2.15353	Up-regulated	BP	URG	URG	#N/A	CONSERVED	#N/A
KLF4	GOBP_RESPONSE_TO_ENDOGENOUS_STIMULUS	0.000243913	1.59976	Up-regulated	BP	URG	URG	#N/A	CONSERVED	#N/A
KLF4	GOBP_RESPONSE_TO_LIPID	8.12225e-07	1.99715	Up-regulated	BP	URG	URG	#N/A	CONSERVED	#N/A
KLF4	GOBP_RESPONSE_TO_WOUNDING	2.90276e-07	2.14723	Up-regulated	BP	URG	URG	#N/A	#N/A	NEW
KLF4	GOBP_TISSUE_MORPHOGENESIS	6.19572e-08	2.23932	Up-regulated	BP	URG	URG	#N/A	CONSERVED	#N/A
KLF4	GOBP_TUBE_MORPHOGENESIS	1.78817e-11	2.31005	Up-regulated	BP	URG	URG	#N/A	CONSERVED	#N/A
KLF4	GOBP_VASCULATURE_DEVELOPMENT	2.39983e-10	2.30347	Up-regulated	BP	URG	URG	#N/A	CONSERVED	#N/A
KLF4	GOMF_DNA_BINDING_TRANSCRIPTION_ACTIVATOR_ACTIVITY	0.00311106	1.88288	Up-regulated	MF	URG	URG	#N/A	CONSERVED	#N/A
KLF4	GOMF_SEQUENCE_SPECIFIC_DNA_BINDING	0.00647503	1.57453	Up-regulated	MF	URG	URG	#N/A	#N/A	NEW
GJD2	GOBP_SYNAPTIC_SIGNALING	1.7983e-11	-2.74249	Down-regulated	BP	EEG	DRG	#N/A	CONSERVED	#N/A
DMRTC1B	GOMF_SEQUENCE_SPECIFIC_DNA_BINDING	0.00647503	1.57453	Up-regulated	MF	URG	URG	#N/A	#N/A	NEW
CHRNA2	GOBP_SYNAPTIC_SIGNALING	1.7983e-11	-2.74249	Down-regulated	BP	EEG	DRG	#N/A	CONSERVED	#N/A
CHRNA2	GOMF_EXCITATORY_EXTRACELLULAR_LIGAND_GATED_MONOATOMIC_ION_CHANNEL_ACTIVITY	0.0435552	-1.95431	Down-regulated	MF	EEG	DRG	#N/A	#N/A	NEW
CHRNA2	GOMF_MONOATOMIC_CATION_CHANNEL_ACTIVITY	0.0029873	-2.08575	Down-regulated	MF	EEG	DRG	#N/A	#N/A	NEW
LY96	GOBP_BIOLOGICAL_PROCESS_INVOLVED_IN_INTERSPECIES_INTERACTION_BETWEEN_ORGANISMS	4.24797e-11	2.09526	Up-regulated	BP	URG	URG	#N/A	CONSERVED	#N/A
LY96	GOBP_CYTOKINE_PRODUCTION	1.33101e-09	2.22479	Up-regulated	BP	URG	URG	#N/A	CONSERVED	#N/A
LY96	GOBP_DEFENSE_RESPONSE	2.21403e-13	2.1624	Up-regulated	BP	URG	URG	#N/A	CONSERVED	#N/A
LY96	GOBP_IMMUNE_RESPONSE	5.69004e-18	2.31387	Up-regulated	BP	URG	URG	#N/A	CONSERVED	#N/A
LY96	GOBP_INFLAMMATORY_RESPONSE	1.85504e-11	2.36204	Up-regulated	BP	URG	URG	#N/A	CONSERVED	#N/A
LY96	GOBP_POSITIVE_REGULATION_OF_CYTOKINE_PRODUCTION	2.02206e-06	2.17762	Up-regulated	BP	URG	URG	#N/A	#N/A	NEW
LY96	GOBP_POSITIVE_REGULATION_OF_GENE_EXPRESSION	1.92028e-07	1.98719	Up-regulated	BP	URG	URG	#N/A	CONSERVED	#N/A
LY96	GOBP_POSITIVE_REGULATION_OF_MULTICELLULAR_ORGANISMAL_PROCESS	2.29101e-11	2.00659	Up-regulated	BP	URG	URG	#N/A	CONSERVED	#N/A
LY96	GOBP_REGULATION_OF_IMMUNE_SYSTEM_PROCESS	1.89741e-11	2.10811	Up-regulated	BP	URG	URG	#N/A	CONSERVED	#N/A
LY96	GOBP_REGULATION_OF_RESPONSE_TO_EXTERNAL_STIMULUS	1.33101e-09	2.15353	Up-regulated	BP	URG	URG	#N/A	CONSERVED	#N/A
LY96	GOBP_RESPONSE_TO_BACTERIUM	2.08058e-11	2.48424	Up-regulated	BP	URG	URG	#N/A	CONSERVED	#N/A
LY96	GOBP_RESPONSE_TO_LIPID	8.12225e-07	1.99715	Up-regulated	BP	URG	URG	#N/A	CONSERVED	#N/A
LY96	GOMF_MOLECULAR_TRANSDUCER_ACTIVITY	9.9506e-06	1.93987	Up-regulated	MF	URG	URG	#N/A	CONSERVED	#N/A
LY96	GOMF_PATTERN_RECOGNITION_RECEPTOR_ACTIVITY	0.00816404	1.98504	Up-regulated	MF	URG	URG	#N/A	CONSERVED	#N/A
LY96	GOMF_SIGNALING_RECEPTOR_BINDING	9.9506e-06	1.84163	Up-regulated	MF	URG	URG	#N/A	CONSERVED	#N/A
IL2RG	GOBP_CELL_ACTIVATION	2.21403e-13	2.30686	Up-regulated	BP	URG	URG	#N/A	CONSERVED	#N/A
IL2RG	GOBP_CELL_ADHESION	1.78817e-11	2.10351	Up-regulated	BP	URG	URG	#N/A	CONSERVED	#N/A
IL2RG	GOBP_HEMOPOIESIS	1.21664e-07	2.06314	Up-regulated	BP	URG	URG	#N/A	CONSERVED	#N/A
IL2RG	GOBP_IMMUNE_RESPONSE	5.69004e-18	2.31387	Up-regulated	BP	URG	URG	#N/A	CONSERVED	#N/A
IL2RG	GOBP_PHAGOCYTOSIS	3.97198e-05	2.26272	Up-regulated	BP	URG	URG	#N/A	CONSERVED	#N/A
IL2RG	GOBP_POSITIVE_REGULATION_OF_GENE_EXPRESSION	1.92028e-07	1.98719	Up-regulated	BP	URG	URG	#N/A	CONSERVED	#N/A
IL2RG	GOBP_POSITIVE_REGULATION_OF_MULTICELLULAR_ORGANISMAL_PROCESS	2.29101e-11	2.00659	Up-regulated	BP	URG	URG	#N/A	CONSERVED	#N/A
IL2RG	GOBP_REGULATION_OF_CELL_DIFFERENTIATION	5.56212e-09	1.94882	Up-regulated	BP	URG	URG	#N/A	CONSERVED	#N/A
IL2RG	GOBP_REGULATION_OF_IMMUNE_SYSTEM_PROCESS	1.89741e-11	2.10811	Up-regulated	BP	URG	URG	#N/A	CONSERVED	#N/A
IL2RG	GOBP_REGULATION_OF_MULTICELLULAR_ORGANISMAL_DEVELOPMENT	8.83791e-11	2.07802	Up-regulated	BP	URG	URG	#N/A	CONSERVED	#N/A
IL2RG	GOMF_GROWTH_FACTOR_BINDING	0.0107495	1.93358	Up-regulated	MF	URG	URG	#N/A	CONSERVED	#N/A
IL2RG	GOMF_IMMUNE_RECEPTOR_ACTIVITY	0.000116262	2.27658	Up-regulated	MF	URG	URG	#N/A	CONSERVED	#N/A
IL2RG	GOMF_MOLECULAR_TRANSDUCER_ACTIVITY	9.9506e-06	1.93987	Up-regulated	MF	URG	URG	#N/A	CONSERVED	#N/A
MRC1	GOBP_BIOLOGICAL_PROCESS_INVOLVED_IN_INTERSPECIES_INTERACTION_BETWEEN_ORGANISMS	4.24797e-11	2.09526	Up-regulated	BP	URG	URG	#N/A	CONSERVED	#N/A
MRC1	GOBP_DEFENSE_RESPONSE	2.21403e-13	2.1624	Up-regulated	BP	URG	URG	#N/A	CONSERVED	#N/A
MRC1	GOBP_IMMUNE_RESPONSE	5.69004e-18	2.31387	Up-regulated	BP	URG	URG	#N/A	CONSERVED	#N/A
MRC1	GOBP_RESPONSE_TO_BACTERIUM	2.08058e-11	2.48424	Up-regulated	BP	URG	URG	#N/A	CONSERVED	#N/A
MRC1	GOBP_RESPONSE_TO_LIPID	8.12225e-07	1.99715	Up-regulated	BP	URG	URG	#N/A	CONSERVED	#N/A
MRC1	GOMF_CARBOHYDRATE_BINDING	0.00366708	2.04564	Up-regulated	MF	URG	URG	#N/A	CONSERVED	#N/A
MRC1	GOMF_CARGO_RECEPTOR_ACTIVITY	0.00702321	2.03662	Up-regulated	MF	URG	URG	#N/A	CONSERVED	#N/A
MRC1	GOMF_MOLECULAR_TRANSDUCER_ACTIVITY	9.9506e-06	1.93987	Up-regulated	MF	URG	URG	#N/A	CONSERVED	#N/A
STX1A	GOBP_SYNAPTIC_SIGNALING	1.7983e-11	-2.74249	Down-regulated	BP	DRG	DRG	#N/A	CONSERVED	#N/A
STX1A	GOBP_SYNAPTIC_VESICLE_EXOCYTOSIS	3.81342e-06	-2.96216	Down-regulated	BP	DRG	DRG	#N/A	#N/A	NEW
STX1A	GOBP_VESICLE_MEDIATED_TRANSPORT_IN_SYNAPSE	1.02551e-08	-3.10948	Down-regulated	BP	DRG	DRG	#N/A	#N/A	NEW
SYP	GOBP_REGULATION_OF_SHORT_TERM_NEURONAL_SYNAPTIC_PLASTICITY	0.0108828	-2.04621	Down-regulated	BP	NSLFCG	DRG	#N/A	#N/A	NEW
SYP	GOBP_SYNAPTIC_SIGNALING	1.7983e-11	-2.74249	Down-regulated	BP	NSLFCG	DRG	#N/A	CONSERVED	#N/A
SYP	GOBP_SYNAPTIC_VESICLE_EXOCYTOSIS	3.81342e-06	-2.96216	Down-regulated	BP	NSLFCG	DRG	#N/A	#N/A	NEW
SYP	GOBP_VESICLE_MEDIATED_TRANSPORT_IN_SYNAPSE	1.02551e-08	-3.10948	Down-regulated	BP	NSLFCG	DRG	#N/A	#N/A	NEW
MCHR1	GOBP_NEUROPEPTIDE_SIGNALING_PATHWAY	0.000362832	-2.57925	Down-regulated	BP	EEG	DRG	#N/A	#N/A	NEW
MCHR1	GOMF_NEUROPEPTIDE_RECEPTOR_ACTIVITY	0.0267817	-2.11113	Down-regulated	MF	EEG	DRG	#N/A	#N/A	NEW
ANXA6	GOMF_MONOATOMIC_CATION_CHANNEL_ACTIVITY	0.0029873	-2.08575	Down-regulated	MF	NSLFCG	DRG	#N/A	#N/A	NEW
LILRB5	GOBP_DEFENSE_RESPONSE	2.21403e-13	2.1624	Up-regulated	BP	URG	URG	#N/A	CONSERVED	#N/A
LILRB5	GOBP_IMMUNE_RESPONSE	5.69004e-18	2.31387	Up-regulated	BP	URG	URG	#N/A	CONSERVED	#N/A
LILRB5	GOMF_MOLECULAR_TRANSDUCER_ACTIVITY	9.9506e-06	1.93987	Up-regulated	MF	URG	URG	#N/A	CONSERVED	#N/A
MPZL2	GOBP_CELL_ADHESION	1.78817e-11	2.10351	Up-regulated	BP	URG	URG	#N/A	CONSERVED	#N/A
CLSTN2	GOBP_SYNAPTIC_SIGNALING	1.7983e-11	-2.74249	Down-regulated	BP	EEG	DRG	#N/A	CONSERVED	#N/A
PAQR5	GOBP_DEVELOPMENTAL_PROCESS_INVOLVED_IN_REPRODUCTION	0.00278317	1.74463	Up-regulated	BP	URG	URG	#N/A	#N/A	NEW
PAQR5	GOMF_MOLECULAR_TRANSDUCER_ACTIVITY	9.9506e-06	1.93987	Up-regulated	MF	URG	URG	#N/A	CONSERVED	#N/A
AKR1C2	GOBP_CELLULAR_RESPONSE_TO_ALCOHOL	0.0248059	1.85827	Up-regulated	BP	URG	URG	#N/A	#N/A	NEW
AKR1C2	GOBP_EPITHELIUM_DEVELOPMENT	1.07639e-07	1.98854	Up-regulated	BP	URG	URG	#N/A	CONSERVED	#N/A
AKR1C2	GOBP_POSITIVE_REGULATION_OF_INTRACELLULAR_SIGNAL_TRANSDUCTION	0.00050771	1.73129	Up-regulated	BP	URG	URG	#N/A	#N/A	NEW
AKR1C2	GOBP_REGULATION_OF_CELL_POPULATION_PROLIFERATION	1.36223e-09	1.96264	Up-regulated	BP	URG	URG	#N/A	CONSERVED	#N/A
AKR1C2	GOBP_RESPONSE_TO_ENDOGENOUS_STIMULUS	0.000243913	1.59976	Up-regulated	BP	URG	URG	#N/A	CONSERVED	#N/A
AKR1C2	GOBP_RESPONSE_TO_LIPID	8.12225e-07	1.99715	Up-regulated	BP	URG	URG	#N/A	CONSERVED	#N/A
DYNC1I1	GOBP_CYTOSKELETON_DEPENDENT_INTRACELLULAR_TRANSPORT	0.0267489	-1.817	Down-regulated	BP	NSLFCG	DRG	#N/A	#N/A	NEW
RIT2	GOBP_SYNAPTIC_SIGNALING	1.7983e-11	-2.74249	Down-regulated	BP	DRG	DRG	#N/A	CONSERVED	#N/A
CEBPD	GOBP_EAR_DEVELOPMENT	0.000289793	2.11015	Up-regulated	BP	URG	URG	#N/A	CONSERVED	#N/A
CEBPD	GOBP_HEMOPOIESIS	1.21664e-07	2.06314	Up-regulated	BP	URG	URG	#N/A	CONSERVED	#N/A
CEBPD	GOBP_POSITIVE_REGULATION_OF_TRANSCRIPTION_BY_RNA_POLYMERASE_II	0.000338289	1.69336	Up-regulated	BP	URG	URG	#N/A	CONSERVED	#N/A
CEBPD	GOBP_REGULATION_OF_CELL_DIFFERENTIATION	5.56212e-09	1.94882	Up-regulated	BP	URG	URG	#N/A	CONSERVED	#N/A
CEBPD	GOMF_DNA_BINDING_TRANSCRIPTION_ACTIVATOR_ACTIVITY	0.00311106	1.88288	Up-regulated	MF	URG	URG	#N/A	CONSERVED	#N/A
CEBPD	GOMF_SEQUENCE_SPECIFIC_DNA_BINDING	0.00647503	1.57453	Up-regulated	MF	URG	URG	#N/A	#N/A	NEW
NPFFR2	GOBP_NEUROPEPTIDE_SIGNALING_PATHWAY	0.000362832	-2.57925	Down-regulated	BP	DRG	DRG	#N/A	#N/A	NEW
NPFFR2	GOMF_NEUROPEPTIDE_RECEPTOR_ACTIVITY	0.0267817	-2.11113	Down-regulated	MF	DRG	DRG	#N/A	#N/A	NEW
OR2W3	GOBP_DETECTION_OF_STIMULUS_INVOLVED_IN_SENSORY_PERCEPTION	0.0360017	-1.96723	Down-regulated	BP	DRG	DRG	#N/A	CONSERVED	#N/A
RASGRP1	GOBP_CYTOSKELETON_DEPENDENT_INTRACELLULAR_TRANSPORT	0.0267489	-1.817	Down-regulated	BP	DRG	DRG	#N/A	#N/A	NEW
OMD	GOBP_CELL_ADHESION	1.78817e-11	2.10351	Up-regulated	BP	URG	URG	#N/A	CONSERVED	#N/A
RAB3B	GOBP_SYNAPTIC_SIGNALING	1.7983e-11	-2.74249	Down-regulated	BP	DRG	DRG	#N/A	CONSERVED	#N/A
RAB3B	GOBP_VESICLE_MEDIATED_TRANSPORT_IN_SYNAPSE	1.02551e-08	-3.10948	Down-regulated	BP	DRG	DRG	#N/A	#N/A	NEW
PROKR2	GOBP_NEUROPEPTIDE_SIGNALING_PATHWAY	0.000362832	-2.57925	Down-regulated	BP	EEG	DRG	#N/A	#N/A	NEW
PROKR2	GOMF_NEUROPEPTIDE_RECEPTOR_ACTIVITY	0.0267817	-2.11113	Down-regulated	MF	EEG	DRG	#N/A	#N/A	NEW
ANGPTL5	GOMF_SIGNALING_RECEPTOR_BINDING	9.9506e-06	1.84163	Up-regulated	MF	URG	URG	#N/A	CONSERVED	#N/A
TSLP	GOBP_APOPTOTIC_PROCESS	2.50624e-07	1.83826	Up-regulated	BP	URG	URG	#N/A	#N/A	NEW
TSLP	GOBP_CELL_ACTIVATION	2.21403e-13	2.30686	Up-regulated	BP	URG	URG	#N/A	CONSERVED	#N/A
TSLP	GOBP_CYTOKINE_PRODUCTION	1.33101e-09	2.22479	Up-regulated	BP	URG	URG	#N/A	CONSERVED	#N/A
TSLP	GOBP_DEFENSE_RESPONSE	2.21403e-13	2.1624	Up-regulated	BP	URG	URG	#N/A	CONSERVED	#N/A
TSLP	GOBP_INFLAMMATORY_RESPONSE	1.85504e-11	2.36204	Up-regulated	BP	URG	URG	#N/A	CONSERVED	#N/A
TSLP	GOBP_INTERLEUKIN_10_PRODUCTION	0.000475832	2.15945	Up-regulated	BP	URG	URG	#N/A	#N/A	NEW
TSLP	GOBP_MYELOID_LEUKOCYTE_ACTIVATION	6.34807e-06	2.3129	Up-regulated	BP	URG	URG	#N/A	#N/A	NEW
TSLP	GOBP_POSITIVE_REGULATION_OF_CYTOKINE_PRODUCTION	2.02206e-06	2.17762	Up-regulated	BP	URG	URG	#N/A	#N/A	NEW
TSLP	GOBP_POSITIVE_REGULATION_OF_GENE_EXPRESSION	1.92028e-07	1.98719	Up-regulated	BP	URG	URG	#N/A	CONSERVED	#N/A
TSLP	GOBP_POSITIVE_REGULATION_OF_MULTICELLULAR_ORGANISMAL_PROCESS	2.29101e-11	2.00659	Up-regulated	BP	URG	URG	#N/A	CONSERVED	#N/A
TSLP	GOBP_REGULATION_OF_CELL_POPULATION_PROLIFERATION	1.36223e-09	1.96264	Up-regulated	BP	URG	URG	#N/A	CONSERVED	#N/A
TSLP	GOBP_REGULATION_OF_IMMUNE_SYSTEM_PROCESS	1.89741e-11	2.10811	Up-regulated	BP	URG	URG	#N/A	CONSERVED	#N/A
TSLP	GOBP_REGULATION_OF_RESPONSE_TO_EXTERNAL_STIMULUS	1.33101e-09	2.15353	Up-regulated	BP	URG	URG	#N/A	CONSERVED	#N/A
TSLP	GOMF_SIGNALING_RECEPTOR_BINDING	9.9506e-06	1.84163	Up-regulated	MF	URG	URG	#N/A	CONSERVED	#N/A
COL1A2	GOBP_ANIMAL_ORGAN_MORPHOGENESIS	1.10158e-08	2.10165	Up-regulated	BP	URG	URG	#N/A	CONSERVED	#N/A
COL1A2	GOBP_CELLULAR_RESPONSE_TO_ACID_CHEMICAL	0.0406393	1.79258	Up-regulated	BP	URG	URG	#N/A	#N/A	NEW
COL1A2	GOBP_CIRCULATORY_SYSTEM_DEVELOPMENT	2.07674e-10	2.11291	Up-regulated	BP	URG	URG	#N/A	CONSERVED	#N/A
COL1A2	GOBP_COLLAGEN_METABOLIC_PROCESS	0.00251834	2.05225	Up-regulated	BP	URG	URG	#N/A	#N/A	NEW
COL1A2	GOBP_ENZYME_LINKED_RECEPTOR_PROTEIN_SIGNALING_PATHWAY	0.000262589	1.7686	Up-regulated	BP	URG	URG	#N/A	CONSERVED	#N/A
COL1A2	GOBP_EXTERNAL_ENCAPSULATING_STRUCTURE_ORGANIZATION	6.79638e-06	2.24682	Up-regulated	BP	URG	URG	#N/A	CONSERVED	#N/A
COL1A2	GOBP_PROTEIN_TRIMERIZATION	0.0344348	1.76818	Up-regulated	BP	URG	URG	#N/A	CONSERVED	#N/A
COL1A2	GOBP_RESPONSE_TO_ENDOGENOUS_STIMULUS	0.000243913	1.59976	Up-regulated	BP	URG	URG	#N/A	CONSERVED	#N/A
COL1A2	GOBP_SKELETAL_SYSTEM_DEVELOPMENT	1.22897e-10	2.44411	Up-regulated	BP	URG	URG	#N/A	CONSERVED	#N/A
COL1A2	GOBP_VASCULATURE_DEVELOPMENT	2.39983e-10	2.30347	Up-regulated	BP	URG	URG	#N/A	CONSERVED	#N/A
COL1A2	GOMF_EXTRACELLULAR_MATRIX_STRUCTURAL_CONSTITUENT	7.61989e-05	2.30448	Up-regulated	MF	URG	URG	#N/A	CONSERVED	#N/A
COL1A2	GOMF_GROWTH_FACTOR_BINDING	0.0107495	1.93358	Up-regulated	MF	URG	URG	#N/A	CONSERVED	#N/A
WNT16	GOBP_ANATOMICAL_STRUCTURE_FORMATION_INVOLVED_IN_MORPHOGENESIS	4.34715e-11	2.19982	Up-regulated	BP	URG	URG	#N/A	CONSERVED	#N/A
WNT16	GOBP_ANIMAL_ORGAN_MORPHOGENESIS	1.10158e-08	2.10165	Up-regulated	BP	URG	URG	#N/A	CONSERVED	#N/A
WNT16	GOBP_CIRCULATORY_SYSTEM_DEVELOPMENT	2.07674e-10	2.11291	Up-regulated	BP	URG	URG	#N/A	CONSERVED	#N/A
WNT16	GOBP_EMBRYONIC_MORPHOGENESIS	3.58196e-07	2.16227	Up-regulated	BP	URG	URG	#N/A	CONSERVED	#N/A
WNT16	GOBP_EPITHELIAL_CELL_PROLIFERATION	1.59612e-08	2.3827	Up-regulated	BP	URG	URG	#N/A	CONSERVED	#N/A
WNT16	GOBP_EPITHELIUM_DEVELOPMENT	1.07639e-07	1.98854	Up-regulated	BP	URG	URG	#N/A	CONSERVED	#N/A
WNT16	GOBP_INOSITOL_LIPID_MEDIATED_SIGNALING	0.00114237	2.06598	Up-regulated	BP	URG	URG	#N/A	#N/A	NEW
WNT16	GOBP_POSITIVE_REGULATION_OF_GENE_EXPRESSION	1.92028e-07	1.98719	Up-regulated	BP	URG	URG	#N/A	CONSERVED	#N/A
WNT16	GOBP_POSITIVE_REGULATION_OF_INTRACELLULAR_SIGNAL_TRANSDUCTION	0.00050771	1.73129	Up-regulated	BP	URG	URG	#N/A	#N/A	NEW
WNT16	GOBP_REGULATION_OF_STRESS_ACTIVATED_PROTEIN_KINASE_SIGNALING_CASCADE	0.00298815	1.99147	Up-regulated	BP	URG	URG	#N/A	#N/A	NEW
WNT16	GOBP_TISSUE_MORPHOGENESIS	6.19572e-08	2.23932	Up-regulated	BP	URG	URG	#N/A	CONSERVED	#N/A
WNT16	GOBP_TISSUE_REMODELING	0.000243441	2.20886	Up-regulated	BP	URG	URG	#N/A	CONSERVED	#N/A
WNT16	GOMF_SIGNALING_RECEPTOR_BINDING	9.9506e-06	1.84163	Up-regulated	MF	URG	URG	#N/A	CONSERVED	#N/A
MYL12A	GOBP_CELL_ACTIVATION	2.21403e-13	2.30686	Up-regulated	BP	URG	URG	#N/A	CONSERVED	#N/A
MYL12A	GOBP_CELL_ADHESION	1.78817e-11	2.10351	Up-regulated	BP	URG	URG	#N/A	CONSERVED	#N/A
MYL12A	GOBP_RESPONSE_TO_WOUNDING	2.90276e-07	2.14723	Up-regulated	BP	URG	URG	#N/A	#N/A	NEW
PCDH18	GOBP_CELL_ADHESION	1.78817e-11	2.10351	Up-regulated	BP	URG	URG	#N/A	CONSERVED	#N/A
SULT1B1	GOBP_EPITHELIUM_DEVELOPMENT	1.07639e-07	1.98854	Up-regulated	BP	URG	URG	#N/A	CONSERVED	#N/A
PHF24	GOBP_SYNAPTIC_SIGNALING	1.7983e-11	-2.74249	Down-regulated	BP	NSLFCG	DRG	#N/A	CONSERVED	#N/A
PDGFD	GOBP_CELL_MOTILITY	6.64811e-08	1.89159	Up-regulated	BP	URG	URG	#N/A	CONSERVED	#N/A
PDGFD	GOBP_CELLULAR_RESPONSE_TO_ACID_CHEMICAL	0.0406393	1.79258	Up-regulated	BP	URG	URG	#N/A	#N/A	NEW
PDGFD	GOBP_CIRCULATORY_SYSTEM_DEVELOPMENT	2.07674e-10	2.11291	Up-regulated	BP	URG	URG	#N/A	CONSERVED	#N/A
PDGFD	GOBP_ENZYME_LINKED_RECEPTOR_PROTEIN_SIGNALING_PATHWAY	0.000262589	1.7686	Up-regulated	BP	URG	URG	#N/A	CONSERVED	#N/A
PDGFD	GOBP_INOSITOL_LIPID_MEDIATED_SIGNALING	0.00114237	2.06598	Up-regulated	BP	URG	URG	#N/A	#N/A	NEW
PDGFD	GOBP_LEUKOCYTE_MIGRATION	3.65495e-05	2.21265	Up-regulated	BP	URG	URG	#N/A	#N/A	NEW
PDGFD	GOBP_MUSCLE_CELL_PROLIFERATION	7.28963e-05	2.24657	Up-regulated	BP	URG	URG	#N/A	CONSERVED	#N/A
PDGFD	GOBP_POSITIVE_REGULATION_OF_INTRACELLULAR_SIGNAL_TRANSDUCTION	0.00050771	1.73129	Up-regulated	BP	URG	URG	#N/A	#N/A	NEW
PDGFD	GOBP_REGULATION_OF_CATALYTIC_ACTIVITY	4.5304e-05	1.68456	Up-regulated	BP	URG	URG	#N/A	CONSERVED	#N/A
PDGFD	GOBP_REGULATION_OF_CELL_POPULATION_PROLIFERATION	1.36223e-09	1.96264	Up-regulated	BP	URG	URG	#N/A	CONSERVED	#N/A
PDGFD	GOBP_REGULATION_OF_IMMUNE_SYSTEM_PROCESS	1.89741e-11	2.10811	Up-regulated	BP	URG	URG	#N/A	CONSERVED	#N/A
PDGFD	GOBP_REGULATION_OF_RESPONSE_TO_EXTERNAL_STIMULUS	1.33101e-09	2.15353	Up-regulated	BP	URG	URG	#N/A	CONSERVED	#N/A
PDGFD	GOBP_RENAL_SYSTEM_DEVELOPMENT	0.000225871	2.02792	Up-regulated	BP	URG	URG	#N/A	CONSERVED	#N/A
PDGFD	GOBP_RESPONSE_TO_ENDOGENOUS_STIMULUS	0.000243913	1.59976	Up-regulated	BP	URG	URG	#N/A	CONSERVED	#N/A
PDGFD	GOBP_VASCULATURE_DEVELOPMENT	2.39983e-10	2.30347	Up-regulated	BP	URG	URG	#N/A	CONSERVED	#N/A
PDGFD	GOMF_GROWTH_FACTOR_ACTIVITY	0.037287	1.87249	Up-regulated	MF	URG	URG	#N/A	CONSERVED	#N/A
PDGFD	GOMF_SIGNALING_RECEPTOR_BINDING	9.9506e-06	1.84163	Up-regulated	MF	URG	URG	#N/A	CONSERVED	#N/A
SCN5A	GOBP_CALCIUM_ION_IMPORT_ACROSS_PLASMA_MEMBRANE	0.00289289	-2.3329	Down-regulated	BP	NSLFCG	DRG	#N/A	CONSERVED	#N/A
SCN5A	GOBP_MEMBRANE_DEPOLARIZATION_DURING_ACTION_POTENTIAL	0.00892175	-2.18352	Down-regulated	BP	NSLFCG	DRG	#N/A	#N/A	NEW
SCN5A	GOMF_MONOATOMIC_CATION_CHANNEL_ACTIVITY	0.0029873	-2.08575	Down-regulated	MF	NSLFCG	DRG	#N/A	#N/A	NEW
MMP9	GOBP_ANATOMICAL_STRUCTURE_FORMATION_INVOLVED_IN_MORPHOGENESIS	4.34715e-11	2.19982	Up-regulated	BP	URG	URG	#N/A	CONSERVED	#N/A
MMP9	GOBP_APOPTOTIC_PROCESS	2.50624e-07	1.83826	Up-regulated	BP	URG	URG	#N/A	#N/A	NEW
MMP9	GOBP_CELL_MOTILITY	6.64811e-08	1.89159	Up-regulated	BP	URG	URG	#N/A	CONSERVED	#N/A
MMP9	GOBP_CELLULAR_RESPONSE_TO_CADMIUM_ION	0.000353121	2.1775	Up-regulated	BP	URG	URG	#N/A	CONSERVED	#N/A
MMP9	GOBP_COLLAGEN_METABOLIC_PROCESS	0.00251834	2.05225	Up-regulated	BP	URG	URG	#N/A	#N/A	NEW
MMP9	GOBP_DEFENSE_RESPONSE	2.21403e-13	2.1624	Up-regulated	BP	URG	URG	#N/A	CONSERVED	#N/A
MMP9	GOBP_EMBRYONIC_MORPHOGENESIS	3.58196e-07	2.16227	Up-regulated	BP	URG	URG	#N/A	CONSERVED	#N/A
MMP9	GOBP_ENZYME_LINKED_RECEPTOR_PROTEIN_SIGNALING_PATHWAY	0.000262589	1.7686	Up-regulated	BP	URG	URG	#N/A	CONSERVED	#N/A
MMP9	GOBP_EPITHELIAL_CELL_DIFFERENTIATION_INVOLVED_IN_KIDNEY_DEVELOPMENT	0.00106687	2.1415	Up-regulated	BP	URG	URG	#N/A	#N/A	NEW
MMP9	GOBP_EPITHELIUM_DEVELOPMENT	1.07639e-07	1.98854	Up-regulated	BP	URG	URG	#N/A	CONSERVED	#N/A
MMP9	GOBP_EXTERNAL_ENCAPSULATING_STRUCTURE_ORGANIZATION	6.79638e-06	2.24682	Up-regulated	BP	URG	URG	#N/A	CONSERVED	#N/A
MMP9	GOBP_HEMOPOIESIS	1.21664e-07	2.06314	Up-regulated	BP	URG	URG	#N/A	CONSERVED	#N/A
MMP9	GOBP_INFLAMMATORY_RESPONSE	1.85504e-11	2.36204	Up-regulated	BP	URG	URG	#N/A	CONSERVED	#N/A
MMP9	GOBP_MUSCLE_CELL_PROLIFERATION	7.28963e-05	2.24657	Up-regulated	BP	URG	URG	#N/A	CONSERVED	#N/A
MMP9	GOBP_NEGATIVE_REGULATION_OF_DEVELOPMENTAL_PROCESS	3.58196e-07	2.05206	Up-regulated	BP	URG	URG	#N/A	CONSERVED	#N/A
MMP9	GOBP_NEGATIVE_REGULATION_OF_MOLECULAR_FUNCTION	0.00150461	1.70547	Up-regulated	BP	URG	URG	#N/A	CONSERVED	#N/A
MMP9	GOBP_REGULATION_OF_CATALYTIC_ACTIVITY	4.5304e-05	1.68456	Up-regulated	BP	URG	URG	#N/A	CONSERVED	#N/A
MMP9	GOBP_REGULATION_OF_CELL_DIFFERENTIATION	5.56212e-09	1.94882	Up-regulated	BP	URG	URG	#N/A	CONSERVED	#N/A
MMP9	GOBP_REGULATION_OF_CELL_POPULATION_PROLIFERATION	1.36223e-09	1.96264	Up-regulated	BP	URG	URG	#N/A	CONSERVED	#N/A
MMP9	GOBP_REGULATION_OF_EPITHELIAL_CELL_DIFFERENTIATION	0.000157587	2.21344	Up-regulated	BP	URG	URG	#N/A	CONSERVED	#N/A
MMP9	GOBP_REGULATION_OF_MULTICELLULAR_ORGANISMAL_DEVELOPMENT	8.83791e-11	2.07802	Up-regulated	BP	URG	URG	#N/A	CONSERVED	#N/A
MMP9	GOBP_REGULATION_OF_PEPTIDASE_ACTIVITY	6.87639e-06	2.28559	Up-regulated	BP	URG	URG	#N/A	CONSERVED	#N/A
MMP9	GOBP_REGULATION_OF_RESPONSE_TO_EXTERNAL_STIMULUS	1.33101e-09	2.15353	Up-regulated	BP	URG	URG	#N/A	CONSERVED	#N/A
MMP9	GOBP_RENAL_SYSTEM_DEVELOPMENT	0.000225871	2.02792	Up-regulated	BP	URG	URG	#N/A	CONSERVED	#N/A
MMP9	GOBP_SKELETAL_SYSTEM_DEVELOPMENT	1.22897e-10	2.44411	Up-regulated	BP	URG	URG	#N/A	CONSERVED	#N/A
MMP9	GOMF_PROTEIN_CONTAINING_COMPLEX_BINDING	0.00397641	1.68044	Up-regulated	MF	URG	URG	#N/A	CONSERVED	#N/A
LRFN2	GOBP_SYNAPTIC_SIGNALING	1.7983e-11	-2.74249	Down-regulated	BP	NSLFCG	DRG	#N/A	CONSERVED	#N/A
TPT1	GOBP_APOPTOTIC_PROCESS	2.50624e-07	1.83826	Up-regulated	BP	URG	URG	#N/A	#N/A	NEW
TPT1	GOBP_BIOLOGICAL_PROCESS_INVOLVED_IN_INTERSPECIES_INTERACTION_BETWEEN_ORGANISMS	4.24797e-11	2.09526	Up-regulated	BP	URG	URG	#N/A	CONSERVED	#N/A
ICAM2	GOBP_CELL_ADHESION	1.78817e-11	2.10351	Up-regulated	BP	URG	URG	#N/A	CONSERVED	#N/A
ICAM2	GOMF_PROTEIN_CONTAINING_COMPLEX_BINDING	0.00397641	1.68044	Up-regulated	MF	URG	URG	#N/A	CONSERVED	#N/A
ICAM2	GOMF_SIGNALING_RECEPTOR_BINDING	9.9506e-06	1.84163	Up-regulated	MF	URG	URG	#N/A	CONSERVED	#N/A
RPH3A	GOBP_SYNAPTIC_SIGNALING	1.7983e-11	-2.74249	Down-regulated	BP	NSLFCG	DRG	#N/A	CONSERVED	#N/A
RPH3A	GOBP_SYNAPTIC_VESICLE_EXOCYTOSIS	3.81342e-06	-2.96216	Down-regulated	BP	NSLFCG	DRG	#N/A	#N/A	NEW
RPH3A	GOBP_VESICLE_MEDIATED_TRANSPORT_IN_SYNAPSE	1.02551e-08	-3.10948	Down-regulated	BP	NSLFCG	DRG	#N/A	#N/A	NEW
PTGFR	GOBP_APOPTOTIC_PROCESS	2.50624e-07	1.83826	Up-regulated	BP	URG	URG	#N/A	#N/A	NEW
PTGFR	GOBP_BIOLOGICAL_PROCESS_INVOLVED_IN_INTERSPECIES_INTERACTION_BETWEEN_ORGANISMS	4.24797e-11	2.09526	Up-regulated	BP	URG	URG	#N/A	CONSERVED	#N/A
PTGFR	GOBP_CELLULAR_RESPONSE_TO_ALCOHOL	0.0248059	1.85827	Up-regulated	BP	URG	URG	#N/A	#N/A	NEW
PTGFR	GOBP_DEFENSE_RESPONSE	2.21403e-13	2.1624	Up-regulated	BP	URG	URG	#N/A	CONSERVED	#N/A
PTGFR	GOBP_INFLAMMATORY_RESPONSE	1.85504e-11	2.36204	Up-regulated	BP	URG	URG	#N/A	CONSERVED	#N/A
PTGFR	GOBP_POSITIVE_REGULATION_OF_GENE_EXPRESSION	1.92028e-07	1.98719	Up-regulated	BP	URG	URG	#N/A	CONSERVED	#N/A
PTGFR	GOBP_REGULATION_OF_CELL_POPULATION_PROLIFERATION	1.36223e-09	1.96264	Up-regulated	BP	URG	URG	#N/A	CONSERVED	#N/A
PTGFR	GOBP_RESPONSE_TO_BACTERIUM	2.08058e-11	2.48424	Up-regulated	BP	URG	URG	#N/A	CONSERVED	#N/A
PTGFR	GOBP_RESPONSE_TO_ENDOGENOUS_STIMULUS	0.000243913	1.59976	Up-regulated	BP	URG	URG	#N/A	CONSERVED	#N/A
PTGFR	GOBP_RESPONSE_TO_LIPID	8.12225e-07	1.99715	Up-regulated	BP	URG	URG	#N/A	CONSERVED	#N/A
PTGFR	GOMF_MOLECULAR_TRANSDUCER_ACTIVITY	9.9506e-06	1.93987	Up-regulated	MF	URG	URG	#N/A	CONSERVED	#N/A
NEUROD1	GOBP_ANIMAL_ORGAN_MORPHOGENESIS	1.10158e-08	2.10165	Up-regulated	BP	URG	URG	#N/A	CONSERVED	#N/A
NEUROD1	GOBP_APOPTOTIC_PROCESS	2.50624e-07	1.83826	Up-regulated	BP	URG	URG	#N/A	#N/A	NEW
NEUROD1	GOBP_EMBRYONIC_MORPHOGENESIS	3.58196e-07	2.16227	Up-regulated	BP	URG	URG	#N/A	CONSERVED	#N/A
NEUROD1	GOBP_EPITHELIUM_DEVELOPMENT	1.07639e-07	1.98854	Up-regulated	BP	URG	URG	#N/A	CONSERVED	#N/A
NEUROD1	GOBP_MULTICELLULAR_ORGANISMAL_LEVEL_HOMEOSTASIS	4.97975e-05	1.94657	Up-regulated	BP	URG	URG	#N/A	CONSERVED	#N/A
NEUROD1	GOBP_POSITIVE_REGULATION_OF_TRANSCRIPTION_BY_RNA_POLYMERASE_II	0.000338289	1.69336	Up-regulated	BP	URG	URG	#N/A	CONSERVED	#N/A
NEUROD1	GOBP_REGULATION_OF_CELL_DIFFERENTIATION	5.56212e-09	1.94882	Up-regulated	BP	URG	URG	#N/A	CONSERVED	#N/A
NEUROD1	GOBP_REGULATION_OF_DNA_BINDING_TRANSCRIPTION_FACTOR_ACTIVITY	0.00019202	1.99128	Up-regulated	BP	URG	URG	#N/A	CONSERVED	#N/A
NEUROD1	GOMF_DNA_BINDING_TRANSCRIPTION_ACTIVATOR_ACTIVITY	0.00311106	1.88288	Up-regulated	MF	URG	URG	#N/A	CONSERVED	#N/A
NEUROD1	GOMF_SEQUENCE_SPECIFIC_DNA_BINDING	0.00647503	1.57453	Up-regulated	MF	URG	URG	#N/A	#N/A	NEW
KCNK4	GOBP_DETECTION_OF_STIMULUS_INVOLVED_IN_SENSORY_PERCEPTION	0.0360017	-1.96723	Down-regulated	BP	DRG	DRG	#N/A	CONSERVED	#N/A
KCNK4	GOMF_MONOATOMIC_CATION_CHANNEL_ACTIVITY	0.0029873	-2.08575	Down-regulated	MF	DRG	DRG	#N/A	#N/A	NEW
CD34	GOBP_ANATOMICAL_STRUCTURE_FORMATION_INVOLVED_IN_MORPHOGENESIS	4.34715e-11	2.19982	Up-regulated	BP	URG	URG	#N/A	CONSERVED	#N/A
CD34	GOBP_ANIMAL_ORGAN_MORPHOGENESIS	1.10158e-08	2.10165	Up-regulated	BP	URG	URG	#N/A	CONSERVED	#N/A
CD34	GOBP_CELL_ADHESION	1.78817e-11	2.10351	Up-regulated	BP	URG	URG	#N/A	CONSERVED	#N/A
CD34	GOBP_CELL_MOTILITY	6.64811e-08	1.89159	Up-regulated	BP	URG	URG	#N/A	CONSERVED	#N/A
CD34	GOBP_CYTOKINE_PRODUCTION	1.33101e-09	2.22479	Up-regulated	BP	URG	URG	#N/A	CONSERVED	#N/A
CD34	GOBP_EPITHELIAL_CELL_PROLIFERATION	1.59612e-08	2.3827	Up-regulated	BP	URG	URG	#N/A	CONSERVED	#N/A
CD34	GOBP_EPITHELIUM_DEVELOPMENT	1.07639e-07	1.98854	Up-regulated	BP	URG	URG	#N/A	CONSERVED	#N/A
CD34	GOBP_HEMOPOIESIS	1.21664e-07	2.06314	Up-regulated	BP	URG	URG	#N/A	CONSERVED	#N/A
CD34	GOBP_INTERLEUKIN_10_PRODUCTION	0.000475832	2.15945	Up-regulated	BP	URG	URG	#N/A	#N/A	NEW
CD34	GOBP_MULTICELLULAR_ORGANISMAL_LEVEL_HOMEOSTASIS	4.97975e-05	1.94657	Up-regulated	BP	URG	URG	#N/A	CONSERVED	#N/A
CD34	GOBP_NEGATIVE_REGULATION_OF_GENE_EXPRESSION	0.000100999	1.7791	Up-regulated	BP	URG	URG	#N/A	#N/A	NEW
CD34	GOBP_NEGATIVE_REGULATION_OF_MULTICELLULAR_ORGANISMAL_PROCESS	1.65613e-08	2.06852	Up-regulated	BP	URG	URG	#N/A	CONSERVED	#N/A
CD34	GOBP_POSITIVE_REGULATION_OF_CYTOKINE_PRODUCTION	2.02206e-06	2.17762	Up-regulated	BP	URG	URG	#N/A	#N/A	NEW
CD34	GOBP_POSITIVE_REGULATION_OF_GENE_EXPRESSION	1.92028e-07	1.98719	Up-regulated	BP	URG	URG	#N/A	CONSERVED	#N/A
CD34	GOBP_POSITIVE_REGULATION_OF_MULTICELLULAR_ORGANISMAL_PROCESS	2.29101e-11	2.00659	Up-regulated	BP	URG	URG	#N/A	CONSERVED	#N/A
CD34	GOBP_REGULATION_OF_CELL_DIFFERENTIATION	5.56212e-09	1.94882	Up-regulated	BP	URG	URG	#N/A	CONSERVED	#N/A
CD34	GOBP_REGULATION_OF_MULTICELLULAR_ORGANISMAL_DEVELOPMENT	8.83791e-11	2.07802	Up-regulated	BP	URG	URG	#N/A	CONSERVED	#N/A
CD34	GOBP_REGULATION_OF_RESPONSE_TO_EXTERNAL_STIMULUS	1.33101e-09	2.15353	Up-regulated	BP	URG	URG	#N/A	CONSERVED	#N/A
CD34	GOBP_RENAL_SYSTEM_DEVELOPMENT	0.000225871	2.02792	Up-regulated	BP	URG	URG	#N/A	CONSERVED	#N/A
CD34	GOBP_TUBE_MORPHOGENESIS	1.78817e-11	2.31005	Up-regulated	BP	URG	URG	#N/A	CONSERVED	#N/A
FGF10	GOBP_ANATOMICAL_STRUCTURE_FORMATION_INVOLVED_IN_MORPHOGENESIS	4.34715e-11	2.19982	Up-regulated	BP	URG	URG	#N/A	CONSERVED	#N/A
FGF10	GOBP_ANIMAL_ORGAN_MORPHOGENESIS	1.10158e-08	2.10165	Up-regulated	BP	URG	URG	#N/A	CONSERVED	#N/A
FGF10	GOBP_APOPTOTIC_PROCESS	2.50624e-07	1.83826	Up-regulated	BP	URG	URG	#N/A	#N/A	NEW
FGF10	GOBP_BIOLOGICAL_PROCESS_INVOLVED_IN_INTERSPECIES_INTERACTION_BETWEEN_ORGANISMS	4.24797e-11	2.09526	Up-regulated	BP	URG	URG	#N/A	CONSERVED	#N/A
FGF10	GOBP_CELL_ACTIVATION	2.21403e-13	2.30686	Up-regulated	BP	URG	URG	#N/A	CONSERVED	#N/A
FGF10	GOBP_CELL_MOTILITY	6.64811e-08	1.89159	Up-regulated	BP	URG	URG	#N/A	CONSERVED	#N/A
FGF10	GOBP_CIRCULATORY_SYSTEM_DEVELOPMENT	2.07674e-10	2.11291	Up-regulated	BP	URG	URG	#N/A	CONSERVED	#N/A
FGF10	GOBP_DEVELOPMENTAL_PROCESS_INVOLVED_IN_REPRODUCTION	0.00278317	1.74463	Up-regulated	BP	URG	URG	#N/A	#N/A	NEW
FGF10	GOBP_EAR_DEVELOPMENT	0.000289793	2.11015	Up-regulated	BP	URG	URG	#N/A	CONSERVED	#N/A
FGF10	GOBP_EMBRYONIC_MORPHOGENESIS	3.58196e-07	2.16227	Up-regulated	BP	URG	URG	#N/A	CONSERVED	#N/A
FGF10	GOBP_ENZYME_LINKED_RECEPTOR_PROTEIN_SIGNALING_PATHWAY	0.000262589	1.7686	Up-regulated	BP	URG	URG	#N/A	CONSERVED	#N/A
FGF10	GOBP_EPITHELIAL_CELL_PROLIFERATION	1.59612e-08	2.3827	Up-regulated	BP	URG	URG	#N/A	CONSERVED	#N/A
FGF10	GOBP_EPITHELIUM_DEVELOPMENT	1.07639e-07	1.98854	Up-regulated	BP	URG	URG	#N/A	CONSERVED	#N/A
FGF10	GOBP_GROWTH	0.000468341	1.74729	Up-regulated	BP	URG	URG	#N/A	CONSERVED	#N/A
FGF10	GOBP_NEGATIVE_REGULATION_OF_DEVELOPMENTAL_PROCESS	3.58196e-07	2.05206	Up-regulated	BP	URG	URG	#N/A	CONSERVED	#N/A
FGF10	GOBP_POSITIVE_REGULATION_OF_GENE_EXPRESSION	1.92028e-07	1.98719	Up-regulated	BP	URG	URG	#N/A	CONSERVED	#N/A
FGF10	GOBP_POSITIVE_REGULATION_OF_INTRACELLULAR_SIGNAL_TRANSDUCTION	0.00050771	1.73129	Up-regulated	BP	URG	URG	#N/A	#N/A	NEW
FGF10	GOBP_POSITIVE_REGULATION_OF_MULTICELLULAR_ORGANISMAL_PROCESS	2.29101e-11	2.00659	Up-regulated	BP	URG	URG	#N/A	CONSERVED	#N/A
FGF10	GOBP_POSITIVE_REGULATION_OF_TRANSCRIPTION_BY_RNA_POLYMERASE_II	0.000338289	1.69336	Up-regulated	BP	URG	URG	#N/A	CONSERVED	#N/A
FGF10	GOBP_REGULATION_OF_CELL_DIFFERENTIATION	5.56212e-09	1.94882	Up-regulated	BP	URG	URG	#N/A	CONSERVED	#N/A
FGF10	GOBP_REGULATION_OF_CELL_POPULATION_PROLIFERATION	1.36223e-09	1.96264	Up-regulated	BP	URG	URG	#N/A	CONSERVED	#N/A
FGF10	GOBP_REGULATION_OF_EPITHELIAL_CELL_DIFFERENTIATION	0.000157587	2.21344	Up-regulated	BP	URG	URG	#N/A	CONSERVED	#N/A
FGF10	GOBP_REGULATION_OF_IMMUNE_SYSTEM_PROCESS	1.89741e-11	2.10811	Up-regulated	BP	URG	URG	#N/A	CONSERVED	#N/A
FGF10	GOBP_REGULATION_OF_MULTICELLULAR_ORGANISMAL_DEVELOPMENT	8.83791e-11	2.07802	Up-regulated	BP	URG	URG	#N/A	CONSERVED	#N/A
FGF10	GOBP_REGULATION_OF_RESPONSE_TO_EXTERNAL_STIMULUS	1.33101e-09	2.15353	Up-regulated	BP	URG	URG	#N/A	CONSERVED	#N/A
FGF10	GOBP_RENAL_SYSTEM_DEVELOPMENT	0.000225871	2.02792	Up-regulated	BP	URG	URG	#N/A	CONSERVED	#N/A
FGF10	GOBP_RESPONSE_TO_BACTERIUM	2.08058e-11	2.48424	Up-regulated	BP	URG	URG	#N/A	CONSERVED	#N/A
FGF10	GOBP_RESPONSE_TO_ENDOGENOUS_STIMULUS	0.000243913	1.59976	Up-regulated	BP	URG	URG	#N/A	CONSERVED	#N/A
FGF10	GOBP_RESPONSE_TO_LIPID	8.12225e-07	1.99715	Up-regulated	BP	URG	URG	#N/A	CONSERVED	#N/A
FGF10	GOBP_RESPONSE_TO_WOUNDING	2.90276e-07	2.14723	Up-regulated	BP	URG	URG	#N/A	#N/A	NEW
FGF10	GOBP_TISSUE_MORPHOGENESIS	6.19572e-08	2.23932	Up-regulated	BP	URG	URG	#N/A	CONSERVED	#N/A
FGF10	GOBP_TISSUE_REMODELING	0.000243441	2.20886	Up-regulated	BP	URG	URG	#N/A	CONSERVED	#N/A
FGF10	GOBP_TUBE_MORPHOGENESIS	1.78817e-11	2.31005	Up-regulated	BP	URG	URG	#N/A	CONSERVED	#N/A
FGF10	GOBP_VASCULATURE_DEVELOPMENT	2.39983e-10	2.30347	Up-regulated	BP	URG	URG	#N/A	CONSERVED	#N/A
FGF10	GOMF_GLYCOSAMINOGLYCAN_BINDING	0.0185704	1.8634	Up-regulated	MF	URG	URG	#N/A	CONSERVED	#N/A
FGF10	GOMF_GROWTH_FACTOR_ACTIVITY	0.037287	1.87249	Up-regulated	MF	URG	URG	#N/A	CONSERVED	#N/A
FGF10	GOMF_SIGNALING_RECEPTOR_BINDING	9.9506e-06	1.84163	Up-regulated	MF	URG	URG	#N/A	CONSERVED	#N/A
SRGN	GOBP_APOPTOTIC_PROCESS	2.50624e-07	1.83826	Up-regulated	BP	URG	URG	#N/A	#N/A	NEW
SRGN	GOBP_CYTOKINE_PRODUCTION	1.33101e-09	2.22479	Up-regulated	BP	URG	URG	#N/A	CONSERVED	#N/A
SRGN	GOBP_NEGATIVE_REGULATION_OF_DEVELOPMENTAL_PROCESS	3.58196e-07	2.05206	Up-regulated	BP	URG	URG	#N/A	CONSERVED	#N/A
SRGN	GOBP_NEGATIVE_REGULATION_OF_GENE_EXPRESSION	0.000100999	1.7791	Up-regulated	BP	URG	URG	#N/A	#N/A	NEW
SRGN	GOBP_NEGATIVE_REGULATION_OF_MULTICELLULAR_ORGANISMAL_PROCESS	1.65613e-08	2.06852	Up-regulated	BP	URG	URG	#N/A	CONSERVED	#N/A
SRGN	GOBP_REGULATION_OF_MULTICELLULAR_ORGANISMAL_DEVELOPMENT	8.83791e-11	2.07802	Up-regulated	BP	URG	URG	#N/A	CONSERVED	#N/A
KCNE4	GOBP_NEGATIVE_REGULATION_OF_MOLECULAR_FUNCTION	0.00150461	1.70547	Up-regulated	BP	URG	URG	#N/A	CONSERVED	#N/A
TGFBR2	GOBP_ANATOMICAL_STRUCTURE_FORMATION_INVOLVED_IN_MORPHOGENESIS	4.34715e-11	2.19982	Up-regulated	BP	URG	URG	#N/A	CONSERVED	#N/A
TGFBR2	GOBP_ANIMAL_ORGAN_MORPHOGENESIS	1.10158e-08	2.10165	Up-regulated	BP	URG	URG	#N/A	CONSERVED	#N/A
TGFBR2	GOBP_APOPTOTIC_PROCESS	2.50624e-07	1.83826	Up-regulated	BP	URG	URG	#N/A	#N/A	NEW
TGFBR2	GOBP_CELL_ACTIVATION	2.21403e-13	2.30686	Up-regulated	BP	URG	URG	#N/A	CONSERVED	#N/A
TGFBR2	GOBP_CELL_ADHESION	1.78817e-11	2.10351	Up-regulated	BP	URG	URG	#N/A	CONSERVED	#N/A
TGFBR2	GOBP_CELL_MOTILITY	6.64811e-08	1.89159	Up-regulated	BP	URG	URG	#N/A	CONSERVED	#N/A
TGFBR2	GOBP_EMBRYONIC_MORPHOGENESIS	3.58196e-07	2.16227	Up-regulated	BP	URG	URG	#N/A	CONSERVED	#N/A
TGFBR2	GOBP_ENZYME_LINKED_RECEPTOR_PROTEIN_SIGNALING_PATHWAY	0.000262589	1.7686	Up-regulated	BP	URG	URG	#N/A	CONSERVED	#N/A
TGFBR2	GOBP_EPITHELIUM_DEVELOPMENT	1.07639e-07	1.98854	Up-regulated	BP	URG	URG	#N/A	CONSERVED	#N/A
TGFBR2	GOBP_GROWTH	0.000468341	1.74729	Up-regulated	BP	URG	URG	#N/A	CONSERVED	#N/A
TGFBR2	GOBP_HEMOPOIESIS	1.21664e-07	2.06314	Up-regulated	BP	URG	URG	#N/A	CONSERVED	#N/A
TGFBR2	GOBP_MYELOID_LEUKOCYTE_ACTIVATION	6.34807e-06	2.3129	Up-regulated	BP	URG	URG	#N/A	#N/A	NEW
TGFBR2	GOBP_NEGATIVE_REGULATION_OF_DEVELOPMENTAL_PROCESS	3.58196e-07	2.05206	Up-regulated	BP	URG	URG	#N/A	CONSERVED	#N/A
TGFBR2	GOBP_NEGATIVE_REGULATION_OF_MULTICELLULAR_ORGANISMAL_PROCESS	1.65613e-08	2.06852	Up-regulated	BP	URG	URG	#N/A	CONSERVED	#N/A
TGFBR2	GOBP_POSITIVE_REGULATION_OF_MULTICELLULAR_ORGANISMAL_PROCESS	2.29101e-11	2.00659	Up-regulated	BP	URG	URG	#N/A	CONSERVED	#N/A
TGFBR2	GOBP_REACTIVE_OXYGEN_SPECIES_METABOLIC_PROCESS	0.00421137	1.94715	Up-regulated	BP	URG	URG	#N/A	#N/A	NEW
TGFBR2	GOBP_REGULATION_OF_CELL_DIFFERENTIATION	5.56212e-09	1.94882	Up-regulated	BP	URG	URG	#N/A	CONSERVED	#N/A
TGFBR2	GOBP_REGULATION_OF_CELL_POPULATION_PROLIFERATION	1.36223e-09	1.96264	Up-regulated	BP	URG	URG	#N/A	CONSERVED	#N/A
TGFBR2	GOBP_REGULATION_OF_IMMUNE_SYSTEM_PROCESS	1.89741e-11	2.10811	Up-regulated	BP	URG	URG	#N/A	CONSERVED	#N/A
TGFBR2	GOBP_REGULATION_OF_MULTICELLULAR_ORGANISMAL_DEVELOPMENT	8.83791e-11	2.07802	Up-regulated	BP	URG	URG	#N/A	CONSERVED	#N/A
TGFBR2	GOBP_REGULATION_OF_RESPONSE_TO_EXTERNAL_STIMULUS	1.33101e-09	2.15353	Up-regulated	BP	URG	URG	#N/A	CONSERVED	#N/A
TGFBR2	GOBP_RESPONSE_TO_ENDOGENOUS_STIMULUS	0.000243913	1.59976	Up-regulated	BP	URG	URG	#N/A	CONSERVED	#N/A
TGFBR2	GOBP_RESPONSE_TO_LIPID	8.12225e-07	1.99715	Up-regulated	BP	URG	URG	#N/A	CONSERVED	#N/A
TGFBR2	GOBP_TUBE_MORPHOGENESIS	1.78817e-11	2.31005	Up-regulated	BP	URG	URG	#N/A	CONSERVED	#N/A
TGFBR2	GOMF_PROTEIN_CONTAINING_COMPLEX_BINDING	0.00397641	1.68044	Up-regulated	MF	URG	URG	#N/A	CONSERVED	#N/A
TGFBR2	GOMF_SIGNALING_RECEPTOR_BINDING	9.9506e-06	1.84163	Up-regulated	MF	URG	URG	#N/A	CONSERVED	#N/A
CLIC6	GOBP_INORGANIC_ANION_TRANSPORT	0.00252124	1.99338	Up-regulated	BP	URG	URG	#N/A	CONSERVED	#N/A
CLIC6	GOMF_INORGANIC_ANION_TRANSMEMBRANE_TRANSPORTER_ACTIVITY	0.0029873	2.12965	Up-regulated	MF	URG	URG	#N/A	CONSERVED	#N/A
CLIC6	GOMF_SIGNALING_RECEPTOR_BINDING	9.9506e-06	1.84163	Up-regulated	MF	URG	URG	#N/A	CONSERVED	#N/A
SLC6A20	GOBP_MODIFIED_AMINO_ACID_TRANSPORT	0.00143128	2.11752	Up-regulated	BP	URG	URG	#N/A	CONSERVED	#N/A
SLC6A20	GOBP_VASCULAR_PROCESS_IN_CIRCULATORY_SYSTEM	0.00010379	2.1644	Up-regulated	BP	URG	URG	#N/A	#N/A	NEW
SLC6A20	GOMF_MODIFIED_AMINO_ACID_TRANSMEMBRANE_TRANSPORTER_ACTIVITY	0.00765624	1.98879	Up-regulated	MF	URG	URG	#N/A	CONSERVED	#N/A
DUSP1	GOBP_ANATOMICAL_STRUCTURE_FORMATION_INVOLVED_IN_MORPHOGENESIS	4.34715e-11	2.19982	Up-regulated	BP	URG	URG	#N/A	CONSERVED	#N/A
DUSP1	GOBP_CELL_ADHESION	1.78817e-11	2.10351	Up-regulated	BP	URG	URG	#N/A	CONSERVED	#N/A
DUSP1	GOBP_CELL_MOTILITY	6.64811e-08	1.89159	Up-regulated	BP	URG	URG	#N/A	CONSERVED	#N/A
DUSP1	GOBP_EMBRYONIC_MORPHOGENESIS	3.58196e-07	2.16227	Up-regulated	BP	URG	URG	#N/A	CONSERVED	#N/A
DUSP1	GOBP_LEUKOCYTE_CHEMOTAXIS	5.79904e-05	2.24999	Up-regulated	BP	URG	URG	#N/A	#N/A	NEW
DUSP1	GOBP_LEUKOCYTE_MIGRATION	3.65495e-05	2.21265	Up-regulated	BP	URG	URG	#N/A	#N/A	NEW
DUSP1	GOBP_NEGATIVE_REGULATION_OF_MOLECULAR_FUNCTION	0.00150461	1.70547	Up-regulated	BP	URG	URG	#N/A	CONSERVED	#N/A
DUSP1	GOBP_REGULATION_OF_CATALYTIC_ACTIVITY	4.5304e-05	1.68456	Up-regulated	BP	URG	URG	#N/A	CONSERVED	#N/A
DUSP1	GOBP_REGULATION_OF_CELL_POPULATION_PROLIFERATION	1.36223e-09	1.96264	Up-regulated	BP	URG	URG	#N/A	CONSERVED	#N/A
DUSP1	GOBP_REGULATION_OF_IMMUNE_SYSTEM_PROCESS	1.89741e-11	2.10811	Up-regulated	BP	URG	URG	#N/A	CONSERVED	#N/A
DUSP1	GOBP_REGULATION_OF_RESPONSE_TO_EXTERNAL_STIMULUS	1.33101e-09	2.15353	Up-regulated	BP	URG	URG	#N/A	CONSERVED	#N/A
DUSP1	GOBP_REGULATION_OF_STRESS_ACTIVATED_PROTEIN_KINASE_SIGNALING_CASCADE	0.00298815	1.99147	Up-regulated	BP	URG	URG	#N/A	#N/A	NEW
TBX3	GOBP_ANATOMICAL_STRUCTURE_FORMATION_INVOLVED_IN_MORPHOGENESIS	4.34715e-11	2.19982	Up-regulated	BP	URG	URG	#N/A	CONSERVED	#N/A
TBX3	GOBP_ANIMAL_ORGAN_MORPHOGENESIS	1.10158e-08	2.10165	Up-regulated	BP	URG	URG	#N/A	CONSERVED	#N/A
TBX3	GOBP_APOPTOTIC_PROCESS	2.50624e-07	1.83826	Up-regulated	BP	URG	URG	#N/A	#N/A	NEW
TBX3	GOBP_CIRCULATORY_SYSTEM_DEVELOPMENT	2.07674e-10	2.11291	Up-regulated	BP	URG	URG	#N/A	CONSERVED	#N/A
TBX3	GOBP_DEVELOPMENTAL_PROCESS_INVOLVED_IN_REPRODUCTION	0.00278317	1.74463	Up-regulated	BP	URG	URG	#N/A	#N/A	NEW
TBX3	GOBP_EAR_DEVELOPMENT	0.000289793	2.11015	Up-regulated	BP	URG	URG	#N/A	CONSERVED	#N/A
TBX3	GOBP_EMBRYONIC_MORPHOGENESIS	3.58196e-07	2.16227	Up-regulated	BP	URG	URG	#N/A	CONSERVED	#N/A
TBX3	GOBP_EPITHELIUM_DEVELOPMENT	1.07639e-07	1.98854	Up-regulated	BP	URG	URG	#N/A	CONSERVED	#N/A
TBX3	GOBP_MESODERM_DEVELOPMENT	2.1325e-05	2.32403	Up-regulated	BP	URG	URG	#N/A	#N/A	NEW
TBX3	GOBP_NEGATIVE_REGULATION_OF_DEVELOPMENTAL_PROCESS	3.58196e-07	2.05206	Up-regulated	BP	URG	URG	#N/A	CONSERVED	#N/A
TBX3	GOBP_POSITIVE_REGULATION_OF_TRANSCRIPTION_BY_RNA_POLYMERASE_II	0.000338289	1.69336	Up-regulated	BP	URG	URG	#N/A	CONSERVED	#N/A
TBX3	GOBP_REGULATION_OF_CELL_DIFFERENTIATION	5.56212e-09	1.94882	Up-regulated	BP	URG	URG	#N/A	CONSERVED	#N/A
TBX3	GOBP_REGULATION_OF_CELL_POPULATION_PROLIFERATION	1.36223e-09	1.96264	Up-regulated	BP	URG	URG	#N/A	CONSERVED	#N/A
TBX3	GOBP_REGULATION_OF_EPITHELIAL_CELL_DIFFERENTIATION	0.000157587	2.21344	Up-regulated	BP	URG	URG	#N/A	CONSERVED	#N/A
TBX3	GOBP_REGULATION_OF_MULTICELLULAR_ORGANISMAL_DEVELOPMENT	8.83791e-11	2.07802	Up-regulated	BP	URG	URG	#N/A	CONSERVED	#N/A
TBX3	GOBP_SKELETAL_SYSTEM_DEVELOPMENT	1.22897e-10	2.44411	Up-regulated	BP	URG	URG	#N/A	CONSERVED	#N/A
TBX3	GOBP_TISSUE_MORPHOGENESIS	6.19572e-08	2.23932	Up-regulated	BP	URG	URG	#N/A	CONSERVED	#N/A
TBX3	GOBP_TUBE_MORPHOGENESIS	1.78817e-11	2.31005	Up-regulated	BP	URG	URG	#N/A	CONSERVED	#N/A
TBX3	GOBP_VASCULATURE_DEVELOPMENT	2.39983e-10	2.30347	Up-regulated	BP	URG	URG	#N/A	CONSERVED	#N/A
TBX3	GOMF_DNA_BINDING_TRANSCRIPTION_ACTIVATOR_ACTIVITY	0.00311106	1.88288	Up-regulated	MF	URG	URG	#N/A	CONSERVED	#N/A
TBX3	GOMF_SEQUENCE_SPECIFIC_DNA_BINDING	0.00647503	1.57453	Up-regulated	MF	URG	URG	#N/A	#N/A	NEW
CLIC3	GOBP_INORGANIC_ANION_TRANSPORT	0.00252124	1.99338	Up-regulated	BP	URG	URG	#N/A	CONSERVED	#N/A
CLIC3	GOMF_INORGANIC_ANION_TRANSMEMBRANE_TRANSPORTER_ACTIVITY	0.0029873	2.12965	Up-regulated	MF	URG	URG	#N/A	CONSERVED	#N/A
QRFPR	GOBP_NEUROPEPTIDE_SIGNALING_PATHWAY	0.000362832	-2.57925	Down-regulated	BP	DRG	DRG	#N/A	#N/A	NEW
QRFPR	GOMF_NEUROPEPTIDE_RECEPTOR_ACTIVITY	0.0267817	-2.11113	Down-regulated	MF	DRG	DRG	#N/A	#N/A	NEW
CHRM4	GOBP_SYNAPTIC_SIGNALING	1.7983e-11	-2.74249	Down-regulated	BP	DRG	DRG	#N/A	CONSERVED	#N/A
CASP4	GOBP_APOPTOTIC_PROCESS	2.50624e-07	1.83826	Up-regulated	BP	URG	URG	#N/A	#N/A	NEW
CASP4	GOBP_BIOLOGICAL_PROCESS_INVOLVED_IN_INTERSPECIES_INTERACTION_BETWEEN_ORGANISMS	4.24797e-11	2.09526	Up-regulated	BP	URG	URG	#N/A	CONSERVED	#N/A
CASP4	GOBP_DEFENSE_RESPONSE	2.21403e-13	2.1624	Up-regulated	BP	URG	URG	#N/A	CONSERVED	#N/A
CASP4	GOBP_DEFENSE_RESPONSE_TO_BACTERIUM	6.87639e-06	2.37864	Up-regulated	BP	URG	URG	#N/A	#N/A	NEW
CASP4	GOBP_IMMUNE_RESPONSE	5.69004e-18	2.31387	Up-regulated	BP	URG	URG	#N/A	CONSERVED	#N/A
CASP4	GOBP_INFLAMMATORY_RESPONSE	1.85504e-11	2.36204	Up-regulated	BP	URG	URG	#N/A	CONSERVED	#N/A
CASP4	GOBP_REGULATION_OF_RESPONSE_TO_EXTERNAL_STIMULUS	1.33101e-09	2.15353	Up-regulated	BP	URG	URG	#N/A	CONSERVED	#N/A
CASP4	GOBP_RESPONSE_TO_BACTERIUM	2.08058e-11	2.48424	Up-regulated	BP	URG	URG	#N/A	CONSERVED	#N/A
CASP4	GOBP_RESPONSE_TO_ENDOGENOUS_STIMULUS	0.000243913	1.59976	Up-regulated	BP	URG	URG	#N/A	CONSERVED	#N/A
CES1	GOBP_CELLULAR_RESPONSE_TO_ALCOHOL	0.0248059	1.85827	Up-regulated	BP	URG	URG	#N/A	#N/A	NEW
CES1	GOBP_EPITHELIUM_DEVELOPMENT	1.07639e-07	1.98854	Up-regulated	BP	URG	URG	#N/A	CONSERVED	#N/A
CES1	GOBP_LIPID_LOCALIZATION	0.0043413	1.79603	Up-regulated	BP	URG	URG	#N/A	CONSERVED	#N/A
CES1	GOBP_MONOCARBOXYLIC_ACID_TRANSPORT	0.00148425	2.07518	Up-regulated	BP	URG	URG	#N/A	#N/A	NEW
CES1	GOBP_RESPONSE_TO_ENDOGENOUS_STIMULUS	0.000243913	1.59976	Up-regulated	BP	URG	URG	#N/A	CONSERVED	#N/A
CES1	GOBP_RESPONSE_TO_LIPID	8.12225e-07	1.99715	Up-regulated	BP	URG	URG	#N/A	CONSERVED	#N/A
LTBP2	GOBP_ENZYME_LINKED_RECEPTOR_PROTEIN_SIGNALING_PATHWAY	0.000262589	1.7686	Up-regulated	BP	URG	URG	#N/A	CONSERVED	#N/A
LTBP2	GOBP_RESPONSE_TO_ENDOGENOUS_STIMULUS	0.000243913	1.59976	Up-regulated	BP	URG	URG	#N/A	CONSERVED	#N/A
LTBP2	GOMF_GROWTH_FACTOR_BINDING	0.0107495	1.93358	Up-regulated	MF	URG	URG	#N/A	CONSERVED	#N/A
CHEK2	GOBP_APOPTOTIC_PROCESS	2.50624e-07	1.83826	Up-regulated	BP	URG	URG	#N/A	#N/A	NEW
MSX1	GOBP_ANATOMICAL_STRUCTURE_FORMATION_INVOLVED_IN_MORPHOGENESIS	4.34715e-11	2.19982	Up-regulated	BP	URG	URG	#N/A	CONSERVED	#N/A
MSX1	GOBP_ANIMAL_ORGAN_MORPHOGENESIS	1.10158e-08	2.10165	Up-regulated	BP	URG	URG	#N/A	CONSERVED	#N/A
MSX1	GOBP_APOPTOTIC_PROCESS	2.50624e-07	1.83826	Up-regulated	BP	URG	URG	#N/A	#N/A	NEW
MSX1	GOBP_CIRCULATORY_SYSTEM_DEVELOPMENT	2.07674e-10	2.11291	Up-regulated	BP	URG	URG	#N/A	CONSERVED	#N/A
MSX1	GOBP_EAR_DEVELOPMENT	0.000289793	2.11015	Up-regulated	BP	URG	URG	#N/A	CONSERVED	#N/A
MSX1	GOBP_EMBRYONIC_MORPHOGENESIS	3.58196e-07	2.16227	Up-regulated	BP	URG	URG	#N/A	CONSERVED	#N/A
MSX1	GOBP_ENZYME_LINKED_RECEPTOR_PROTEIN_SIGNALING_PATHWAY	0.000262589	1.7686	Up-regulated	BP	URG	URG	#N/A	CONSERVED	#N/A
MSX1	GOBP_EPITHELIUM_DEVELOPMENT	1.07639e-07	1.98854	Up-regulated	BP	URG	URG	#N/A	CONSERVED	#N/A
MSX1	GOBP_GROWTH	0.000468341	1.74729	Up-regulated	BP	URG	URG	#N/A	CONSERVED	#N/A
MSX1	GOBP_NEGATIVE_REGULATION_OF_DEVELOPMENTAL_PROCESS	3.58196e-07	2.05206	Up-regulated	BP	URG	URG	#N/A	CONSERVED	#N/A
MSX1	GOBP_NEGATIVE_REGULATION_OF_MOLECULAR_FUNCTION	0.00150461	1.70547	Up-regulated	BP	URG	URG	#N/A	CONSERVED	#N/A
MSX1	GOBP_POSITIVE_REGULATION_OF_INTRACELLULAR_SIGNAL_TRANSDUCTION	0.00050771	1.73129	Up-regulated	BP	URG	URG	#N/A	#N/A	NEW
MSX1	GOBP_POSITIVE_REGULATION_OF_TRANSCRIPTION_BY_RNA_POLYMERASE_II	0.000338289	1.69336	Up-regulated	BP	URG	URG	#N/A	CONSERVED	#N/A
MSX1	GOBP_REGULATION_OF_CELL_DIFFERENTIATION	5.56212e-09	1.94882	Up-regulated	BP	URG	URG	#N/A	CONSERVED	#N/A
MSX1	GOBP_REGULATION_OF_CELL_POPULATION_PROLIFERATION	1.36223e-09	1.96264	Up-regulated	BP	URG	URG	#N/A	CONSERVED	#N/A
MSX1	GOBP_RESPONSE_TO_ENDOGENOUS_STIMULUS	0.000243913	1.59976	Up-regulated	BP	URG	URG	#N/A	CONSERVED	#N/A
MSX1	GOBP_SKELETAL_SYSTEM_DEVELOPMENT	1.22897e-10	2.44411	Up-regulated	BP	URG	URG	#N/A	CONSERVED	#N/A
MSX1	GOBP_TISSUE_MORPHOGENESIS	6.19572e-08	2.23932	Up-regulated	BP	URG	URG	#N/A	CONSERVED	#N/A
MSX1	GOMF_DNA_BINDING_TRANSCRIPTION_ACTIVATOR_ACTIVITY	0.00311106	1.88288	Up-regulated	MF	URG	URG	#N/A	CONSERVED	#N/A
MSX1	GOMF_SEQUENCE_SPECIFIC_DNA_BINDING	0.00647503	1.57453	Up-regulated	MF	URG	URG	#N/A	#N/A	NEW
CLIC1	GOBP_CELL_ACTIVATION	2.21403e-13	2.30686	Up-regulated	BP	URG	URG	#N/A	CONSERVED	#N/A
CLIC1	GOBP_CELL_ADHESION	1.78817e-11	2.10351	Up-regulated	BP	URG	URG	#N/A	CONSERVED	#N/A
CLIC1	GOBP_INORGANIC_ANION_TRANSPORT	0.00252124	1.99338	Up-regulated	BP	URG	URG	#N/A	CONSERVED	#N/A
CLIC1	GOBP_REGULATION_OF_CELL_DIFFERENTIATION	5.56212e-09	1.94882	Up-regulated	BP	URG	URG	#N/A	CONSERVED	#N/A
CLIC1	GOBP_RESPONSE_TO_WOUNDING	2.90276e-07	2.14723	Up-regulated	BP	URG	URG	#N/A	#N/A	NEW
CLIC1	GOMF_INORGANIC_ANION_TRANSMEMBRANE_TRANSPORTER_ACTIVITY	0.0029873	2.12965	Up-regulated	MF	URG	URG	#N/A	CONSERVED	#N/A
SYT5	GOBP_DOPAMINE_SECRETION	0.00418329	-2.35317	Down-regulated	BP	DRG	DRG	#N/A	#N/A	NEW
SYT5	GOBP_SYNAPTIC_SIGNALING	1.7983e-11	-2.74249	Down-regulated	BP	DRG	DRG	#N/A	CONSERVED	#N/A
SYT5	GOBP_SYNAPTIC_VESICLE_EXOCYTOSIS	3.81342e-06	-2.96216	Down-regulated	BP	DRG	DRG	#N/A	#N/A	NEW
SYT5	GOBP_VESICLE_MEDIATED_TRANSPORT_IN_SYNAPSE	1.02551e-08	-3.10948	Down-regulated	BP	DRG	DRG	#N/A	#N/A	NEW
ARG1	GOBP_ANIMAL_ORGAN_MORPHOGENESIS	1.10158e-08	2.10165	Up-regulated	BP	URG	URG	#N/A	CONSERVED	#N/A
ARG1	GOBP_BIOLOGICAL_PROCESS_INVOLVED_IN_INTERSPECIES_INTERACTION_BETWEEN_ORGANISMS	4.24797e-11	2.09526	Up-regulated	BP	URG	URG	#N/A	CONSERVED	#N/A
ARG1	GOBP_CELL_ACTIVATION	2.21403e-13	2.30686	Up-regulated	BP	URG	URG	#N/A	CONSERVED	#N/A
ARG1	GOBP_CELL_ADHESION	1.78817e-11	2.10351	Up-regulated	BP	URG	URG	#N/A	CONSERVED	#N/A
ARG1	GOBP_CELL_KILLING	0.00059798	2.13782	Up-regulated	BP	URG	URG	#N/A	CONSERVED	#N/A
ARG1	GOBP_COLLAGEN_METABOLIC_PROCESS	0.00251834	2.05225	Up-regulated	BP	URG	URG	#N/A	#N/A	NEW
ARG1	GOBP_CYTOKINE_PRODUCTION	1.33101e-09	2.22479	Up-regulated	BP	URG	URG	#N/A	CONSERVED	#N/A
ARG1	GOBP_DEFENSE_RESPONSE	2.21403e-13	2.1624	Up-regulated	BP	URG	URG	#N/A	CONSERVED	#N/A
ARG1	GOBP_EPITHELIAL_CELL_PROLIFERATION	1.59612e-08	2.3827	Up-regulated	BP	URG	URG	#N/A	CONSERVED	#N/A
ARG1	GOBP_IMMUNE_RESPONSE	5.69004e-18	2.31387	Up-regulated	BP	URG	URG	#N/A	CONSERVED	#N/A
ARG1	GOBP_MODIFIED_AMINO_ACID_TRANSPORT	0.00143128	2.11752	Up-regulated	BP	URG	URG	#N/A	CONSERVED	#N/A
ARG1	GOBP_NEGATIVE_REGULATION_OF_GENE_EXPRESSION	0.000100999	1.7791	Up-regulated	BP	URG	URG	#N/A	#N/A	NEW
ARG1	GOBP_NEGATIVE_REGULATION_OF_MULTICELLULAR_ORGANISMAL_PROCESS	1.65613e-08	2.06852	Up-regulated	BP	URG	URG	#N/A	CONSERVED	#N/A
ARG1	GOBP_REGULATION_OF_CELL_POPULATION_PROLIFERATION	1.36223e-09	1.96264	Up-regulated	BP	URG	URG	#N/A	CONSERVED	#N/A
ARG1	GOBP_REGULATION_OF_IMMUNE_SYSTEM_PROCESS	1.89741e-11	2.10811	Up-regulated	BP	URG	URG	#N/A	CONSERVED	#N/A
ARG1	GOBP_REGULATION_OF_RESPONSE_TO_EXTERNAL_STIMULUS	1.33101e-09	2.15353	Up-regulated	BP	URG	URG	#N/A	CONSERVED	#N/A
ARG1	GOBP_RESPONSE_TO_BACTERIUM	2.08058e-11	2.48424	Up-regulated	BP	URG	URG	#N/A	CONSERVED	#N/A
ARG1	GOBP_RESPONSE_TO_ENDOGENOUS_STIMULUS	0.000243913	1.59976	Up-regulated	BP	URG	URG	#N/A	CONSERVED	#N/A
ARG1	GOBP_RESPONSE_TO_LIPID	8.12225e-07	1.99715	Up-regulated	BP	URG	URG	#N/A	CONSERVED	#N/A
ARG1	GOBP_RESPONSE_TO_WOUNDING	2.90276e-07	2.14723	Up-regulated	BP	URG	URG	#N/A	#N/A	NEW
ARG1	GOBP_TISSUE_REMODELING	0.000243441	2.20886	Up-regulated	BP	URG	URG	#N/A	CONSERVED	#N/A
TAC1	GOBP_NEUROPEPTIDE_SIGNALING_PATHWAY	0.000362832	-2.57925	Down-regulated	BP	DRG	DRG	#N/A	#N/A	NEW
TAC1	GOBP_SYNAPTIC_SIGNALING	1.7983e-11	-2.74249	Down-regulated	BP	DRG	DRG	#N/A	CONSERVED	#N/A
RASGRF1	GOBP_SYNAPTIC_SIGNALING	1.7983e-11	-2.74249	Down-regulated	BP	NSLFCG	DRG	#N/A	CONSERVED	#N/A
ANXA2	GOBP_ANATOMICAL_STRUCTURE_FORMATION_INVOLVED_IN_MORPHOGENESIS	4.34715e-11	2.19982	Up-regulated	BP	URG	URG	#N/A	CONSERVED	#N/A
ANXA2	GOBP_CELL_ADHESION	1.78817e-11	2.10351	Up-regulated	BP	URG	URG	#N/A	CONSERVED	#N/A
ANXA2	GOBP_CIRCULATORY_SYSTEM_DEVELOPMENT	2.07674e-10	2.11291	Up-regulated	BP	URG	URG	#N/A	CONSERVED	#N/A
ANXA2	GOBP_EXTERNAL_ENCAPSULATING_STRUCTURE_ORGANIZATION	6.79638e-06	2.24682	Up-regulated	BP	URG	URG	#N/A	CONSERVED	#N/A
ANXA2	GOBP_HEMOPOIESIS	1.21664e-07	2.06314	Up-regulated	BP	URG	URG	#N/A	CONSERVED	#N/A
ANXA2	GOBP_LIPID_LOCALIZATION	0.0043413	1.79603	Up-regulated	BP	URG	URG	#N/A	CONSERVED	#N/A
ANXA2	GOBP_NEGATIVE_REGULATION_OF_MULTICELLULAR_ORGANISMAL_PROCESS	1.65613e-08	2.06852	Up-regulated	BP	URG	URG	#N/A	CONSERVED	#N/A
ANXA2	GOBP_POSITIVE_REGULATION_OF_GENE_EXPRESSION	1.92028e-07	1.98719	Up-regulated	BP	URG	URG	#N/A	CONSERVED	#N/A
ANXA2	GOBP_POSITIVE_REGULATION_OF_MULTICELLULAR_ORGANISMAL_PROCESS	2.29101e-11	2.00659	Up-regulated	BP	URG	URG	#N/A	CONSERVED	#N/A
ANXA2	GOBP_POSITIVE_REGULATION_OF_TRANSCRIPTION_BY_RNA_POLYMERASE_II	0.000338289	1.69336	Up-regulated	BP	URG	URG	#N/A	CONSERVED	#N/A
ANXA2	GOBP_REGULATION_OF_CELL_DIFFERENTIATION	5.56212e-09	1.94882	Up-regulated	BP	URG	URG	#N/A	CONSERVED	#N/A
ANXA2	GOBP_REGULATION_OF_MULTICELLULAR_ORGANISMAL_DEVELOPMENT	8.83791e-11	2.07802	Up-regulated	BP	URG	URG	#N/A	CONSERVED	#N/A
ANXA2	GOBP_REGULATION_OF_PROTEIN_MATURATION	0.0248059	1.83624	Up-regulated	BP	URG	URG	#N/A	#N/A	NEW
ANXA2	GOBP_REGULATION_OF_RESPONSE_TO_EXTERNAL_STIMULUS	1.33101e-09	2.15353	Up-regulated	BP	URG	URG	#N/A	CONSERVED	#N/A
ANXA2	GOBP_RESPONSE_TO_WOUNDING	2.90276e-07	2.14723	Up-regulated	BP	URG	URG	#N/A	#N/A	NEW
ANXA2	GOBP_SKELETAL_SYSTEM_DEVELOPMENT	1.22897e-10	2.44411	Up-regulated	BP	URG	URG	#N/A	CONSERVED	#N/A
ANXA2	GOBP_TUBE_MORPHOGENESIS	1.78817e-11	2.31005	Up-regulated	BP	URG	URG	#N/A	CONSERVED	#N/A
ANXA2	GOBP_VASCULATURE_DEVELOPMENT	2.39983e-10	2.30347	Up-regulated	BP	URG	URG	#N/A	CONSERVED	#N/A
ANXA2	GOMF_PEPTIDASE_REGULATOR_ACTIVITY	0.00208901	2.14583	Up-regulated	MF	URG	URG	#N/A	CONSERVED	#N/A
ANXA2	GOMF_SERINE_TYPE_ENDOPEPTIDASE_INHIBITOR_ACTIVITY	0.00366708	2.11067	Up-regulated	MF	URG	URG	#N/A	CONSERVED	#N/A
SAMD9	GOBP_BIOLOGICAL_PROCESS_INVOLVED_IN_INTERSPECIES_INTERACTION_BETWEEN_ORGANISMS	4.24797e-11	2.09526	Up-regulated	BP	URG	URG	#N/A	CONSERVED	#N/A
SAMD9	GOBP_DEFENSE_RESPONSE	2.21403e-13	2.1624	Up-regulated	BP	URG	URG	#N/A	CONSERVED	#N/A
SAMD9	GOBP_IMMUNE_RESPONSE	5.69004e-18	2.31387	Up-regulated	BP	URG	URG	#N/A	CONSERVED	#N/A
SP100	GOBP_ANATOMICAL_STRUCTURE_FORMATION_INVOLVED_IN_MORPHOGENESIS	4.34715e-11	2.19982	Up-regulated	BP	URG	URG	#N/A	CONSERVED	#N/A
SP100	GOBP_APOPTOTIC_PROCESS	2.50624e-07	1.83826	Up-regulated	BP	URG	URG	#N/A	#N/A	NEW
SP100	GOBP_BIOLOGICAL_PROCESS_INVOLVED_IN_INTERSPECIES_INTERACTION_BETWEEN_ORGANISMS	4.24797e-11	2.09526	Up-regulated	BP	URG	URG	#N/A	CONSERVED	#N/A
SP100	GOBP_CELL_MOTILITY	6.64811e-08	1.89159	Up-regulated	BP	URG	URG	#N/A	CONSERVED	#N/A
SP100	GOBP_DEFENSE_RESPONSE	2.21403e-13	2.1624	Up-regulated	BP	URG	URG	#N/A	CONSERVED	#N/A
SP100	GOBP_IMMUNE_RESPONSE	5.69004e-18	2.31387	Up-regulated	BP	URG	URG	#N/A	CONSERVED	#N/A
SP100	GOBP_NEGATIVE_REGULATION_OF_MOLECULAR_FUNCTION	0.00150461	1.70547	Up-regulated	BP	URG	URG	#N/A	CONSERVED	#N/A
SP100	GOBP_NEGATIVE_REGULATION_OF_MULTICELLULAR_ORGANISMAL_PROCESS	1.65613e-08	2.06852	Up-regulated	BP	URG	URG	#N/A	CONSERVED	#N/A
SP100	GOBP_REGULATION_OF_DNA_BINDING_TRANSCRIPTION_FACTOR_ACTIVITY	0.00019202	1.99128	Up-regulated	BP	URG	URG	#N/A	CONSERVED	#N/A
SP100	GOBP_REGULATION_OF_MULTICELLULAR_ORGANISMAL_DEVELOPMENT	8.83791e-11	2.07802	Up-regulated	BP	URG	URG	#N/A	CONSERVED	#N/A
SP100	GOBP_TUBE_MORPHOGENESIS	1.78817e-11	2.31005	Up-regulated	BP	URG	URG	#N/A	CONSERVED	#N/A
CHRM2	GOBP_SYNAPTIC_SIGNALING	1.7983e-11	-2.74249	Down-regulated	BP	DRG	DRG	#N/A	CONSERVED	#N/A
OSR1	GOBP_ANATOMICAL_STRUCTURE_FORMATION_INVOLVED_IN_MORPHOGENESIS	4.34715e-11	2.19982	Up-regulated	BP	URG	URG	#N/A	CONSERVED	#N/A
OSR1	GOBP_ANIMAL_ORGAN_MORPHOGENESIS	1.10158e-08	2.10165	Up-regulated	BP	URG	URG	#N/A	CONSERVED	#N/A
OSR1	GOBP_APOPTOTIC_PROCESS	2.50624e-07	1.83826	Up-regulated	BP	URG	URG	#N/A	#N/A	NEW
OSR1	GOBP_CIRCULATORY_SYSTEM_DEVELOPMENT	2.07674e-10	2.11291	Up-regulated	BP	URG	URG	#N/A	CONSERVED	#N/A
OSR1	GOBP_DEVELOPMENTAL_PROCESS_INVOLVED_IN_REPRODUCTION	0.00278317	1.74463	Up-regulated	BP	URG	URG	#N/A	#N/A	NEW
OSR1	GOBP_EAR_DEVELOPMENT	0.000289793	2.11015	Up-regulated	BP	URG	URG	#N/A	CONSERVED	#N/A
OSR1	GOBP_EMBRYONIC_MORPHOGENESIS	3.58196e-07	2.16227	Up-regulated	BP	URG	URG	#N/A	CONSERVED	#N/A
OSR1	GOBP_EMBRYONIC_SKELETAL_SYSTEM_MORPHOGENESIS	0.00013815	2.25017	Up-regulated	BP	URG	URG	#N/A	CONSERVED	#N/A
OSR1	GOBP_EPITHELIAL_CELL_DIFFERENTIATION_INVOLVED_IN_KIDNEY_DEVELOPMENT	0.00106687	2.1415	Up-regulated	BP	URG	URG	#N/A	#N/A	NEW
OSR1	GOBP_EPITHELIAL_CELL_PROLIFERATION	1.59612e-08	2.3827	Up-regulated	BP	URG	URG	#N/A	CONSERVED	#N/A
OSR1	GOBP_EPITHELIUM_DEVELOPMENT	1.07639e-07	1.98854	Up-regulated	BP	URG	URG	#N/A	CONSERVED	#N/A
OSR1	GOBP_MESODERM_DEVELOPMENT	2.1325e-05	2.32403	Up-regulated	BP	URG	URG	#N/A	#N/A	NEW
OSR1	GOBP_NEGATIVE_REGULATION_OF_DEVELOPMENTAL_PROCESS	3.58196e-07	2.05206	Up-regulated	BP	URG	URG	#N/A	CONSERVED	#N/A
OSR1	GOBP_NEGATIVE_REGULATION_OF_MOLECULAR_FUNCTION	0.00150461	1.70547	Up-regulated	BP	URG	URG	#N/A	CONSERVED	#N/A
OSR1	GOBP_NEGATIVE_REGULATION_OF_MULTICELLULAR_ORGANISMAL_PROCESS	1.65613e-08	2.06852	Up-regulated	BP	URG	URG	#N/A	CONSERVED	#N/A
OSR1	GOBP_POSITIVE_REGULATION_OF_GENE_EXPRESSION	1.92028e-07	1.98719	Up-regulated	BP	URG	URG	#N/A	CONSERVED	#N/A
OSR1	GOBP_POSITIVE_REGULATION_OF_MULTICELLULAR_ORGANISMAL_PROCESS	2.29101e-11	2.00659	Up-regulated	BP	URG	URG	#N/A	CONSERVED	#N/A
OSR1	GOBP_POSITIVE_REGULATION_OF_TRANSCRIPTION_BY_RNA_POLYMERASE_II	0.000338289	1.69336	Up-regulated	BP	URG	URG	#N/A	CONSERVED	#N/A
OSR1	GOBP_REGULATION_OF_CELL_DIFFERENTIATION	5.56212e-09	1.94882	Up-regulated	BP	URG	URG	#N/A	CONSERVED	#N/A
OSR1	GOBP_REGULATION_OF_CELL_POPULATION_PROLIFERATION	1.36223e-09	1.96264	Up-regulated	BP	URG	URG	#N/A	CONSERVED	#N/A
OSR1	GOBP_REGULATION_OF_EPITHELIAL_CELL_DIFFERENTIATION	0.000157587	2.21344	Up-regulated	BP	URG	URG	#N/A	CONSERVED	#N/A
OSR1	GOBP_REGULATION_OF_MULTICELLULAR_ORGANISMAL_DEVELOPMENT	8.83791e-11	2.07802	Up-regulated	BP	URG	URG	#N/A	CONSERVED	#N/A
OSR1	GOBP_RENAL_SYSTEM_DEVELOPMENT	0.000225871	2.02792	Up-regulated	BP	URG	URG	#N/A	CONSERVED	#N/A
OSR1	GOBP_RESPONSE_TO_LIPID	8.12225e-07	1.99715	Up-regulated	BP	URG	URG	#N/A	CONSERVED	#N/A
OSR1	GOBP_SKELETAL_SYSTEM_DEVELOPMENT	1.22897e-10	2.44411	Up-regulated	BP	URG	URG	#N/A	CONSERVED	#N/A
OSR1	GOBP_TISSUE_MORPHOGENESIS	6.19572e-08	2.23932	Up-regulated	BP	URG	URG	#N/A	CONSERVED	#N/A
OSR1	GOBP_TUBE_MORPHOGENESIS	1.78817e-11	2.31005	Up-regulated	BP	URG	URG	#N/A	CONSERVED	#N/A
OSR1	GOBP_VASCULATURE_DEVELOPMENT	2.39983e-10	2.30347	Up-regulated	BP	URG	URG	#N/A	CONSERVED	#N/A
OSR1	GOMF_SEQUENCE_SPECIFIC_DNA_BINDING	0.00647503	1.57453	Up-regulated	MF	URG	URG	#N/A	#N/A	NEW
PERP	GOBP_ANATOMICAL_STRUCTURE_FORMATION_INVOLVED_IN_MORPHOGENESIS	4.34715e-11	2.19982	Up-regulated	BP	URG	URG	#N/A	CONSERVED	#N/A
PERP	GOBP_ANIMAL_ORGAN_MORPHOGENESIS	1.10158e-08	2.10165	Up-regulated	BP	URG	URG	#N/A	CONSERVED	#N/A
PERP	GOBP_APOPTOTIC_PROCESS	2.50624e-07	1.83826	Up-regulated	BP	URG	URG	#N/A	#N/A	NEW
PERP	GOBP_CELL_ADHESION	1.78817e-11	2.10351	Up-regulated	BP	URG	URG	#N/A	CONSERVED	#N/A
PERP	GOBP_HETEROTYPIC_CELL_CELL_ADHESION	0.0252472	1.85451	Up-regulated	BP	URG	URG	#N/A	#N/A	NEW
PERP	GOBP_REGULATION_OF_CATALYTIC_ACTIVITY	4.5304e-05	1.68456	Up-regulated	BP	URG	URG	#N/A	CONSERVED	#N/A
PERP	GOBP_REGULATION_OF_PEPTIDASE_ACTIVITY	6.87639e-06	2.28559	Up-regulated	BP	URG	URG	#N/A	CONSERVED	#N/A
LEPR	GOBP_ANATOMICAL_STRUCTURE_FORMATION_INVOLVED_IN_MORPHOGENESIS	4.34715e-11	2.19982	Up-regulated	BP	URG	URG	#N/A	CONSERVED	#N/A
LEPR	GOBP_CELL_ACTIVATION	2.21403e-13	2.30686	Up-regulated	BP	URG	URG	#N/A	CONSERVED	#N/A
LEPR	GOBP_CIRCULATORY_SYSTEM_DEVELOPMENT	2.07674e-10	2.11291	Up-regulated	BP	URG	URG	#N/A	CONSERVED	#N/A
LEPR	GOBP_GROWTH	0.000468341	1.74729	Up-regulated	BP	URG	URG	#N/A	CONSERVED	#N/A
LEPR	GOBP_HEMOPOIESIS	1.21664e-07	2.06314	Up-regulated	BP	URG	URG	#N/A	CONSERVED	#N/A
LEPR	GOBP_MULTICELLULAR_ORGANISMAL_LEVEL_HOMEOSTASIS	4.97975e-05	1.94657	Up-regulated	BP	URG	URG	#N/A	CONSERVED	#N/A
LEPR	GOBP_NEGATIVE_REGULATION_OF_MOLECULAR_FUNCTION	0.00150461	1.70547	Up-regulated	BP	URG	URG	#N/A	CONSERVED	#N/A
LEPR	GOBP_PHAGOCYTOSIS	3.97198e-05	2.26272	Up-regulated	BP	URG	URG	#N/A	CONSERVED	#N/A
LEPR	GOBP_POSITIVE_REGULATION_OF_MULTICELLULAR_ORGANISMAL_PROCESS	2.29101e-11	2.00659	Up-regulated	BP	URG	URG	#N/A	CONSERVED	#N/A
LEPR	GOBP_REGULATION_OF_CATALYTIC_ACTIVITY	4.5304e-05	1.68456	Up-regulated	BP	URG	URG	#N/A	CONSERVED	#N/A
LEPR	GOBP_RESPONSE_TO_ENDOGENOUS_STIMULUS	0.000243913	1.59976	Up-regulated	BP	URG	URG	#N/A	CONSERVED	#N/A
LEPR	GOBP_SKELETAL_SYSTEM_DEVELOPMENT	1.22897e-10	2.44411	Up-regulated	BP	URG	URG	#N/A	CONSERVED	#N/A
LEPR	GOBP_TISSUE_REMODELING	0.000243441	2.20886	Up-regulated	BP	URG	URG	#N/A	CONSERVED	#N/A
LEPR	GOBP_TUBE_MORPHOGENESIS	1.78817e-11	2.31005	Up-regulated	BP	URG	URG	#N/A	CONSERVED	#N/A
LEPR	GOBP_VASCULAR_PROCESS_IN_CIRCULATORY_SYSTEM	0.00010379	2.1644	Up-regulated	BP	URG	URG	#N/A	#N/A	NEW
LEPR	GOBP_VASCULATURE_DEVELOPMENT	2.39983e-10	2.30347	Up-regulated	BP	URG	URG	#N/A	CONSERVED	#N/A
LEPR	GOMF_IMMUNE_RECEPTOR_ACTIVITY	0.000116262	2.27658	Up-regulated	MF	URG	URG	#N/A	CONSERVED	#N/A
LEPR	GOMF_MOLECULAR_TRANSDUCER_ACTIVITY	9.9506e-06	1.93987	Up-regulated	MF	URG	URG	#N/A	CONSERVED	#N/A
TBX15	GOBP_ANIMAL_ORGAN_MORPHOGENESIS	1.10158e-08	2.10165	Up-regulated	BP	URG	URG	#N/A	CONSERVED	#N/A
TBX15	GOBP_EMBRYONIC_MORPHOGENESIS	3.58196e-07	2.16227	Up-regulated	BP	URG	URG	#N/A	CONSERVED	#N/A
TBX15	GOBP_EMBRYONIC_SKELETAL_SYSTEM_MORPHOGENESIS	0.00013815	2.25017	Up-regulated	BP	URG	URG	#N/A	CONSERVED	#N/A
TBX15	GOBP_SKELETAL_SYSTEM_DEVELOPMENT	1.22897e-10	2.44411	Up-regulated	BP	URG	URG	#N/A	CONSERVED	#N/A
TBX15	GOMF_SEQUENCE_SPECIFIC_DNA_BINDING	0.00647503	1.57453	Up-regulated	MF	URG	URG	#N/A	#N/A	NEW
IGF2	GOBP_ANIMAL_ORGAN_MORPHOGENESIS	1.10158e-08	2.10165	Up-regulated	BP	URG	URG	#N/A	CONSERVED	#N/A
IGF2	GOBP_CELL_ACTIVATION	2.21403e-13	2.30686	Up-regulated	BP	URG	URG	#N/A	CONSERVED	#N/A
IGF2	GOBP_CELL_ADHESION	1.78817e-11	2.10351	Up-regulated	BP	URG	URG	#N/A	CONSERVED	#N/A
IGF2	GOBP_EMBRYONIC_MORPHOGENESIS	3.58196e-07	2.16227	Up-regulated	BP	URG	URG	#N/A	CONSERVED	#N/A
IGF2	GOBP_EMBRYONIC_PLACENTA_MORPHOGENESIS	0.0192721	1.75997	Up-regulated	BP	URG	URG	#N/A	#N/A	NEW
IGF2	GOBP_ENZYME_LINKED_RECEPTOR_PROTEIN_SIGNALING_PATHWAY	0.000262589	1.7686	Up-regulated	BP	URG	URG	#N/A	CONSERVED	#N/A
IGF2	GOBP_EPITHELIAL_CELL_PROLIFERATION	1.59612e-08	2.3827	Up-regulated	BP	URG	URG	#N/A	CONSERVED	#N/A
IGF2	GOBP_GROWTH	0.000468341	1.74729	Up-regulated	BP	URG	URG	#N/A	CONSERVED	#N/A
IGF2	GOBP_NEGATIVE_REGULATION_OF_DEVELOPMENTAL_PROCESS	3.58196e-07	2.05206	Up-regulated	BP	URG	URG	#N/A	CONSERVED	#N/A
IGF2	GOBP_POSITIVE_REGULATION_OF_INTRACELLULAR_SIGNAL_TRANSDUCTION	0.00050771	1.73129	Up-regulated	BP	URG	URG	#N/A	#N/A	NEW
IGF2	GOBP_POSITIVE_REGULATION_OF_MULTICELLULAR_ORGANISMAL_PROCESS	2.29101e-11	2.00659	Up-regulated	BP	URG	URG	#N/A	CONSERVED	#N/A
IGF2	GOBP_POSITIVE_REGULATION_OF_TRANSCRIPTION_BY_RNA_POLYMERASE_II	0.000338289	1.69336	Up-regulated	BP	URG	URG	#N/A	CONSERVED	#N/A
IGF2	GOBP_REGULATION_OF_CATALYTIC_ACTIVITY	4.5304e-05	1.68456	Up-regulated	BP	URG	URG	#N/A	CONSERVED	#N/A
IGF2	GOBP_REGULATION_OF_CELL_DIFFERENTIATION	5.56212e-09	1.94882	Up-regulated	BP	URG	URG	#N/A	CONSERVED	#N/A
IGF2	GOBP_REGULATION_OF_CELL_POPULATION_PROLIFERATION	1.36223e-09	1.96264	Up-regulated	BP	URG	URG	#N/A	CONSERVED	#N/A
IGF2	GOBP_REGULATION_OF_IMMUNE_SYSTEM_PROCESS	1.89741e-11	2.10811	Up-regulated	BP	URG	URG	#N/A	CONSERVED	#N/A
IGF2	GOBP_RESPONSE_TO_ENDOGENOUS_STIMULUS	0.000243913	1.59976	Up-regulated	BP	URG	URG	#N/A	CONSERVED	#N/A
IGF2	GOMF_GROWTH_FACTOR_ACTIVITY	0.037287	1.87249	Up-regulated	MF	URG	URG	#N/A	CONSERVED	#N/A
IGF2	GOMF_INTEGRIN_BINDING	0.0181339	1.92153	Up-regulated	MF	URG	URG	#N/A	CONSERVED	#N/A
IGF2	GOMF_PROTEIN_CONTAINING_COMPLEX_BINDING	0.00397641	1.68044	Up-regulated	MF	URG	URG	#N/A	CONSERVED	#N/A
IGF2	GOMF_SIGNALING_RECEPTOR_BINDING	9.9506e-06	1.84163	Up-regulated	MF	URG	URG	#N/A	CONSERVED	#N/A
PRG4	GOBP_IMMUNE_RESPONSE	5.69004e-18	2.31387	Up-regulated	BP	URG	URG	#N/A	CONSERVED	#N/A
PRG4	GOMF_CARBOHYDRATE_BINDING	0.00366708	2.04564	Up-regulated	MF	URG	URG	#N/A	CONSERVED	#N/A
PRG4	GOMF_CARGO_RECEPTOR_ACTIVITY	0.00702321	2.03662	Up-regulated	MF	URG	URG	#N/A	CONSERVED	#N/A
PRG4	GOMF_EXTRACELLULAR_MATRIX_STRUCTURAL_CONSTITUENT	7.61989e-05	2.30448	Up-regulated	MF	URG	URG	#N/A	CONSERVED	#N/A
AKR1C1	GOBP_EPITHELIUM_DEVELOPMENT	1.07639e-07	1.98854	Up-regulated	BP	URG	URG	#N/A	CONSERVED	#N/A
AKR1C1	GOBP_LIPID_LOCALIZATION	0.0043413	1.79603	Up-regulated	BP	URG	URG	#N/A	CONSERVED	#N/A
AKR1C1	GOBP_MONOCARBOXYLIC_ACID_TRANSPORT	0.00148425	2.07518	Up-regulated	BP	URG	URG	#N/A	#N/A	NEW
AKR1C1	GOBP_REACTIVE_OXYGEN_SPECIES_METABOLIC_PROCESS	0.00421137	1.94715	Up-regulated	BP	URG	URG	#N/A	#N/A	NEW
AKR1C1	GOBP_RESPONSE_TO_ENDOGENOUS_STIMULUS	0.000243913	1.59976	Up-regulated	BP	URG	URG	#N/A	CONSERVED	#N/A
AKR1C1	GOBP_RESPONSE_TO_LIPID	8.12225e-07	1.99715	Up-regulated	BP	URG	URG	#N/A	CONSERVED	#N/A
ANXA3	GOBP_ANATOMICAL_STRUCTURE_FORMATION_INVOLVED_IN_MORPHOGENESIS	4.34715e-11	2.19982	Up-regulated	BP	URG	URG	#N/A	CONSERVED	#N/A
ANXA3	GOBP_BIOLOGICAL_PROCESS_INVOLVED_IN_INTERSPECIES_INTERACTION_BETWEEN_ORGANISMS	4.24797e-11	2.09526	Up-regulated	BP	URG	URG	#N/A	CONSERVED	#N/A
ANXA3	GOBP_CELL_ACTIVATION	2.21403e-13	2.30686	Up-regulated	BP	URG	URG	#N/A	CONSERVED	#N/A
ANXA3	GOBP_CELL_MOTILITY	6.64811e-08	1.89159	Up-regulated	BP	URG	URG	#N/A	CONSERVED	#N/A
ANXA3	GOBP_CIRCULATORY_SYSTEM_DEVELOPMENT	2.07674e-10	2.11291	Up-regulated	BP	URG	URG	#N/A	CONSERVED	#N/A
ANXA3	GOBP_DEFENSE_RESPONSE	2.21403e-13	2.1624	Up-regulated	BP	URG	URG	#N/A	CONSERVED	#N/A
ANXA3	GOBP_DEFENSE_RESPONSE_TO_BACTERIUM	6.87639e-06	2.37864	Up-regulated	BP	URG	URG	#N/A	#N/A	NEW
ANXA3	GOBP_GRANULOCYTE_ACTIVATION	0.000220953	2.22561	Up-regulated	BP	URG	URG	#N/A	CONSERVED	#N/A
ANXA3	GOBP_IMMUNE_RESPONSE	5.69004e-18	2.31387	Up-regulated	BP	URG	URG	#N/A	CONSERVED	#N/A
ANXA3	GOBP_MYELOID_LEUKOCYTE_ACTIVATION	6.34807e-06	2.3129	Up-regulated	BP	URG	URG	#N/A	#N/A	NEW
ANXA3	GOBP_PHAGOCYTOSIS	3.97198e-05	2.26272	Up-regulated	BP	URG	URG	#N/A	CONSERVED	#N/A
ANXA3	GOBP_POSITIVE_REGULATION_OF_MULTICELLULAR_ORGANISMAL_PROCESS	2.29101e-11	2.00659	Up-regulated	BP	URG	URG	#N/A	CONSERVED	#N/A
ANXA3	GOBP_REGULATION_OF_DNA_BINDING_TRANSCRIPTION_FACTOR_ACTIVITY	0.00019202	1.99128	Up-regulated	BP	URG	URG	#N/A	CONSERVED	#N/A
ANXA3	GOBP_REGULATION_OF_MULTICELLULAR_ORGANISMAL_DEVELOPMENT	8.83791e-11	2.07802	Up-regulated	BP	URG	URG	#N/A	CONSERVED	#N/A
ANXA3	GOBP_RESPONSE_TO_BACTERIUM	2.08058e-11	2.48424	Up-regulated	BP	URG	URG	#N/A	CONSERVED	#N/A
ANXA3	GOBP_RESPONSE_TO_ENDOGENOUS_STIMULUS	0.000243913	1.59976	Up-regulated	BP	URG	URG	#N/A	CONSERVED	#N/A
ANXA3	GOBP_RESPONSE_TO_LIPID	8.12225e-07	1.99715	Up-regulated	BP	URG	URG	#N/A	CONSERVED	#N/A
ANXA3	GOBP_TUBE_MORPHOGENESIS	1.78817e-11	2.31005	Up-regulated	BP	URG	URG	#N/A	CONSERVED	#N/A
ANXA3	GOBP_VASCULATURE_DEVELOPMENT	2.39983e-10	2.30347	Up-regulated	BP	URG	URG	#N/A	CONSERVED	#N/A
RAB13	GOBP_CELL_MOTILITY	6.64811e-08	1.89159	Up-regulated	BP	URG	URG	#N/A	CONSERVED	#N/A
RAB13	GOBP_DEVELOPMENTAL_PROCESS_INVOLVED_IN_REPRODUCTION	0.00278317	1.74463	Up-regulated	BP	URG	URG	#N/A	#N/A	NEW
RAB13	GOBP_EPITHELIUM_DEVELOPMENT	1.07639e-07	1.98854	Up-regulated	BP	URG	URG	#N/A	CONSERVED	#N/A
RAB13	GOBP_RESPONSE_TO_ENDOGENOUS_STIMULUS	0.000243913	1.59976	Up-regulated	BP	URG	URG	#N/A	CONSERVED	#N/A
TARBP1	GOBP_TRNA_METABOLIC_PROCESS	0.0429636	-1.87793	Down-regulated	BP	DRG	DRG	#N/A	#N/A	NEW
APOL1	GOBP_BIOLOGICAL_PROCESS_INVOLVED_IN_INTERSPECIES_INTERACTION_BETWEEN_ORGANISMS	4.24797e-11	2.09526	Up-regulated	BP	URG	URG	#N/A	CONSERVED	#N/A
APOL1	GOBP_DEFENSE_RESPONSE	2.21403e-13	2.1624	Up-regulated	BP	URG	URG	#N/A	CONSERVED	#N/A
APOL1	GOBP_IMMUNE_RESPONSE	5.69004e-18	2.31387	Up-regulated	BP	URG	URG	#N/A	CONSERVED	#N/A
APOL1	GOBP_LIPID_LOCALIZATION	0.0043413	1.79603	Up-regulated	BP	URG	URG	#N/A	CONSERVED	#N/A
SEMA5B	GOBP_DETECTION_OF_STIMULUS_INVOLVED_IN_SENSORY_PERCEPTION	0.0360017	-1.96723	Down-regulated	BP	DRG	DRG	#N/A	CONSERVED	#N/A
CACNA1G	GOBP_CALCIUM_ION_IMPORT_ACROSS_PLASMA_MEMBRANE	0.00289289	-2.3329	Down-regulated	BP	NSLFCG	DRG	#N/A	CONSERVED	#N/A
CACNA1G	GOBP_MEMBRANE_DEPOLARIZATION_DURING_ACTION_POTENTIAL	0.00892175	-2.18352	Down-regulated	BP	NSLFCG	DRG	#N/A	#N/A	NEW
CACNA1G	GOBP_SYNAPTIC_SIGNALING	1.7983e-11	-2.74249	Down-regulated	BP	NSLFCG	DRG	#N/A	CONSERVED	#N/A
CACNA1G	GOMF_MONOATOMIC_CATION_CHANNEL_ACTIVITY	0.0029873	-2.08575	Down-regulated	MF	NSLFCG	DRG	#N/A	#N/A	NEW
NDNF	GOBP_AMINOGLYCAN_METABOLIC_PROCESS	0.0186768	1.85569	Up-regulated	BP	URG	URG	#N/A	#N/A	NEW
NDNF	GOBP_ANATOMICAL_STRUCTURE_FORMATION_INVOLVED_IN_MORPHOGENESIS	4.34715e-11	2.19982	Up-regulated	BP	URG	URG	#N/A	CONSERVED	#N/A
NDNF	GOBP_APOPTOTIC_PROCESS	2.50624e-07	1.83826	Up-regulated	BP	URG	URG	#N/A	#N/A	NEW
NDNF	GOBP_CELL_ADHESION	1.78817e-11	2.10351	Up-regulated	BP	URG	URG	#N/A	CONSERVED	#N/A
NDNF	GOBP_CELL_MOTILITY	6.64811e-08	1.89159	Up-regulated	BP	URG	URG	#N/A	CONSERVED	#N/A
NDNF	GOBP_CIRCULATORY_SYSTEM_DEVELOPMENT	2.07674e-10	2.11291	Up-regulated	BP	URG	URG	#N/A	CONSERVED	#N/A
NDNF	GOBP_EXTERNAL_ENCAPSULATING_STRUCTURE_ORGANIZATION	6.79638e-06	2.24682	Up-regulated	BP	URG	URG	#N/A	CONSERVED	#N/A
NDNF	GOBP_PEPTIDE_CROSS_LINKING	0.000398746	2.03735	Up-regulated	BP	URG	URG	#N/A	CONSERVED	#N/A
NDNF	GOBP_RESPONSE_TO_ENDOGENOUS_STIMULUS	0.000243913	1.59976	Up-regulated	BP	URG	URG	#N/A	CONSERVED	#N/A
NDNF	GOBP_RESPONSE_TO_WOUNDING	2.90276e-07	2.14723	Up-regulated	BP	URG	URG	#N/A	#N/A	NEW
NDNF	GOBP_TUBE_MORPHOGENESIS	1.78817e-11	2.31005	Up-regulated	BP	URG	URG	#N/A	CONSERVED	#N/A
NDNF	GOBP_VASCULATURE_DEVELOPMENT	2.39983e-10	2.30347	Up-regulated	BP	URG	URG	#N/A	CONSERVED	#N/A
NDNF	GOMF_GLYCOSAMINOGLYCAN_BINDING	0.0185704	1.8634	Up-regulated	MF	URG	URG	#N/A	CONSERVED	#N/A
KRT17	GOBP_KERATINIZATION	0.0149531	-2.07939	Down-regulated	BP	DRG	DRG	#N/A	#N/A	NEW
B3GNT8	GOBP_AMINOGLYCAN_METABOLIC_PROCESS	0.0186768	1.85569	Up-regulated	BP	URG	URG	#N/A	#N/A	NEW
SCARA5	GOBP_PROTEIN_TRIMERIZATION	0.0344348	1.76818	Up-regulated	BP	URG	URG	#N/A	CONSERVED	#N/A
SCARA5	GOMF_CARGO_RECEPTOR_ACTIVITY	0.00702321	2.03662	Up-regulated	MF	URG	URG	#N/A	CONSERVED	#N/A
SRARP	GOBP_RESPONSE_TO_ENDOGENOUS_STIMULUS	0.000243913	1.59976	Up-regulated	BP	URG	URG	#N/A	CONSERVED	#N/A
SRARP	GOBP_RESPONSE_TO_LIPID	8.12225e-07	1.99715	Up-regulated	BP	URG	URG	#N/A	CONSERVED	#N/A
LYZ	GOBP_ANTIMICROBIAL_HUMORAL_RESPONSE	0.0179098	1.87366	Up-regulated	BP	URG	URG	#N/A	#N/A	NEW
LYZ	GOBP_BIOLOGICAL_PROCESS_INVOLVED_IN_INTERSPECIES_INTERACTION_BETWEEN_ORGANISMS	4.24797e-11	2.09526	Up-regulated	BP	URG	URG	#N/A	CONSERVED	#N/A
LYZ	GOBP_CELL_KILLING	0.00059798	2.13782	Up-regulated	BP	URG	URG	#N/A	CONSERVED	#N/A
LYZ	GOBP_DEFENSE_RESPONSE	2.21403e-13	2.1624	Up-regulated	BP	URG	URG	#N/A	CONSERVED	#N/A
LYZ	GOBP_DEFENSE_RESPONSE_TO_BACTERIUM	6.87639e-06	2.37864	Up-regulated	BP	URG	URG	#N/A	#N/A	NEW
LYZ	GOBP_HUMORAL_IMMUNE_RESPONSE	1.02357e-05	2.37777	Up-regulated	BP	URG	URG	#N/A	CONSERVED	#N/A
LYZ	GOBP_IMMUNE_RESPONSE	5.69004e-18	2.31387	Up-regulated	BP	URG	URG	#N/A	CONSERVED	#N/A
LYZ	GOBP_INFLAMMATORY_RESPONSE	1.85504e-11	2.36204	Up-regulated	BP	URG	URG	#N/A	CONSERVED	#N/A
LYZ	GOBP_MULTICELLULAR_ORGANISMAL_LEVEL_HOMEOSTASIS	4.97975e-05	1.94657	Up-regulated	BP	URG	URG	#N/A	CONSERVED	#N/A
LYZ	GOBP_RESPONSE_TO_BACTERIUM	2.08058e-11	2.48424	Up-regulated	BP	URG	URG	#N/A	CONSERVED	#N/A
HES1	GOBP_ANATOMICAL_STRUCTURE_FORMATION_INVOLVED_IN_MORPHOGENESIS	4.34715e-11	2.19982	Up-regulated	BP	URG	URG	#N/A	CONSERVED	#N/A
HES1	GOBP_ANIMAL_ORGAN_MORPHOGENESIS	1.10158e-08	2.10165	Up-regulated	BP	URG	URG	#N/A	CONSERVED	#N/A
HES1	GOBP_CELL_ACTIVATION	2.21403e-13	2.30686	Up-regulated	BP	URG	URG	#N/A	CONSERVED	#N/A
HES1	GOBP_CELL_ADHESION	1.78817e-11	2.10351	Up-regulated	BP	URG	URG	#N/A	CONSERVED	#N/A
HES1	GOBP_CELL_MOTILITY	6.64811e-08	1.89159	Up-regulated	BP	URG	URG	#N/A	CONSERVED	#N/A
HES1	GOBP_CIRCULATORY_SYSTEM_DEVELOPMENT	2.07674e-10	2.11291	Up-regulated	BP	URG	URG	#N/A	CONSERVED	#N/A
HES1	GOBP_EAR_DEVELOPMENT	0.000289793	2.11015	Up-regulated	BP	URG	URG	#N/A	CONSERVED	#N/A
HES1	GOBP_EMBRYONIC_MORPHOGENESIS	3.58196e-07	2.16227	Up-regulated	BP	URG	URG	#N/A	CONSERVED	#N/A
HES1	GOBP_ENZYME_LINKED_RECEPTOR_PROTEIN_SIGNALING_PATHWAY	0.000262589	1.7686	Up-regulated	BP	URG	URG	#N/A	CONSERVED	#N/A
HES1	GOBP_EPITHELIAL_CELL_PROLIFERATION	1.59612e-08	2.3827	Up-regulated	BP	URG	URG	#N/A	CONSERVED	#N/A
HES1	GOBP_EPITHELIUM_DEVELOPMENT	1.07639e-07	1.98854	Up-regulated	BP	URG	URG	#N/A	CONSERVED	#N/A
HES1	GOBP_HEMOPOIESIS	1.21664e-07	2.06314	Up-regulated	BP	URG	URG	#N/A	CONSERVED	#N/A
HES1	GOBP_NEGATIVE_REGULATION_OF_DEVELOPMENTAL_PROCESS	3.58196e-07	2.05206	Up-regulated	BP	URG	URG	#N/A	CONSERVED	#N/A
HES1	GOBP_NEGATIVE_REGULATION_OF_GENE_EXPRESSION	0.000100999	1.7791	Up-regulated	BP	URG	URG	#N/A	#N/A	NEW
HES1	GOBP_NEGATIVE_REGULATION_OF_MOLECULAR_FUNCTION	0.00150461	1.70547	Up-regulated	BP	URG	URG	#N/A	CONSERVED	#N/A
HES1	GOBP_NEGATIVE_REGULATION_OF_MULTICELLULAR_ORGANISMAL_PROCESS	1.65613e-08	2.06852	Up-regulated	BP	URG	URG	#N/A	CONSERVED	#N/A
HES1	GOBP_POSITIVE_REGULATION_OF_GENE_EXPRESSION	1.92028e-07	1.98719	Up-regulated	BP	URG	URG	#N/A	CONSERVED	#N/A
HES1	GOBP_POSITIVE_REGULATION_OF_MULTICELLULAR_ORGANISMAL_PROCESS	2.29101e-11	2.00659	Up-regulated	BP	URG	URG	#N/A	CONSERVED	#N/A
HES1	GOBP_POSITIVE_REGULATION_OF_TRANSCRIPTION_BY_RNA_POLYMERASE_II	0.000338289	1.69336	Up-regulated	BP	URG	URG	#N/A	CONSERVED	#N/A
HES1	GOBP_REGULATION_OF_CELL_DIFFERENTIATION	5.56212e-09	1.94882	Up-regulated	BP	URG	URG	#N/A	CONSERVED	#N/A
HES1	GOBP_REGULATION_OF_CELL_POPULATION_PROLIFERATION	1.36223e-09	1.96264	Up-regulated	BP	URG	URG	#N/A	CONSERVED	#N/A
HES1	GOBP_REGULATION_OF_DNA_BINDING_TRANSCRIPTION_FACTOR_ACTIVITY	0.00019202	1.99128	Up-regulated	BP	URG	URG	#N/A	CONSERVED	#N/A
HES1	GOBP_REGULATION_OF_EPITHELIAL_CELL_DIFFERENTIATION	0.000157587	2.21344	Up-regulated	BP	URG	URG	#N/A	CONSERVED	#N/A
HES1	GOBP_REGULATION_OF_IMMUNE_SYSTEM_PROCESS	1.89741e-11	2.10811	Up-regulated	BP	URG	URG	#N/A	CONSERVED	#N/A
HES1	GOBP_REGULATION_OF_MULTICELLULAR_ORGANISMAL_DEVELOPMENT	8.83791e-11	2.07802	Up-regulated	BP	URG	URG	#N/A	CONSERVED	#N/A
HES1	GOBP_RENAL_SYSTEM_DEVELOPMENT	0.000225871	2.02792	Up-regulated	BP	URG	URG	#N/A	CONSERVED	#N/A
HES1	GOBP_RESPONSE_TO_ENDOGENOUS_STIMULUS	0.000243913	1.59976	Up-regulated	BP	URG	URG	#N/A	CONSERVED	#N/A
HES1	GOBP_RESPONSE_TO_LIPID	8.12225e-07	1.99715	Up-regulated	BP	URG	URG	#N/A	CONSERVED	#N/A
HES1	GOBP_TISSUE_MORPHOGENESIS	6.19572e-08	2.23932	Up-regulated	BP	URG	URG	#N/A	CONSERVED	#N/A
HES1	GOBP_TUBE_MORPHOGENESIS	1.78817e-11	2.31005	Up-regulated	BP	URG	URG	#N/A	CONSERVED	#N/A
HES1	GOBP_VASCULATURE_DEVELOPMENT	2.39983e-10	2.30347	Up-regulated	BP	URG	URG	#N/A	CONSERVED	#N/A
HES1	GOMF_PROTEIN_CONTAINING_COMPLEX_BINDING	0.00397641	1.68044	Up-regulated	MF	URG	URG	#N/A	CONSERVED	#N/A
HES1	GOMF_SEQUENCE_SPECIFIC_DNA_BINDING	0.00647503	1.57453	Up-regulated	MF	URG	URG	#N/A	#N/A	NEW
ADGRG6	GOBP_ANATOMICAL_STRUCTURE_FORMATION_INVOLVED_IN_MORPHOGENESIS	4.34715e-11	2.19982	Up-regulated	BP	URG	URG	#N/A	CONSERVED	#N/A
ADGRG6	GOBP_ANIMAL_ORGAN_MORPHOGENESIS	1.10158e-08	2.10165	Up-regulated	BP	URG	URG	#N/A	CONSERVED	#N/A
ADGRG6	GOMF_MOLECULAR_TRANSDUCER_ACTIVITY	9.9506e-06	1.93987	Up-regulated	MF	URG	URG	#N/A	CONSERVED	#N/A
ADGRG6	GOMF_PROTEIN_CONTAINING_COMPLEX_BINDING	0.00397641	1.68044	Up-regulated	MF	URG	URG	#N/A	CONSERVED	#N/A
GADD45B	GOBP_APOPTOTIC_PROCESS	2.50624e-07	1.83826	Up-regulated	BP	URG	URG	#N/A	#N/A	NEW
GADD45B	GOBP_NEGATIVE_REGULATION_OF_MOLECULAR_FUNCTION	0.00150461	1.70547	Up-regulated	BP	URG	URG	#N/A	CONSERVED	#N/A
GADD45B	GOBP_POSITIVE_REGULATION_OF_INTRACELLULAR_SIGNAL_TRANSDUCTION	0.00050771	1.73129	Up-regulated	BP	URG	URG	#N/A	#N/A	NEW
GADD45B	GOBP_REGULATION_OF_CATALYTIC_ACTIVITY	4.5304e-05	1.68456	Up-regulated	BP	URG	URG	#N/A	CONSERVED	#N/A
GADD45B	GOBP_REGULATION_OF_STRESS_ACTIVATED_PROTEIN_KINASE_SIGNALING_CASCADE	0.00298815	1.99147	Up-regulated	BP	URG	URG	#N/A	#N/A	NEW
PROS1	GOBP_NEGATIVE_REGULATION_OF_MULTICELLULAR_ORGANISMAL_PROCESS	1.65613e-08	2.06852	Up-regulated	BP	URG	URG	#N/A	CONSERVED	#N/A
PROS1	GOBP_REGULATION_OF_RESPONSE_TO_EXTERNAL_STIMULUS	1.33101e-09	2.15353	Up-regulated	BP	URG	URG	#N/A	CONSERVED	#N/A
PROS1	GOBP_RESPONSE_TO_WOUNDING	2.90276e-07	2.14723	Up-regulated	BP	URG	URG	#N/A	#N/A	NEW
PROS1	GOMF_PEPTIDASE_REGULATOR_ACTIVITY	0.00208901	2.14583	Up-regulated	MF	URG	URG	#N/A	CONSERVED	#N/A
TUBA1B	GOBP_CYTOSKELETON_DEPENDENT_INTRACELLULAR_TRANSPORT	0.0267489	-1.817	Down-regulated	BP	DRG	DRG	#N/A	#N/A	NEW
CEMIP	GOBP_AMINOGLYCAN_METABOLIC_PROCESS	0.0186768	1.85569	Up-regulated	BP	URG	URG	#N/A	#N/A	NEW
CEMIP	GOBP_CELL_MOTILITY	6.64811e-08	1.89159	Up-regulated	BP	URG	URG	#N/A	CONSERVED	#N/A
CEMIP	GOBP_REGULATION_OF_CATALYTIC_ACTIVITY	4.5304e-05	1.68456	Up-regulated	BP	URG	URG	#N/A	CONSERVED	#N/A
CEMIP	GOMF_GLYCOSAMINOGLYCAN_BINDING	0.0185704	1.8634	Up-regulated	MF	URG	URG	#N/A	CONSERVED	#N/A
CXCR2	GOBP_ANATOMICAL_STRUCTURE_FORMATION_INVOLVED_IN_MORPHOGENESIS	4.34715e-11	2.19982	Up-regulated	BP	URG	URG	#N/A	CONSERVED	#N/A
CXCR2	GOBP_APOPTOTIC_PROCESS	2.50624e-07	1.83826	Up-regulated	BP	URG	URG	#N/A	#N/A	NEW
CXCR2	GOBP_CELL_ACTIVATION	2.21403e-13	2.30686	Up-regulated	BP	URG	URG	#N/A	CONSERVED	#N/A
CXCR2	GOBP_CELL_MOTILITY	6.64811e-08	1.89159	Up-regulated	BP	URG	URG	#N/A	CONSERVED	#N/A
CXCR2	GOBP_CIRCULATORY_SYSTEM_DEVELOPMENT	2.07674e-10	2.11291	Up-regulated	BP	URG	URG	#N/A	CONSERVED	#N/A
CXCR2	GOBP_DEFENSE_RESPONSE	2.21403e-13	2.1624	Up-regulated	BP	URG	URG	#N/A	CONSERVED	#N/A
CXCR2	GOBP_EPITHELIUM_DEVELOPMENT	1.07639e-07	1.98854	Up-regulated	BP	URG	URG	#N/A	CONSERVED	#N/A
CXCR2	GOBP_GRANULOCYTE_ACTIVATION	0.000220953	2.22561	Up-regulated	BP	URG	URG	#N/A	CONSERVED	#N/A
CXCR2	GOBP_IMMUNE_RESPONSE	5.69004e-18	2.31387	Up-regulated	BP	URG	URG	#N/A	CONSERVED	#N/A
CXCR2	GOBP_INFLAMMATORY_RESPONSE	1.85504e-11	2.36204	Up-regulated	BP	URG	URG	#N/A	CONSERVED	#N/A
CXCR2	GOBP_LEUKOCYTE_CHEMOTAXIS	5.79904e-05	2.24999	Up-regulated	BP	URG	URG	#N/A	#N/A	NEW
CXCR2	GOBP_LEUKOCYTE_MIGRATION	3.65495e-05	2.21265	Up-regulated	BP	URG	URG	#N/A	#N/A	NEW
CXCR2	GOBP_MULTICELLULAR_ORGANISMAL_LEVEL_HOMEOSTASIS	4.97975e-05	1.94657	Up-regulated	BP	URG	URG	#N/A	CONSERVED	#N/A
CXCR2	GOBP_MYELOID_LEUKOCYTE_ACTIVATION	6.34807e-06	2.3129	Up-regulated	BP	URG	URG	#N/A	#N/A	NEW
CXCR2	GOBP_NEUTROPHIL_MIGRATION	1.14302e-05	2.41943	Up-regulated	BP	URG	URG	#N/A	CONSERVED	#N/A
CXCR2	GOBP_POSITIVE_REGULATION_OF_MULTICELLULAR_ORGANISMAL_PROCESS	2.29101e-11	2.00659	Up-regulated	BP	URG	URG	#N/A	CONSERVED	#N/A
CXCR2	GOBP_REGULATION_OF_CELL_POPULATION_PROLIFERATION	1.36223e-09	1.96264	Up-regulated	BP	URG	URG	#N/A	CONSERVED	#N/A
CXCR2	GOBP_REGULATION_OF_IMMUNE_SYSTEM_PROCESS	1.89741e-11	2.10811	Up-regulated	BP	URG	URG	#N/A	CONSERVED	#N/A
CXCR2	GOBP_REGULATION_OF_MULTICELLULAR_ORGANISMAL_DEVELOPMENT	8.83791e-11	2.07802	Up-regulated	BP	URG	URG	#N/A	CONSERVED	#N/A
CXCR2	GOBP_REGULATION_OF_RESPONSE_TO_EXTERNAL_STIMULUS	1.33101e-09	2.15353	Up-regulated	BP	URG	URG	#N/A	CONSERVED	#N/A
CXCR2	GOBP_RENAL_SYSTEM_DEVELOPMENT	0.000225871	2.02792	Up-regulated	BP	URG	URG	#N/A	CONSERVED	#N/A
CXCR2	GOBP_TISSUE_MORPHOGENESIS	6.19572e-08	2.23932	Up-regulated	BP	URG	URG	#N/A	CONSERVED	#N/A
CXCR2	GOBP_TUBE_MORPHOGENESIS	1.78817e-11	2.31005	Up-regulated	BP	URG	URG	#N/A	CONSERVED	#N/A
CXCR2	GOBP_VASCULAR_PROCESS_IN_CIRCULATORY_SYSTEM	0.00010379	2.1644	Up-regulated	BP	URG	URG	#N/A	#N/A	NEW
CXCR2	GOBP_VASCULATURE_DEVELOPMENT	2.39983e-10	2.30347	Up-regulated	BP	URG	URG	#N/A	CONSERVED	#N/A
CXCR2	GOMF_IMMUNE_RECEPTOR_ACTIVITY	0.000116262	2.27658	Up-regulated	MF	URG	URG	#N/A	CONSERVED	#N/A
CXCR2	GOMF_MOLECULAR_TRANSDUCER_ACTIVITY	9.9506e-06	1.93987	Up-regulated	MF	URG	URG	#N/A	CONSERVED	#N/A
GRB14	GOBP_ENZYME_LINKED_RECEPTOR_PROTEIN_SIGNALING_PATHWAY	0.000262589	1.7686	Up-regulated	BP	URG	URG	#N/A	CONSERVED	#N/A
GRB14	GOBP_RESPONSE_TO_ENDOGENOUS_STIMULUS	0.000243913	1.59976	Up-regulated	BP	URG	URG	#N/A	CONSERVED	#N/A
GRB14	GOMF_SIGNALING_RECEPTOR_BINDING	9.9506e-06	1.84163	Up-regulated	MF	URG	URG	#N/A	CONSERVED	#N/A
MYLK2	GOBP_SYNAPTIC_SIGNALING	1.7983e-11	-2.74249	Down-regulated	BP	DRG	DRG	#N/A	CONSERVED	#N/A
NFKBIA	GOBP_APOPTOTIC_PROCESS	2.50624e-07	1.83826	Up-regulated	BP	URG	URG	#N/A	#N/A	NEW
NFKBIA	GOBP_BIOLOGICAL_PROCESS_INVOLVED_IN_INTERSPECIES_INTERACTION_BETWEEN_ORGANISMS	4.24797e-11	2.09526	Up-regulated	BP	URG	URG	#N/A	CONSERVED	#N/A
NFKBIA	GOBP_DEFENSE_RESPONSE	2.21403e-13	2.1624	Up-regulated	BP	URG	URG	#N/A	CONSERVED	#N/A
NFKBIA	GOBP_HEMOPOIESIS	1.21664e-07	2.06314	Up-regulated	BP	URG	URG	#N/A	CONSERVED	#N/A
NFKBIA	GOBP_IMMUNE_RESPONSE	5.69004e-18	2.31387	Up-regulated	BP	URG	URG	#N/A	CONSERVED	#N/A
NFKBIA	GOBP_INFLAMMATORY_RESPONSE	1.85504e-11	2.36204	Up-regulated	BP	URG	URG	#N/A	CONSERVED	#N/A
NFKBIA	GOBP_LIPID_LOCALIZATION	0.0043413	1.79603	Up-regulated	BP	URG	URG	#N/A	CONSERVED	#N/A
NFKBIA	GOBP_NEGATIVE_REGULATION_OF_DEVELOPMENTAL_PROCESS	3.58196e-07	2.05206	Up-regulated	BP	URG	URG	#N/A	CONSERVED	#N/A
NFKBIA	GOBP_NEGATIVE_REGULATION_OF_MOLECULAR_FUNCTION	0.00150461	1.70547	Up-regulated	BP	URG	URG	#N/A	CONSERVED	#N/A
NFKBIA	GOBP_POSITIVE_REGULATION_OF_TRANSCRIPTION_BY_RNA_POLYMERASE_II	0.000338289	1.69336	Up-regulated	BP	URG	URG	#N/A	CONSERVED	#N/A
NFKBIA	GOBP_REGULATION_OF_CELL_DIFFERENTIATION	5.56212e-09	1.94882	Up-regulated	BP	URG	URG	#N/A	CONSERVED	#N/A
NFKBIA	GOBP_REGULATION_OF_CELL_POPULATION_PROLIFERATION	1.36223e-09	1.96264	Up-regulated	BP	URG	URG	#N/A	CONSERVED	#N/A
NFKBIA	GOBP_REGULATION_OF_DNA_BINDING_TRANSCRIPTION_FACTOR_ACTIVITY	0.00019202	1.99128	Up-regulated	BP	URG	URG	#N/A	CONSERVED	#N/A
NFKBIA	GOBP_REGULATION_OF_IMMUNE_SYSTEM_PROCESS	1.89741e-11	2.10811	Up-regulated	BP	URG	URG	#N/A	CONSERVED	#N/A
NFKBIA	GOBP_REGULATION_OF_MULTICELLULAR_ORGANISMAL_DEVELOPMENT	8.83791e-11	2.07802	Up-regulated	BP	URG	URG	#N/A	CONSERVED	#N/A
NFKBIA	GOBP_REGULATION_OF_RESPONSE_TO_EXTERNAL_STIMULUS	1.33101e-09	2.15353	Up-regulated	BP	URG	URG	#N/A	CONSERVED	#N/A
NFKBIA	GOBP_RESPONSE_TO_BACTERIUM	2.08058e-11	2.48424	Up-regulated	BP	URG	URG	#N/A	CONSERVED	#N/A
NFKBIA	GOBP_RESPONSE_TO_LIPID	8.12225e-07	1.99715	Up-regulated	BP	URG	URG	#N/A	CONSERVED	#N/A
BICDL2	GOBP_CYTOSKELETON_DEPENDENT_INTRACELLULAR_TRANSPORT	0.0267489	-1.817	Down-regulated	BP	DRG	DRG	#N/A	#N/A	NEW
LHX2	GOBP_EMBRYONIC_MORPHOGENESIS	3.58196e-07	2.16227	Up-regulated	BP	URG	URG	#N/A	CONSERVED	#N/A
LHX2	GOBP_GROWTH	0.000468341	1.74729	Up-regulated	BP	URG	URG	#N/A	CONSERVED	#N/A
LHX2	GOBP_NEGATIVE_REGULATION_OF_DEVELOPMENTAL_PROCESS	3.58196e-07	2.05206	Up-regulated	BP	URG	URG	#N/A	CONSERVED	#N/A
LHX2	GOBP_NEGATIVE_REGULATION_OF_MULTICELLULAR_ORGANISMAL_PROCESS	1.65613e-08	2.06852	Up-regulated	BP	URG	URG	#N/A	CONSERVED	#N/A
LHX2	GOBP_POSITIVE_REGULATION_OF_TRANSCRIPTION_BY_RNA_POLYMERASE_II	0.000338289	1.69336	Up-regulated	BP	URG	URG	#N/A	CONSERVED	#N/A
LHX2	GOBP_REGULATION_OF_CELL_DIFFERENTIATION	5.56212e-09	1.94882	Up-regulated	BP	URG	URG	#N/A	CONSERVED	#N/A
LHX2	GOBP_REGULATION_OF_CELL_POPULATION_PROLIFERATION	1.36223e-09	1.96264	Up-regulated	BP	URG	URG	#N/A	CONSERVED	#N/A
LHX2	GOBP_REGULATION_OF_MULTICELLULAR_ORGANISMAL_DEVELOPMENT	8.83791e-11	2.07802	Up-regulated	BP	URG	URG	#N/A	CONSERVED	#N/A
LHX2	GOBP_TUBE_MORPHOGENESIS	1.78817e-11	2.31005	Up-regulated	BP	URG	URG	#N/A	CONSERVED	#N/A
LHX2	GOMF_DNA_BINDING_TRANSCRIPTION_ACTIVATOR_ACTIVITY	0.00311106	1.88288	Up-regulated	MF	URG	URG	#N/A	CONSERVED	#N/A
LHX2	GOMF_SEQUENCE_SPECIFIC_DNA_BINDING	0.00647503	1.57453	Up-regulated	MF	URG	URG	#N/A	#N/A	NEW
IRAK3	GOBP_BIOLOGICAL_PROCESS_INVOLVED_IN_INTERSPECIES_INTERACTION_BETWEEN_ORGANISMS	4.24797e-11	2.09526	Up-regulated	BP	URG	URG	#N/A	CONSERVED	#N/A
IRAK3	GOBP_CYTOKINE_PRODUCTION	1.33101e-09	2.22479	Up-regulated	BP	URG	URG	#N/A	CONSERVED	#N/A
IRAK3	GOBP_DEFENSE_RESPONSE	2.21403e-13	2.1624	Up-regulated	BP	URG	URG	#N/A	CONSERVED	#N/A
IRAK3	GOBP_IMMUNE_RESPONSE	5.69004e-18	2.31387	Up-regulated	BP	URG	URG	#N/A	CONSERVED	#N/A
IRAK3	GOBP_NEGATIVE_REGULATION_OF_GENE_EXPRESSION	0.000100999	1.7791	Up-regulated	BP	URG	URG	#N/A	#N/A	NEW
IRAK3	GOBP_NEGATIVE_REGULATION_OF_MOLECULAR_FUNCTION	0.00150461	1.70547	Up-regulated	BP	URG	URG	#N/A	CONSERVED	#N/A
IRAK3	GOBP_NEGATIVE_REGULATION_OF_MULTICELLULAR_ORGANISMAL_PROCESS	1.65613e-08	2.06852	Up-regulated	BP	URG	URG	#N/A	CONSERVED	#N/A
IRAK3	GOBP_POSITIVE_REGULATION_OF_CYTOKINE_PRODUCTION	2.02206e-06	2.17762	Up-regulated	BP	URG	URG	#N/A	#N/A	NEW
IRAK3	GOBP_POSITIVE_REGULATION_OF_GENE_EXPRESSION	1.92028e-07	1.98719	Up-regulated	BP	URG	URG	#N/A	CONSERVED	#N/A
IRAK3	GOBP_POSITIVE_REGULATION_OF_MULTICELLULAR_ORGANISMAL_PROCESS	2.29101e-11	2.00659	Up-regulated	BP	URG	URG	#N/A	CONSERVED	#N/A
IRAK3	GOBP_REGULATION_OF_CATALYTIC_ACTIVITY	4.5304e-05	1.68456	Up-regulated	BP	URG	URG	#N/A	CONSERVED	#N/A
IRAK3	GOBP_REGULATION_OF_DNA_BINDING_TRANSCRIPTION_FACTOR_ACTIVITY	0.00019202	1.99128	Up-regulated	BP	URG	URG	#N/A	CONSERVED	#N/A
IRAK3	GOBP_REGULATION_OF_IMMUNE_SYSTEM_PROCESS	1.89741e-11	2.10811	Up-regulated	BP	URG	URG	#N/A	CONSERVED	#N/A
IRAK3	GOBP_REGULATION_OF_RESPONSE_TO_EXTERNAL_STIMULUS	1.33101e-09	2.15353	Up-regulated	BP	URG	URG	#N/A	CONSERVED	#N/A
IRAK3	GOBP_RESPONSE_TO_BACTERIUM	2.08058e-11	2.48424	Up-regulated	BP	URG	URG	#N/A	CONSERVED	#N/A
IRAK3	GOBP_RESPONSE_TO_LIPID	8.12225e-07	1.99715	Up-regulated	BP	URG	URG	#N/A	CONSERVED	#N/A
CTSC	GOBP_APOPTOTIC_PROCESS	2.50624e-07	1.83826	Up-regulated	BP	URG	URG	#N/A	#N/A	NEW
CTSC	GOBP_CELL_ACTIVATION	2.21403e-13	2.30686	Up-regulated	BP	URG	URG	#N/A	CONSERVED	#N/A
CTSC	GOBP_DEFENSE_RESPONSE	2.21403e-13	2.1624	Up-regulated	BP	URG	URG	#N/A	CONSERVED	#N/A
CTSC	GOBP_IMMUNE_RESPONSE	5.69004e-18	2.31387	Up-regulated	BP	URG	URG	#N/A	CONSERVED	#N/A
CTSC	GOBP_INFLAMMATORY_RESPONSE	1.85504e-11	2.36204	Up-regulated	BP	URG	URG	#N/A	CONSERVED	#N/A
CTSC	GOBP_MYELOID_LEUKOCYTE_ACTIVATION	6.34807e-06	2.3129	Up-regulated	BP	URG	URG	#N/A	#N/A	NEW
CTSC	GOBP_NEGATIVE_REGULATION_OF_MULTICELLULAR_ORGANISMAL_PROCESS	1.65613e-08	2.06852	Up-regulated	BP	URG	URG	#N/A	CONSERVED	#N/A
CTSC	GOBP_POSITIVE_REGULATION_OF_MULTICELLULAR_ORGANISMAL_PROCESS	2.29101e-11	2.00659	Up-regulated	BP	URG	URG	#N/A	CONSERVED	#N/A
CTSC	GOBP_REGULATION_OF_IMMUNE_SYSTEM_PROCESS	1.89741e-11	2.10811	Up-regulated	BP	URG	URG	#N/A	CONSERVED	#N/A
CTSC	GOBP_REGULATION_OF_MULTICELLULAR_ORGANISMAL_DEVELOPMENT	8.83791e-11	2.07802	Up-regulated	BP	URG	URG	#N/A	CONSERVED	#N/A
CTSC	GOBP_REGULATION_OF_RESPONSE_TO_EXTERNAL_STIMULUS	1.33101e-09	2.15353	Up-regulated	BP	URG	URG	#N/A	CONSERVED	#N/A
CTSC	GOMF_PEPTIDASE_REGULATOR_ACTIVITY	0.00208901	2.14583	Up-regulated	MF	URG	URG	#N/A	CONSERVED	#N/A
FMO2	GOBP_MULTICELLULAR_ORGANISMAL_LEVEL_HOMEOSTASIS	4.97975e-05	1.94657	Up-regulated	BP	URG	URG	#N/A	CONSERVED	#N/A
SCN2B	GOBP_MEMBRANE_DEPOLARIZATION_DURING_ACTION_POTENTIAL	0.00892175	-2.18352	Down-regulated	BP	NSLFCG	DRG	#N/A	#N/A	NEW
SCN2B	GOBP_SYNAPTIC_SIGNALING	1.7983e-11	-2.74249	Down-regulated	BP	NSLFCG	DRG	#N/A	CONSERVED	#N/A
SCN2B	GOMF_MONOATOMIC_CATION_CHANNEL_ACTIVITY	0.0029873	-2.08575	Down-regulated	MF	NSLFCG	DRG	#N/A	#N/A	NEW
ANGPT2	GOBP_ANATOMICAL_STRUCTURE_FORMATION_INVOLVED_IN_MORPHOGENESIS	4.34715e-11	2.19982	Up-regulated	BP	URG	URG	#N/A	CONSERVED	#N/A
ANGPT2	GOBP_CELL_ADHESION	1.78817e-11	2.10351	Up-regulated	BP	URG	URG	#N/A	CONSERVED	#N/A
ANGPT2	GOBP_CELL_MOTILITY	6.64811e-08	1.89159	Up-regulated	BP	URG	URG	#N/A	CONSERVED	#N/A
ANGPT2	GOBP_CIRCULATORY_SYSTEM_DEVELOPMENT	2.07674e-10	2.11291	Up-regulated	BP	URG	URG	#N/A	CONSERVED	#N/A
ANGPT2	GOBP_DEVELOPMENTAL_PROCESS_INVOLVED_IN_REPRODUCTION	0.00278317	1.74463	Up-regulated	BP	URG	URG	#N/A	#N/A	NEW
ANGPT2	GOBP_ENZYME_LINKED_RECEPTOR_PROTEIN_SIGNALING_PATHWAY	0.000262589	1.7686	Up-regulated	BP	URG	URG	#N/A	CONSERVED	#N/A
ANGPT2	GOBP_NEGATIVE_REGULATION_OF_DEVELOPMENTAL_PROCESS	3.58196e-07	2.05206	Up-regulated	BP	URG	URG	#N/A	CONSERVED	#N/A
ANGPT2	GOBP_NEGATIVE_REGULATION_OF_MULTICELLULAR_ORGANISMAL_PROCESS	1.65613e-08	2.06852	Up-regulated	BP	URG	URG	#N/A	CONSERVED	#N/A
ANGPT2	GOBP_POSITIVE_REGULATION_OF_MULTICELLULAR_ORGANISMAL_PROCESS	2.29101e-11	2.00659	Up-regulated	BP	URG	URG	#N/A	CONSERVED	#N/A
ANGPT2	GOBP_REGULATION_OF_MULTICELLULAR_ORGANISMAL_DEVELOPMENT	8.83791e-11	2.07802	Up-regulated	BP	URG	URG	#N/A	CONSERVED	#N/A
ANGPT2	GOBP_REGULATION_OF_RESPONSE_TO_EXTERNAL_STIMULUS	1.33101e-09	2.15353	Up-regulated	BP	URG	URG	#N/A	CONSERVED	#N/A
ANGPT2	GOBP_RENAL_SYSTEM_DEVELOPMENT	0.000225871	2.02792	Up-regulated	BP	URG	URG	#N/A	CONSERVED	#N/A
ANGPT2	GOBP_RESPONSE_TO_ENDOGENOUS_STIMULUS	0.000243913	1.59976	Up-regulated	BP	URG	URG	#N/A	CONSERVED	#N/A
ANGPT2	GOBP_TUBE_MORPHOGENESIS	1.78817e-11	2.31005	Up-regulated	BP	URG	URG	#N/A	CONSERVED	#N/A
ANGPT2	GOBP_VASCULATURE_DEVELOPMENT	2.39983e-10	2.30347	Up-regulated	BP	URG	URG	#N/A	CONSERVED	#N/A
ANGPT2	GOMF_SIGNALING_RECEPTOR_BINDING	9.9506e-06	1.84163	Up-regulated	MF	URG	URG	#N/A	CONSERVED	#N/A
MT1A	GOBP_CELLULAR_RESPONSE_TO_CADMIUM_ION	0.000353121	2.1775	Up-regulated	BP	URG	URG	#N/A	CONSERVED	#N/A
MT1A	GOBP_CELLULAR_RESPONSE_TO_COPPER_ION	0.00020932	2.20108	Up-regulated	BP	URG	URG	#N/A	#N/A	NEW
MT1A	GOBP_CELLULAR_RESPONSE_TO_ZINC_ION	0.000100772	2.24659	Up-regulated	BP	URG	URG	#N/A	#N/A	NEW
MT1A	GOBP_GROWTH	0.000468341	1.74729	Up-regulated	BP	URG	URG	#N/A	CONSERVED	#N/A
SLC6A13	GOBP_MODIFIED_AMINO_ACID_TRANSPORT	0.00143128	2.11752	Up-regulated	BP	URG	URG	#N/A	CONSERVED	#N/A
SLC6A13	GOBP_MONOCARBOXYLIC_ACID_TRANSPORT	0.00148425	2.07518	Up-regulated	BP	URG	URG	#N/A	#N/A	NEW
SLC6A13	GOBP_SULFUR_COMPOUND_TRANSPORT	0.00336761	2.00873	Up-regulated	BP	URG	URG	#N/A	CONSERVED	#N/A
SLC6A13	GOBP_VASCULAR_PROCESS_IN_CIRCULATORY_SYSTEM	0.00010379	2.1644	Up-regulated	BP	URG	URG	#N/A	#N/A	NEW
SLC6A13	GOMF_INORGANIC_ANION_TRANSMEMBRANE_TRANSPORTER_ACTIVITY	0.0029873	2.12965	Up-regulated	MF	URG	URG	#N/A	CONSERVED	#N/A
SLC6A13	GOMF_MODIFIED_AMINO_ACID_TRANSMEMBRANE_TRANSPORTER_ACTIVITY	0.00765624	1.98879	Up-regulated	MF	URG	URG	#N/A	CONSERVED	#N/A
SLC6A13	GOMF_SULFUR_COMPOUND_TRANSMEMBRANE_TRANSPORTER_ACTIVITY	0.0267817	1.91839	Up-regulated	MF	URG	URG	#N/A	#N/A	NEW
NFIL3	GOBP_CELL_ACTIVATION	2.21403e-13	2.30686	Up-regulated	BP	URG	URG	#N/A	CONSERVED	#N/A
NFIL3	GOBP_HEMOPOIESIS	1.21664e-07	2.06314	Up-regulated	BP	URG	URG	#N/A	CONSERVED	#N/A
NFIL3	GOBP_IMMUNE_RESPONSE	5.69004e-18	2.31387	Up-regulated	BP	URG	URG	#N/A	CONSERVED	#N/A
NFIL3	GOBP_POSITIVE_REGULATION_OF_GENE_EXPRESSION	1.92028e-07	1.98719	Up-regulated	BP	URG	URG	#N/A	CONSERVED	#N/A
NFIL3	GOMF_SEQUENCE_SPECIFIC_DNA_BINDING	0.00647503	1.57453	Up-regulated	MF	URG	URG	#N/A	#N/A	NEW
MGARP	GOBP_NEGATIVE_REGULATION_OF_DEVELOPMENTAL_PROCESS	3.58196e-07	2.05206	Up-regulated	BP	URG	URG	#N/A	CONSERVED	#N/A
MGARP	GOBP_RESPONSE_TO_ENDOGENOUS_STIMULUS	0.000243913	1.59976	Up-regulated	BP	URG	URG	#N/A	CONSERVED	#N/A
MGARP	GOBP_RESPONSE_TO_LIPID	8.12225e-07	1.99715	Up-regulated	BP	URG	URG	#N/A	CONSERVED	#N/A
CARD6	GOBP_APOPTOTIC_PROCESS	2.50624e-07	1.83826	Up-regulated	BP	URG	URG	#N/A	#N/A	NEW
NID1	GOBP_CELL_ADHESION	1.78817e-11	2.10351	Up-regulated	BP	URG	URG	#N/A	CONSERVED	#N/A
NID1	GOBP_EXTERNAL_ENCAPSULATING_STRUCTURE_ORGANIZATION	6.79638e-06	2.24682	Up-regulated	BP	URG	URG	#N/A	CONSERVED	#N/A
NID1	GOBP_REGULATION_OF_CELL_DIFFERENTIATION	5.56212e-09	1.94882	Up-regulated	BP	URG	URG	#N/A	CONSERVED	#N/A
NID1	GOBP_RENAL_SYSTEM_DEVELOPMENT	0.000225871	2.02792	Up-regulated	BP	URG	URG	#N/A	CONSERVED	#N/A
NID1	GOMF_EXTRACELLULAR_MATRIX_STRUCTURAL_CONSTITUENT	7.61989e-05	2.30448	Up-regulated	MF	URG	URG	#N/A	CONSERVED	#N/A
NID1	GOMF_MOLECULAR_TRANSDUCER_ACTIVITY	9.9506e-06	1.93987	Up-regulated	MF	URG	URG	#N/A	CONSERVED	#N/A
NID1	GOMF_PROTEIN_CONTAINING_COMPLEX_BINDING	0.00397641	1.68044	Up-regulated	MF	URG	URG	#N/A	CONSERVED	#N/A
PYGL	GOBP_BIOLOGICAL_PROCESS_INVOLVED_IN_INTERSPECIES_INTERACTION_BETWEEN_ORGANISMS	4.24797e-11	2.09526	Up-regulated	BP	URG	URG	#N/A	CONSERVED	#N/A
PYGL	GOBP_RESPONSE_TO_BACTERIUM	2.08058e-11	2.48424	Up-regulated	BP	URG	URG	#N/A	CONSERVED	#N/A
PYGL	GOMF_CARBOHYDRATE_BINDING	0.00366708	2.04564	Up-regulated	MF	URG	URG	#N/A	CONSERVED	#N/A
FOXF2	GOBP_DEVELOPMENTAL_PROCESS_INVOLVED_IN_REPRODUCTION	0.00278317	1.74463	Up-regulated	BP	URG	URG	#N/A	#N/A	NEW
FOXF2	GOBP_EMBRYONIC_MORPHOGENESIS	3.58196e-07	2.16227	Up-regulated	BP	URG	URG	#N/A	CONSERVED	#N/A
FOXF2	GOBP_POSITIVE_REGULATION_OF_TRANSCRIPTION_BY_RNA_POLYMERASE_II	0.000338289	1.69336	Up-regulated	BP	URG	URG	#N/A	CONSERVED	#N/A
FOXF2	GOMF_DNA_BINDING_TRANSCRIPTION_ACTIVATOR_ACTIVITY	0.00311106	1.88288	Up-regulated	MF	URG	URG	#N/A	CONSERVED	#N/A
FOXF2	GOMF_SEQUENCE_SPECIFIC_DNA_BINDING	0.00647503	1.57453	Up-regulated	MF	URG	URG	#N/A	#N/A	NEW
ARHGAP15	GOBP_REGULATION_OF_CATALYTIC_ACTIVITY	4.5304e-05	1.68456	Up-regulated	BP	URG	URG	#N/A	CONSERVED	#N/A
GABRD	GOBP_SYNAPTIC_SIGNALING	1.7983e-11	-2.74249	Down-regulated	BP	DRG	DRG	#N/A	CONSERVED	#N/A
LY75	GOBP_DEFENSE_RESPONSE	2.21403e-13	2.1624	Up-regulated	BP	URG	URG	#N/A	CONSERVED	#N/A
LY75	GOBP_IMMUNE_RESPONSE	5.69004e-18	2.31387	Up-regulated	BP	URG	URG	#N/A	CONSERVED	#N/A
LY75	GOBP_INFLAMMATORY_RESPONSE	1.85504e-11	2.36204	Up-regulated	BP	URG	URG	#N/A	CONSERVED	#N/A
LY75	GOMF_CARBOHYDRATE_BINDING	0.00366708	2.04564	Up-regulated	MF	URG	URG	#N/A	CONSERVED	#N/A
LY75	GOMF_MOLECULAR_TRANSDUCER_ACTIVITY	9.9506e-06	1.93987	Up-regulated	MF	URG	URG	#N/A	CONSERVED	#N/A
LYNX1	GOBP_SYNAPTIC_SIGNALING	1.7983e-11	-2.74249	Down-regulated	BP	NSLFCG	DRG	#N/A	CONSERVED	#N/A
ARPC1B	GOBP_RESPONSE_TO_ENDOGENOUS_STIMULUS	0.000243913	1.59976	Up-regulated	BP	URG	URG	#N/A	CONSERVED	#N/A
ARPC1B	GOBP_RESPONSE_TO_LIPID	8.12225e-07	1.99715	Up-regulated	BP	URG	URG	#N/A	CONSERVED	#N/A
ARPC1B	GOMF_PROTEIN_CONTAINING_COMPLEX_BINDING	0.00397641	1.68044	Up-regulated	MF	URG	URG	#N/A	CONSERVED	#N/A
SLCO4A1	GOBP_LIPID_LOCALIZATION	0.0043413	1.79603	Up-regulated	BP	URG	URG	#N/A	CONSERVED	#N/A
SLCO4A1	GOBP_MONOCARBOXYLIC_ACID_TRANSPORT	0.00148425	2.07518	Up-regulated	BP	URG	URG	#N/A	#N/A	NEW
SLCO4A1	GOMF_LIPID_TRANSPORTER_ACTIVITY	0.0445939	1.77783	Up-regulated	MF	URG	URG	#N/A	#N/A	NEW
JAML	GOBP_CELL_ACTIVATION	2.21403e-13	2.30686	Up-regulated	BP	URG	URG	#N/A	CONSERVED	#N/A
JAML	GOBP_CELL_ADHESION	1.78817e-11	2.10351	Up-regulated	BP	URG	URG	#N/A	CONSERVED	#N/A
JAML	GOBP_CELL_MOTILITY	6.64811e-08	1.89159	Up-regulated	BP	URG	URG	#N/A	CONSERVED	#N/A
JAML	GOBP_EPITHELIAL_CELL_PROLIFERATION	1.59612e-08	2.3827	Up-regulated	BP	URG	URG	#N/A	CONSERVED	#N/A
JAML	GOBP_LEUKOCYTE_CHEMOTAXIS	5.79904e-05	2.24999	Up-regulated	BP	URG	URG	#N/A	#N/A	NEW
JAML	GOBP_LEUKOCYTE_MIGRATION	3.65495e-05	2.21265	Up-regulated	BP	URG	URG	#N/A	#N/A	NEW
JAML	GOBP_NEUTROPHIL_MIGRATION	1.14302e-05	2.41943	Up-regulated	BP	URG	URG	#N/A	CONSERVED	#N/A
JAML	GOBP_REGULATION_OF_CELL_POPULATION_PROLIFERATION	1.36223e-09	1.96264	Up-regulated	BP	URG	URG	#N/A	CONSERVED	#N/A
JAML	GOBP_RESPONSE_TO_WOUNDING	2.90276e-07	2.14723	Up-regulated	BP	URG	URG	#N/A	#N/A	NEW
JAML	GOMF_INTEGRIN_BINDING	0.0181339	1.92153	Up-regulated	MF	URG	URG	#N/A	CONSERVED	#N/A
JAML	GOMF_PROTEIN_CONTAINING_COMPLEX_BINDING	0.00397641	1.68044	Up-regulated	MF	URG	URG	#N/A	CONSERVED	#N/A
JAML	GOMF_SIGNALING_RECEPTOR_BINDING	9.9506e-06	1.84163	Up-regulated	MF	URG	URG	#N/A	CONSERVED	#N/A
CHRNB2	GOBP_ASSOCIATIVE_LEARNING	0.0266898	-2.07561	Down-regulated	BP	DRG	DRG	#N/A	#N/A	NEW
CHRNB2	GOBP_DOPAMINE_SECRETION	0.00418329	-2.35317	Down-regulated	BP	DRG	DRG	#N/A	#N/A	NEW
CHRNB2	GOBP_SYNAPTIC_SIGNALING	1.7983e-11	-2.74249	Down-regulated	BP	DRG	DRG	#N/A	CONSERVED	#N/A
CHRNB2	GOMF_EXCITATORY_EXTRACELLULAR_LIGAND_GATED_MONOATOMIC_ION_CHANNEL_ACTIVITY	0.0435552	-1.95431	Down-regulated	MF	DRG	DRG	#N/A	#N/A	NEW
CHRNB2	GOMF_MONOATOMIC_CATION_CHANNEL_ACTIVITY	0.0029873	-2.08575	Down-regulated	MF	DRG	DRG	#N/A	#N/A	NEW
GLP1R	GOBP_REGULATION_OF_CATALYTIC_ACTIVITY	4.5304e-05	1.68456	Up-regulated	BP	URG	URG	#N/A	CONSERVED	#N/A
GLP1R	GOBP_RESPONSE_TO_ENDOGENOUS_STIMULUS	0.000243913	1.59976	Up-regulated	BP	URG	URG	#N/A	CONSERVED	#N/A
GLP1R	GOMF_MOLECULAR_TRANSDUCER_ACTIVITY	9.9506e-06	1.93987	Up-regulated	MF	URG	URG	#N/A	CONSERVED	#N/A
KLF2	GOBP_ANATOMICAL_STRUCTURE_FORMATION_INVOLVED_IN_MORPHOGENESIS	4.34715e-11	2.19982	Up-regulated	BP	URG	URG	#N/A	CONSERVED	#N/A
KLF2	GOBP_CELLULAR_RESPONSE_TO_ACID_CHEMICAL	0.0406393	1.79258	Up-regulated	BP	URG	URG	#N/A	#N/A	NEW
KLF2	GOBP_CELLULAR_RESPONSE_TO_ALCOHOL	0.0248059	1.85827	Up-regulated	BP	URG	URG	#N/A	#N/A	NEW
KLF2	GOBP_CIRCULATORY_SYSTEM_DEVELOPMENT	2.07674e-10	2.11291	Up-regulated	BP	URG	URG	#N/A	CONSERVED	#N/A
KLF2	GOBP_CYTOKINE_PRODUCTION	1.33101e-09	2.22479	Up-regulated	BP	URG	URG	#N/A	CONSERVED	#N/A
KLF2	GOBP_EPITHELIUM_DEVELOPMENT	1.07639e-07	1.98854	Up-regulated	BP	URG	URG	#N/A	CONSERVED	#N/A
KLF2	GOBP_GROWTH	0.000468341	1.74729	Up-regulated	BP	URG	URG	#N/A	CONSERVED	#N/A
KLF2	GOBP_HEMOPOIESIS	1.21664e-07	2.06314	Up-regulated	BP	URG	URG	#N/A	CONSERVED	#N/A
KLF2	GOBP_MULTICELLULAR_ORGANISMAL_LEVEL_HOMEOSTASIS	4.97975e-05	1.94657	Up-regulated	BP	URG	URG	#N/A	CONSERVED	#N/A
KLF2	GOBP_NEGATIVE_REGULATION_OF_DEVELOPMENTAL_PROCESS	3.58196e-07	2.05206	Up-regulated	BP	URG	URG	#N/A	CONSERVED	#N/A
KLF2	GOBP_NEGATIVE_REGULATION_OF_GENE_EXPRESSION	0.000100999	1.7791	Up-regulated	BP	URG	URG	#N/A	#N/A	NEW
KLF2	GOBP_NEGATIVE_REGULATION_OF_MULTICELLULAR_ORGANISMAL_PROCESS	1.65613e-08	2.06852	Up-regulated	BP	URG	URG	#N/A	CONSERVED	#N/A
KLF2	GOBP_POSITIVE_REGULATION_OF_TRANSCRIPTION_BY_RNA_POLYMERASE_II	0.000338289	1.69336	Up-regulated	BP	URG	URG	#N/A	CONSERVED	#N/A
KLF2	GOBP_REGULATION_OF_MULTICELLULAR_ORGANISMAL_DEVELOPMENT	8.83791e-11	2.07802	Up-regulated	BP	URG	URG	#N/A	CONSERVED	#N/A
KLF2	GOBP_RESPONSE_TO_ENDOGENOUS_STIMULUS	0.000243913	1.59976	Up-regulated	BP	URG	URG	#N/A	CONSERVED	#N/A
KLF2	GOBP_TUBE_MORPHOGENESIS	1.78817e-11	2.31005	Up-regulated	BP	URG	URG	#N/A	CONSERVED	#N/A
KLF2	GOBP_VASCULAR_PROCESS_IN_CIRCULATORY_SYSTEM	0.00010379	2.1644	Up-regulated	BP	URG	URG	#N/A	#N/A	NEW
KLF2	GOBP_VASCULATURE_DEVELOPMENT	2.39983e-10	2.30347	Up-regulated	BP	URG	URG	#N/A	CONSERVED	#N/A
KLF2	GOMF_SEQUENCE_SPECIFIC_DNA_BINDING	0.00647503	1.57453	Up-regulated	MF	URG	URG	#N/A	#N/A	NEW
HTR6	GOBP_SYNAPTIC_SIGNALING	1.7983e-11	-2.74249	Down-regulated	BP	DRG	DRG	#N/A	CONSERVED	#N/A
SLC43A3	GOBP_LIPID_LOCALIZATION	0.0043413	1.79603	Up-regulated	BP	URG	URG	#N/A	CONSERVED	#N/A
SLC43A3	GOMF_LIPID_TRANSPORTER_ACTIVITY	0.0445939	1.77783	Up-regulated	MF	URG	URG	#N/A	#N/A	NEW
FOXD1	GOBP_ANATOMICAL_STRUCTURE_FORMATION_INVOLVED_IN_MORPHOGENESIS	4.34715e-11	2.19982	Up-regulated	BP	URG	URG	#N/A	CONSERVED	#N/A
FOXD1	GOBP_ANIMAL_ORGAN_MORPHOGENESIS	1.10158e-08	2.10165	Up-regulated	BP	URG	URG	#N/A	CONSERVED	#N/A
FOXD1	GOBP_ENZYME_LINKED_RECEPTOR_PROTEIN_SIGNALING_PATHWAY	0.000262589	1.7686	Up-regulated	BP	URG	URG	#N/A	CONSERVED	#N/A
FOXD1	GOBP_EPITHELIUM_DEVELOPMENT	1.07639e-07	1.98854	Up-regulated	BP	URG	URG	#N/A	CONSERVED	#N/A
FOXD1	GOBP_POSITIVE_REGULATION_OF_GENE_EXPRESSION	1.92028e-07	1.98719	Up-regulated	BP	URG	URG	#N/A	CONSERVED	#N/A
FOXD1	GOBP_POSITIVE_REGULATION_OF_MULTICELLULAR_ORGANISMAL_PROCESS	2.29101e-11	2.00659	Up-regulated	BP	URG	URG	#N/A	CONSERVED	#N/A
FOXD1	GOBP_POSITIVE_REGULATION_OF_TRANSCRIPTION_BY_RNA_POLYMERASE_II	0.000338289	1.69336	Up-regulated	BP	URG	URG	#N/A	CONSERVED	#N/A
FOXD1	GOBP_RENAL_SYSTEM_DEVELOPMENT	0.000225871	2.02792	Up-regulated	BP	URG	URG	#N/A	CONSERVED	#N/A
FOXD1	GOBP_RESPONSE_TO_ENDOGENOUS_STIMULUS	0.000243913	1.59976	Up-regulated	BP	URG	URG	#N/A	CONSERVED	#N/A
FOXD1	GOBP_TISSUE_MORPHOGENESIS	6.19572e-08	2.23932	Up-regulated	BP	URG	URG	#N/A	CONSERVED	#N/A
FOXD1	GOBP_TUBE_MORPHOGENESIS	1.78817e-11	2.31005	Up-regulated	BP	URG	URG	#N/A	CONSERVED	#N/A
FOXD1	GOMF_DNA_BINDING_TRANSCRIPTION_ACTIVATOR_ACTIVITY	0.00311106	1.88288	Up-regulated	MF	URG	URG	#N/A	CONSERVED	#N/A
FOXD1	GOMF_SEQUENCE_SPECIFIC_DNA_BINDING	0.00647503	1.57453	Up-regulated	MF	URG	URG	#N/A	#N/A	NEW
MAP3K8	GOBP_CELL_ACTIVATION	2.21403e-13	2.30686	Up-regulated	BP	URG	URG	#N/A	CONSERVED	#N/A
MAP3K8	GOBP_CELL_ADHESION	1.78817e-11	2.10351	Up-regulated	BP	URG	URG	#N/A	CONSERVED	#N/A
MAP3K8	GOBP_POSITIVE_REGULATION_OF_MULTICELLULAR_ORGANISMAL_PROCESS	2.29101e-11	2.00659	Up-regulated	BP	URG	URG	#N/A	CONSERVED	#N/A
MAP3K8	GOBP_REGULATION_OF_IMMUNE_SYSTEM_PROCESS	1.89741e-11	2.10811	Up-regulated	BP	URG	URG	#N/A	CONSERVED	#N/A
HPGD	GOBP_APOPTOTIC_PROCESS	2.50624e-07	1.83826	Up-regulated	BP	URG	URG	#N/A	#N/A	NEW
HPGD	GOBP_BIOLOGICAL_PROCESS_INVOLVED_IN_INTERSPECIES_INTERACTION_BETWEEN_ORGANISMS	4.24797e-11	2.09526	Up-regulated	BP	URG	URG	#N/A	CONSERVED	#N/A
HPGD	GOBP_CIRCULATORY_SYSTEM_DEVELOPMENT	2.07674e-10	2.11291	Up-regulated	BP	URG	URG	#N/A	CONSERVED	#N/A
HPGD	GOBP_ENZYME_LINKED_RECEPTOR_PROTEIN_SIGNALING_PATHWAY	0.000262589	1.7686	Up-regulated	BP	URG	URG	#N/A	CONSERVED	#N/A
HPGD	GOBP_MUSCLE_CELL_PROLIFERATION	7.28963e-05	2.24657	Up-regulated	BP	URG	URG	#N/A	CONSERVED	#N/A
HPGD	GOBP_REGULATION_OF_CELL_POPULATION_PROLIFERATION	1.36223e-09	1.96264	Up-regulated	BP	URG	URG	#N/A	CONSERVED	#N/A
HPGD	GOBP_RENAL_SYSTEM_DEVELOPMENT	0.000225871	2.02792	Up-regulated	BP	URG	URG	#N/A	CONSERVED	#N/A
HPGD	GOBP_RESPONSE_TO_BACTERIUM	2.08058e-11	2.48424	Up-regulated	BP	URG	URG	#N/A	CONSERVED	#N/A
HPGD	GOBP_RESPONSE_TO_ENDOGENOUS_STIMULUS	0.000243913	1.59976	Up-regulated	BP	URG	URG	#N/A	CONSERVED	#N/A
HPGD	GOBP_RESPONSE_TO_LIPID	8.12225e-07	1.99715	Up-regulated	BP	URG	URG	#N/A	CONSERVED	#N/A
HPGD	GOBP_TUBE_MORPHOGENESIS	1.78817e-11	2.31005	Up-regulated	BP	URG	URG	#N/A	CONSERVED	#N/A
HPGD	GOBP_VASCULATURE_DEVELOPMENT	2.39983e-10	2.30347	Up-regulated	BP	URG	URG	#N/A	CONSERVED	#N/A
HPGD	GOMF_MOLECULAR_TRANSDUCER_ACTIVITY	9.9506e-06	1.93987	Up-regulated	MF	URG	URG	#N/A	CONSERVED	#N/A
CASP8	GOBP_ANATOMICAL_STRUCTURE_FORMATION_INVOLVED_IN_MORPHOGENESIS	4.34715e-11	2.19982	Up-regulated	BP	URG	URG	#N/A	CONSERVED	#N/A
CASP8	GOBP_APOPTOTIC_PROCESS	2.50624e-07	1.83826	Up-regulated	BP	URG	URG	#N/A	#N/A	NEW
CASP8	GOBP_BIOLOGICAL_PROCESS_INVOLVED_IN_INTERSPECIES_INTERACTION_BETWEEN_ORGANISMS	4.24797e-11	2.09526	Up-regulated	BP	URG	URG	#N/A	CONSERVED	#N/A
CASP8	GOBP_CELL_ACTIVATION	2.21403e-13	2.30686	Up-regulated	BP	URG	URG	#N/A	CONSERVED	#N/A
CASP8	GOBP_CYTOKINE_PRODUCTION	1.33101e-09	2.22479	Up-regulated	BP	URG	URG	#N/A	CONSERVED	#N/A
CASP8	GOBP_DEFENSE_RESPONSE	2.21403e-13	2.1624	Up-regulated	BP	URG	URG	#N/A	CONSERVED	#N/A
CASP8	GOBP_DEVELOPMENTAL_PROCESS_INVOLVED_IN_REPRODUCTION	0.00278317	1.74463	Up-regulated	BP	URG	URG	#N/A	#N/A	NEW
CASP8	GOBP_HEMOPOIESIS	1.21664e-07	2.06314	Up-regulated	BP	URG	URG	#N/A	CONSERVED	#N/A
CASP8	GOBP_IMMUNE_RESPONSE	5.69004e-18	2.31387	Up-regulated	BP	URG	URG	#N/A	CONSERVED	#N/A
CASP8	GOBP_POSITIVE_REGULATION_OF_CYTOKINE_PRODUCTION	2.02206e-06	2.17762	Up-regulated	BP	URG	URG	#N/A	#N/A	NEW
CASP8	GOBP_POSITIVE_REGULATION_OF_GENE_EXPRESSION	1.92028e-07	1.98719	Up-regulated	BP	URG	URG	#N/A	CONSERVED	#N/A
CASP8	GOBP_POSITIVE_REGULATION_OF_MULTICELLULAR_ORGANISMAL_PROCESS	2.29101e-11	2.00659	Up-regulated	BP	URG	URG	#N/A	CONSERVED	#N/A
CASP8	GOBP_REGULATION_OF_CELL_DIFFERENTIATION	5.56212e-09	1.94882	Up-regulated	BP	URG	URG	#N/A	CONSERVED	#N/A
CASP8	GOBP_REGULATION_OF_IMMUNE_SYSTEM_PROCESS	1.89741e-11	2.10811	Up-regulated	BP	URG	URG	#N/A	CONSERVED	#N/A
CASP8	GOBP_REGULATION_OF_MULTICELLULAR_ORGANISMAL_DEVELOPMENT	8.83791e-11	2.07802	Up-regulated	BP	URG	URG	#N/A	CONSERVED	#N/A
CASP8	GOBP_REGULATION_OF_PEPTIDASE_ACTIVITY	6.87639e-06	2.28559	Up-regulated	BP	URG	URG	#N/A	CONSERVED	#N/A
CASP8	GOBP_REGULATION_OF_RESPONSE_TO_EXTERNAL_STIMULUS	1.33101e-09	2.15353	Up-regulated	BP	URG	URG	#N/A	CONSERVED	#N/A
CASP8	GOBP_RESPONSE_TO_LIPID	8.12225e-07	1.99715	Up-regulated	BP	URG	URG	#N/A	CONSERVED	#N/A
CASP8	GOBP_TUBE_MORPHOGENESIS	1.78817e-11	2.31005	Up-regulated	BP	URG	URG	#N/A	CONSERVED	#N/A
CASP8	GOMF_PROTEIN_CONTAINING_COMPLEX_BINDING	0.00397641	1.68044	Up-regulated	MF	URG	URG	#N/A	CONSERVED	#N/A
CASP8	GOMF_SIGNALING_RECEPTOR_BINDING	9.9506e-06	1.84163	Up-regulated	MF	URG	URG	#N/A	CONSERVED	#N/A
TEAD2	GOBP_ANATOMICAL_STRUCTURE_FORMATION_INVOLVED_IN_MORPHOGENESIS	4.34715e-11	2.19982	Up-regulated	BP	URG	URG	#N/A	CONSERVED	#N/A
TEAD2	GOBP_ANIMAL_ORGAN_MORPHOGENESIS	1.10158e-08	2.10165	Up-regulated	BP	URG	URG	#N/A	CONSERVED	#N/A
TEAD2	GOBP_CIRCULATORY_SYSTEM_DEVELOPMENT	2.07674e-10	2.11291	Up-regulated	BP	URG	URG	#N/A	CONSERVED	#N/A
TEAD2	GOBP_EMBRYONIC_MORPHOGENESIS	3.58196e-07	2.16227	Up-regulated	BP	URG	URG	#N/A	CONSERVED	#N/A
TEAD2	GOBP_EPITHELIUM_DEVELOPMENT	1.07639e-07	1.98854	Up-regulated	BP	URG	URG	#N/A	CONSERVED	#N/A
TEAD2	GOBP_MESODERM_DEVELOPMENT	2.1325e-05	2.32403	Up-regulated	BP	URG	URG	#N/A	#N/A	NEW
TEAD2	GOBP_POSITIVE_REGULATION_OF_TRANSCRIPTION_BY_RNA_POLYMERASE_II	0.000338289	1.69336	Up-regulated	BP	URG	URG	#N/A	CONSERVED	#N/A
TEAD2	GOBP_REGULATION_OF_CELL_DIFFERENTIATION	5.56212e-09	1.94882	Up-regulated	BP	URG	URG	#N/A	CONSERVED	#N/A
TEAD2	GOBP_RESPONSE_TO_LIPID	8.12225e-07	1.99715	Up-regulated	BP	URG	URG	#N/A	CONSERVED	#N/A
TEAD2	GOBP_TISSUE_MORPHOGENESIS	6.19572e-08	2.23932	Up-regulated	BP	URG	URG	#N/A	CONSERVED	#N/A
TEAD2	GOBP_TUBE_MORPHOGENESIS	1.78817e-11	2.31005	Up-regulated	BP	URG	URG	#N/A	CONSERVED	#N/A
TEAD2	GOBP_VASCULATURE_DEVELOPMENT	2.39983e-10	2.30347	Up-regulated	BP	URG	URG	#N/A	CONSERVED	#N/A
TEAD2	GOMF_SEQUENCE_SPECIFIC_DNA_BINDING	0.00647503	1.57453	Up-regulated	MF	URG	URG	#N/A	#N/A	NEW
MYH7	GOBP_ANATOMICAL_STRUCTURE_FORMATION_INVOLVED_IN_MORPHOGENESIS	4.34715e-11	2.19982	Up-regulated	BP	URG	URG	#N/A	CONSERVED	#N/A
MYH7	GOBP_ANIMAL_ORGAN_MORPHOGENESIS	1.10158e-08	2.10165	Up-regulated	BP	URG	URG	#N/A	CONSERVED	#N/A
MYH7	GOMF_PROTEIN_CONTAINING_COMPLEX_BINDING	0.00397641	1.68044	Up-regulated	MF	URG	URG	#N/A	CONSERVED	#N/A
BIRC3	GOBP_APOPTOTIC_PROCESS	2.50624e-07	1.83826	Up-regulated	BP	URG	URG	#N/A	#N/A	NEW
BIRC3	GOBP_BIOLOGICAL_PROCESS_INVOLVED_IN_INTERSPECIES_INTERACTION_BETWEEN_ORGANISMS	4.24797e-11	2.09526	Up-regulated	BP	URG	URG	#N/A	CONSERVED	#N/A
BIRC3	GOBP_DEFENSE_RESPONSE	2.21403e-13	2.1624	Up-regulated	BP	URG	URG	#N/A	CONSERVED	#N/A
BIRC3	GOBP_DEVELOPMENTAL_PROCESS_INVOLVED_IN_REPRODUCTION	0.00278317	1.74463	Up-regulated	BP	URG	URG	#N/A	#N/A	NEW
BIRC3	GOBP_IMMUNE_RESPONSE	5.69004e-18	2.31387	Up-regulated	BP	URG	URG	#N/A	CONSERVED	#N/A
BIRC3	GOBP_INFLAMMATORY_RESPONSE	1.85504e-11	2.36204	Up-regulated	BP	URG	URG	#N/A	CONSERVED	#N/A
BIRC3	GOBP_NEGATIVE_REGULATION_OF_MOLECULAR_FUNCTION	0.00150461	1.70547	Up-regulated	BP	URG	URG	#N/A	CONSERVED	#N/A
BIRC3	GOBP_POSITIVE_REGULATION_OF_INTRACELLULAR_SIGNAL_TRANSDUCTION	0.00050771	1.73129	Up-regulated	BP	URG	URG	#N/A	#N/A	NEW
BIRC3	GOBP_REGULATION_OF_CATALYTIC_ACTIVITY	4.5304e-05	1.68456	Up-regulated	BP	URG	URG	#N/A	CONSERVED	#N/A
BIRC3	GOBP_REGULATION_OF_IMMUNE_SYSTEM_PROCESS	1.89741e-11	2.10811	Up-regulated	BP	URG	URG	#N/A	CONSERVED	#N/A
BIRC3	GOBP_REGULATION_OF_PEPTIDASE_ACTIVITY	6.87639e-06	2.28559	Up-regulated	BP	URG	URG	#N/A	CONSERVED	#N/A
BIRC3	GOBP_REGULATION_OF_RESPONSE_TO_EXTERNAL_STIMULUS	1.33101e-09	2.15353	Up-regulated	BP	URG	URG	#N/A	CONSERVED	#N/A
BIRC3	GOMF_PEPTIDASE_REGULATOR_ACTIVITY	0.00208901	2.14583	Up-regulated	MF	URG	URG	#N/A	CONSERVED	#N/A
BIRC3	GOMF_PROTEIN_CONTAINING_COMPLEX_BINDING	0.00397641	1.68044	Up-regulated	MF	URG	URG	#N/A	CONSERVED	#N/A
FGL1	GOBP_ANIMAL_ORGAN_MORPHOGENESIS	1.10158e-08	2.10165	Up-regulated	BP	URG	URG	#N/A	CONSERVED	#N/A
FGL1	GOBP_CELL_ACTIVATION	2.21403e-13	2.30686	Up-regulated	BP	URG	URG	#N/A	CONSERVED	#N/A
FGL1	GOBP_CELL_ADHESION	1.78817e-11	2.10351	Up-regulated	BP	URG	URG	#N/A	CONSERVED	#N/A
FGL1	GOBP_EPITHELIAL_CELL_PROLIFERATION	1.59612e-08	2.3827	Up-regulated	BP	URG	URG	#N/A	CONSERVED	#N/A
FGL1	GOBP_IMMUNE_RESPONSE	5.69004e-18	2.31387	Up-regulated	BP	URG	URG	#N/A	CONSERVED	#N/A
FGL1	GOBP_NEGATIVE_REGULATION_OF_MULTICELLULAR_ORGANISMAL_PROCESS	1.65613e-08	2.06852	Up-regulated	BP	URG	URG	#N/A	CONSERVED	#N/A
FGL1	GOBP_REGULATION_OF_IMMUNE_SYSTEM_PROCESS	1.89741e-11	2.10811	Up-regulated	BP	URG	URG	#N/A	CONSERVED	#N/A
FGL1	GOBP_RESPONSE_TO_WOUNDING	2.90276e-07	2.14723	Up-regulated	BP	URG	URG	#N/A	#N/A	NEW
FGL1	GOMF_SIGNALING_RECEPTOR_BINDING	9.9506e-06	1.84163	Up-regulated	MF	URG	URG	#N/A	CONSERVED	#N/A
TIMP3	GOBP_APOPTOTIC_PROCESS	2.50624e-07	1.83826	Up-regulated	BP	URG	URG	#N/A	#N/A	NEW
TIMP3	GOBP_NEGATIVE_REGULATION_OF_MOLECULAR_FUNCTION	0.00150461	1.70547	Up-regulated	BP	URG	URG	#N/A	CONSERVED	#N/A
TIMP3	GOBP_REGULATION_OF_CATALYTIC_ACTIVITY	4.5304e-05	1.68456	Up-regulated	BP	URG	URG	#N/A	CONSERVED	#N/A
TIMP3	GOBP_REGULATION_OF_PEPTIDASE_ACTIVITY	6.87639e-06	2.28559	Up-regulated	BP	URG	URG	#N/A	CONSERVED	#N/A
TIMP3	GOBP_RESPONSE_TO_ENDOGENOUS_STIMULUS	0.000243913	1.59976	Up-regulated	BP	URG	URG	#N/A	CONSERVED	#N/A
TIMP3	GOMF_PEPTIDASE_REGULATOR_ACTIVITY	0.00208901	2.14583	Up-regulated	MF	URG	URG	#N/A	CONSERVED	#N/A
CFAP47	GOBP_CELL_MOTILITY	6.64811e-08	1.89159	Up-regulated	BP	URG	URG	#N/A	CONSERVED	#N/A
CFAP47	GOBP_DEVELOPMENTAL_PROCESS_INVOLVED_IN_REPRODUCTION	0.00278317	1.74463	Up-regulated	BP	URG	URG	#N/A	#N/A	NEW
MYC	GOBP_ANIMAL_ORGAN_MORPHOGENESIS	1.10158e-08	2.10165	Up-regulated	BP	URG	URG	#N/A	CONSERVED	#N/A
MYC	GOBP_APOPTOTIC_PROCESS	2.50624e-07	1.83826	Up-regulated	BP	URG	URG	#N/A	#N/A	NEW
MYC	GOBP_EPITHELIAL_CELL_PROLIFERATION	1.59612e-08	2.3827	Up-regulated	BP	URG	URG	#N/A	CONSERVED	#N/A
MYC	GOBP_EPITHELIUM_DEVELOPMENT	1.07639e-07	1.98854	Up-regulated	BP	URG	URG	#N/A	CONSERVED	#N/A
MYC	GOBP_HEMOPOIESIS	1.21664e-07	2.06314	Up-regulated	BP	URG	URG	#N/A	CONSERVED	#N/A
MYC	GOBP_NEGATIVE_REGULATION_OF_DEVELOPMENTAL_PROCESS	3.58196e-07	2.05206	Up-regulated	BP	URG	URG	#N/A	CONSERVED	#N/A
MYC	GOBP_NEGATIVE_REGULATION_OF_MULTICELLULAR_ORGANISMAL_PROCESS	1.65613e-08	2.06852	Up-regulated	BP	URG	URG	#N/A	CONSERVED	#N/A
MYC	GOBP_POSITIVE_REGULATION_OF_GENE_EXPRESSION	1.92028e-07	1.98719	Up-regulated	BP	URG	URG	#N/A	CONSERVED	#N/A
MYC	GOBP_POSITIVE_REGULATION_OF_INTRACELLULAR_SIGNAL_TRANSDUCTION	0.00050771	1.73129	Up-regulated	BP	URG	URG	#N/A	#N/A	NEW
MYC	GOBP_POSITIVE_REGULATION_OF_MULTICELLULAR_ORGANISMAL_PROCESS	2.29101e-11	2.00659	Up-regulated	BP	URG	URG	#N/A	CONSERVED	#N/A
MYC	GOBP_POSITIVE_REGULATION_OF_TRANSCRIPTION_BY_RNA_POLYMERASE_II	0.000338289	1.69336	Up-regulated	BP	URG	URG	#N/A	CONSERVED	#N/A
MYC	GOBP_REGULATION_OF_CATALYTIC_ACTIVITY	4.5304e-05	1.68456	Up-regulated	BP	URG	URG	#N/A	CONSERVED	#N/A
MYC	GOBP_REGULATION_OF_CELL_DIFFERENTIATION	5.56212e-09	1.94882	Up-regulated	BP	URG	URG	#N/A	CONSERVED	#N/A
MYC	GOBP_REGULATION_OF_CELL_POPULATION_PROLIFERATION	1.36223e-09	1.96264	Up-regulated	BP	URG	URG	#N/A	CONSERVED	#N/A
MYC	GOBP_REGULATION_OF_IMMUNE_SYSTEM_PROCESS	1.89741e-11	2.10811	Up-regulated	BP	URG	URG	#N/A	CONSERVED	#N/A
MYC	GOBP_REGULATION_OF_MULTICELLULAR_ORGANISMAL_DEVELOPMENT	8.83791e-11	2.07802	Up-regulated	BP	URG	URG	#N/A	CONSERVED	#N/A
MYC	GOBP_REGULATION_OF_PEPTIDASE_ACTIVITY	6.87639e-06	2.28559	Up-regulated	BP	URG	URG	#N/A	CONSERVED	#N/A
MYC	GOBP_REGULATION_OF_STRESS_ACTIVATED_PROTEIN_KINASE_SIGNALING_CASCADE	0.00298815	1.99147	Up-regulated	BP	URG	URG	#N/A	#N/A	NEW
MYC	GOBP_RENAL_SYSTEM_DEVELOPMENT	0.000225871	2.02792	Up-regulated	BP	URG	URG	#N/A	CONSERVED	#N/A
MYC	GOBP_RESPONSE_TO_ENDOGENOUS_STIMULUS	0.000243913	1.59976	Up-regulated	BP	URG	URG	#N/A	CONSERVED	#N/A
MYC	GOBP_TUBE_MORPHOGENESIS	1.78817e-11	2.31005	Up-regulated	BP	URG	URG	#N/A	CONSERVED	#N/A
MYC	GOMF_DNA_BINDING_TRANSCRIPTION_ACTIVATOR_ACTIVITY	0.00311106	1.88288	Up-regulated	MF	URG	URG	#N/A	CONSERVED	#N/A
MYC	GOMF_PROTEIN_CONTAINING_COMPLEX_BINDING	0.00397641	1.68044	Up-regulated	MF	URG	URG	#N/A	CONSERVED	#N/A
MYC	GOMF_SEQUENCE_SPECIFIC_DNA_BINDING	0.00647503	1.57453	Up-regulated	MF	URG	URG	#N/A	#N/A	NEW
TSC22D3	GOBP_APOPTOTIC_PROCESS	2.50624e-07	1.83826	Up-regulated	BP	URG	URG	#N/A	#N/A	NEW
TSC22D3	GOBP_MULTICELLULAR_ORGANISMAL_LEVEL_HOMEOSTASIS	4.97975e-05	1.94657	Up-regulated	BP	URG	URG	#N/A	CONSERVED	#N/A
TSC22D3	GOBP_REGULATION_OF_IMMUNE_SYSTEM_PROCESS	1.89741e-11	2.10811	Up-regulated	BP	URG	URG	#N/A	CONSERVED	#N/A
FLI1	GOBP_HEMOPOIESIS	1.21664e-07	2.06314	Up-regulated	BP	URG	URG	#N/A	CONSERVED	#N/A
FLI1	GOBP_POSITIVE_REGULATION_OF_TRANSCRIPTION_BY_RNA_POLYMERASE_II	0.000338289	1.69336	Up-regulated	BP	URG	URG	#N/A	CONSERVED	#N/A
FLI1	GOMF_DNA_BINDING_TRANSCRIPTION_ACTIVATOR_ACTIVITY	0.00311106	1.88288	Up-regulated	MF	URG	URG	#N/A	CONSERVED	#N/A
FLI1	GOMF_SEQUENCE_SPECIFIC_DNA_BINDING	0.00647503	1.57453	Up-regulated	MF	URG	URG	#N/A	#N/A	NEW
SLC16A1	GOBP_VASCULAR_PROCESS_IN_CIRCULATORY_SYSTEM	0.00010379	2.1644	Up-regulated	BP	URG	URG	#N/A	#N/A	NEW
VNN1	GOBP_APOPTOTIC_PROCESS	2.50624e-07	1.83826	Up-regulated	BP	URG	URG	#N/A	#N/A	NEW
VNN1	GOBP_BIOLOGICAL_PROCESS_INVOLVED_IN_INTERSPECIES_INTERACTION_BETWEEN_ORGANISMS	4.24797e-11	2.09526	Up-regulated	BP	URG	URG	#N/A	CONSERVED	#N/A
VNN1	GOBP_CELL_ACTIVATION	2.21403e-13	2.30686	Up-regulated	BP	URG	URG	#N/A	CONSERVED	#N/A
VNN1	GOBP_CELL_ADHESION	1.78817e-11	2.10351	Up-regulated	BP	URG	URG	#N/A	CONSERVED	#N/A
VNN1	GOBP_CHRONIC_INFLAMMATORY_RESPONSE	0.021909	1.81809	Up-regulated	BP	URG	URG	#N/A	CONSERVED	#N/A
VNN1	GOBP_DEFENSE_RESPONSE	2.21403e-13	2.1624	Up-regulated	BP	URG	URG	#N/A	CONSERVED	#N/A
VNN1	GOBP_HEMOPOIESIS	1.21664e-07	2.06314	Up-regulated	BP	URG	URG	#N/A	CONSERVED	#N/A
VNN1	GOBP_IMMUNE_RESPONSE	5.69004e-18	2.31387	Up-regulated	BP	URG	URG	#N/A	CONSERVED	#N/A
VNN1	GOBP_INFLAMMATORY_RESPONSE	1.85504e-11	2.36204	Up-regulated	BP	URG	URG	#N/A	CONSERVED	#N/A
VNN1	GOBP_POSITIVE_REGULATION_OF_INTRACELLULAR_SIGNAL_TRANSDUCTION	0.00050771	1.73129	Up-regulated	BP	URG	URG	#N/A	#N/A	NEW
VNN1	GOBP_POSITIVE_REGULATION_OF_MULTICELLULAR_ORGANISMAL_PROCESS	2.29101e-11	2.00659	Up-regulated	BP	URG	URG	#N/A	CONSERVED	#N/A
VNN1	GOBP_REGULATION_OF_CELL_DIFFERENTIATION	5.56212e-09	1.94882	Up-regulated	BP	URG	URG	#N/A	CONSERVED	#N/A
VNN1	GOBP_REGULATION_OF_IMMUNE_SYSTEM_PROCESS	1.89741e-11	2.10811	Up-regulated	BP	URG	URG	#N/A	CONSERVED	#N/A
VNN1	GOBP_REGULATION_OF_MULTICELLULAR_ORGANISMAL_DEVELOPMENT	8.83791e-11	2.07802	Up-regulated	BP	URG	URG	#N/A	CONSERVED	#N/A
CACNA1H	GOBP_CALCIUM_ION_IMPORT_ACROSS_PLASMA_MEMBRANE	0.00289289	-2.3329	Down-regulated	BP	DRG	DRG	#N/A	CONSERVED	#N/A
CACNA1H	GOMF_MONOATOMIC_CATION_CHANNEL_ACTIVITY	0.0029873	-2.08575	Down-regulated	MF	DRG	DRG	#N/A	#N/A	NEW
CRABP1	GOBP_LIPID_LOCALIZATION	0.0043413	1.79603	Up-regulated	BP	URG	URG	#N/A	CONSERVED	#N/A
CRABP1	GOBP_MONOCARBOXYLIC_ACID_TRANSPORT	0.00148425	2.07518	Up-regulated	BP	URG	URG	#N/A	#N/A	NEW
CRABP1	GOMF_FATTY_ACID_BINDING	0.0267817	1.86991	Up-regulated	MF	URG	URG	#N/A	#N/A	NEW
FZD2	GOBP_ANATOMICAL_STRUCTURE_FORMATION_INVOLVED_IN_MORPHOGENESIS	4.34715e-11	2.19982	Up-regulated	BP	URG	URG	#N/A	CONSERVED	#N/A
FZD2	GOBP_ANIMAL_ORGAN_MORPHOGENESIS	1.10158e-08	2.10165	Up-regulated	BP	URG	URG	#N/A	CONSERVED	#N/A
FZD2	GOBP_CIRCULATORY_SYSTEM_DEVELOPMENT	2.07674e-10	2.11291	Up-regulated	BP	URG	URG	#N/A	CONSERVED	#N/A
FZD2	GOBP_EAR_DEVELOPMENT	0.000289793	2.11015	Up-regulated	BP	URG	URG	#N/A	CONSERVED	#N/A
FZD2	GOBP_EMBRYONIC_MORPHOGENESIS	3.58196e-07	2.16227	Up-regulated	BP	URG	URG	#N/A	CONSERVED	#N/A
FZD2	GOBP_EPITHELIUM_DEVELOPMENT	1.07639e-07	1.98854	Up-regulated	BP	URG	URG	#N/A	CONSERVED	#N/A
FZD2	GOBP_REGULATION_OF_DNA_BINDING_TRANSCRIPTION_FACTOR_ACTIVITY	0.00019202	1.99128	Up-regulated	BP	URG	URG	#N/A	CONSERVED	#N/A
FZD2	GOBP_TISSUE_MORPHOGENESIS	6.19572e-08	2.23932	Up-regulated	BP	URG	URG	#N/A	CONSERVED	#N/A
FZD2	GOBP_TUBE_MORPHOGENESIS	1.78817e-11	2.31005	Up-regulated	BP	URG	URG	#N/A	CONSERVED	#N/A
FZD2	GOMF_MOLECULAR_TRANSDUCER_ACTIVITY	9.9506e-06	1.93987	Up-regulated	MF	URG	URG	#N/A	CONSERVED	#N/A
MLKL	GOBP_BIOLOGICAL_PROCESS_INVOLVED_IN_INTERSPECIES_INTERACTION_BETWEEN_ORGANISMS	4.24797e-11	2.09526	Up-regulated	BP	URG	URG	#N/A	CONSERVED	#N/A
MLKL	GOBP_DEFENSE_RESPONSE	2.21403e-13	2.1624	Up-regulated	BP	URG	URG	#N/A	CONSERVED	#N/A
MLKL	GOBP_PROTEIN_TRIMERIZATION	0.0344348	1.76818	Up-regulated	BP	URG	URG	#N/A	CONSERVED	#N/A
MLKL	GOMF_PROTEIN_CONTAINING_COMPLEX_BINDING	0.00397641	1.68044	Up-regulated	MF	URG	URG	#N/A	CONSERVED	#N/A
GPR4	GOBP_ANATOMICAL_STRUCTURE_FORMATION_INVOLVED_IN_MORPHOGENESIS	4.34715e-11	2.19982	Up-regulated	BP	URG	URG	#N/A	CONSERVED	#N/A
GPR4	GOBP_CELL_ADHESION	1.78817e-11	2.10351	Up-regulated	BP	URG	URG	#N/A	CONSERVED	#N/A
GPR4	GOBP_CIRCULATORY_SYSTEM_DEVELOPMENT	2.07674e-10	2.11291	Up-regulated	BP	URG	URG	#N/A	CONSERVED	#N/A
GPR4	GOBP_DEFENSE_RESPONSE	2.21403e-13	2.1624	Up-regulated	BP	URG	URG	#N/A	CONSERVED	#N/A
GPR4	GOBP_EPITHELIAL_CELL_DIFFERENTIATION_INVOLVED_IN_KIDNEY_DEVELOPMENT	0.00106687	2.1415	Up-regulated	BP	URG	URG	#N/A	#N/A	NEW
GPR4	GOBP_EPITHELIUM_DEVELOPMENT	1.07639e-07	1.98854	Up-regulated	BP	URG	URG	#N/A	CONSERVED	#N/A
GPR4	GOBP_INFLAMMATORY_RESPONSE	1.85504e-11	2.36204	Up-regulated	BP	URG	URG	#N/A	CONSERVED	#N/A
GPR4	GOBP_NEGATIVE_REGULATION_OF_DEVELOPMENTAL_PROCESS	3.58196e-07	2.05206	Up-regulated	BP	URG	URG	#N/A	CONSERVED	#N/A
GPR4	GOBP_NEGATIVE_REGULATION_OF_MULTICELLULAR_ORGANISMAL_PROCESS	1.65613e-08	2.06852	Up-regulated	BP	URG	URG	#N/A	CONSERVED	#N/A
GPR4	GOBP_POSITIVE_REGULATION_OF_INTRACELLULAR_SIGNAL_TRANSDUCTION	0.00050771	1.73129	Up-regulated	BP	URG	URG	#N/A	#N/A	NEW
GPR4	GOBP_REGULATION_OF_MULTICELLULAR_ORGANISMAL_DEVELOPMENT	8.83791e-11	2.07802	Up-regulated	BP	URG	URG	#N/A	CONSERVED	#N/A
GPR4	GOBP_REGULATION_OF_RESPONSE_TO_EXTERNAL_STIMULUS	1.33101e-09	2.15353	Up-regulated	BP	URG	URG	#N/A	CONSERVED	#N/A
GPR4	GOBP_RENAL_SYSTEM_DEVELOPMENT	0.000225871	2.02792	Up-regulated	BP	URG	URG	#N/A	CONSERVED	#N/A
GPR4	GOBP_RESPONSE_TO_WOUNDING	2.90276e-07	2.14723	Up-regulated	BP	URG	URG	#N/A	#N/A	NEW
GPR4	GOBP_TUBE_MORPHOGENESIS	1.78817e-11	2.31005	Up-regulated	BP	URG	URG	#N/A	CONSERVED	#N/A
GPR4	GOBP_VASCULAR_PROCESS_IN_CIRCULATORY_SYSTEM	0.00010379	2.1644	Up-regulated	BP	URG	URG	#N/A	#N/A	NEW
GPR4	GOBP_VASCULATURE_DEVELOPMENT	2.39983e-10	2.30347	Up-regulated	BP	URG	URG	#N/A	CONSERVED	#N/A
GPR4	GOMF_MOLECULAR_TRANSDUCER_ACTIVITY	9.9506e-06	1.93987	Up-regulated	MF	URG	URG	#N/A	CONSERVED	#N/A
CCN2	GOBP_ANATOMICAL_STRUCTURE_FORMATION_INVOLVED_IN_MORPHOGENESIS	4.34715e-11	2.19982	Up-regulated	BP	URG	URG	#N/A	CONSERVED	#N/A
CCN2	GOBP_ANIMAL_ORGAN_MORPHOGENESIS	1.10158e-08	2.10165	Up-regulated	BP	URG	URG	#N/A	CONSERVED	#N/A
CCN2	GOBP_CELL_ACTIVATION	2.21403e-13	2.30686	Up-regulated	BP	URG	URG	#N/A	CONSERVED	#N/A
CCN2	GOBP_CELL_ADHESION	1.78817e-11	2.10351	Up-regulated	BP	URG	URG	#N/A	CONSERVED	#N/A
CCN2	GOBP_CELL_MOTILITY	6.64811e-08	1.89159	Up-regulated	BP	URG	URG	#N/A	CONSERVED	#N/A
CCN2	GOBP_CIRCULATORY_SYSTEM_DEVELOPMENT	2.07674e-10	2.11291	Up-regulated	BP	URG	URG	#N/A	CONSERVED	#N/A
CCN2	GOBP_COLLAGEN_METABOLIC_PROCESS	0.00251834	2.05225	Up-regulated	BP	URG	URG	#N/A	#N/A	NEW
CCN2	GOBP_ENZYME_LINKED_RECEPTOR_PROTEIN_SIGNALING_PATHWAY	0.000262589	1.7686	Up-regulated	BP	URG	URG	#N/A	CONSERVED	#N/A
CCN2	GOBP_EXTERNAL_ENCAPSULATING_STRUCTURE_ORGANIZATION	6.79638e-06	2.24682	Up-regulated	BP	URG	URG	#N/A	CONSERVED	#N/A
CCN2	GOBP_MULTICELLULAR_ORGANISMAL_LEVEL_HOMEOSTASIS	4.97975e-05	1.94657	Up-regulated	BP	URG	URG	#N/A	CONSERVED	#N/A
CCN2	GOBP_NEGATIVE_REGULATION_OF_GENE_EXPRESSION	0.000100999	1.7791	Up-regulated	BP	URG	URG	#N/A	#N/A	NEW
CCN2	GOBP_POSITIVE_REGULATION_OF_GENE_EXPRESSION	1.92028e-07	1.98719	Up-regulated	BP	URG	URG	#N/A	CONSERVED	#N/A
CCN2	GOBP_POSITIVE_REGULATION_OF_INTRACELLULAR_SIGNAL_TRANSDUCTION	0.00050771	1.73129	Up-regulated	BP	URG	URG	#N/A	#N/A	NEW
CCN2	GOBP_POSITIVE_REGULATION_OF_MULTICELLULAR_ORGANISMAL_PROCESS	2.29101e-11	2.00659	Up-regulated	BP	URG	URG	#N/A	CONSERVED	#N/A
CCN2	GOBP_REACTIVE_OXYGEN_SPECIES_METABOLIC_PROCESS	0.00421137	1.94715	Up-regulated	BP	URG	URG	#N/A	#N/A	NEW
CCN2	GOBP_REGULATION_OF_CATALYTIC_ACTIVITY	4.5304e-05	1.68456	Up-regulated	BP	URG	URG	#N/A	CONSERVED	#N/A
CCN2	GOBP_REGULATION_OF_CELL_DIFFERENTIATION	5.56212e-09	1.94882	Up-regulated	BP	URG	URG	#N/A	CONSERVED	#N/A
CCN2	GOBP_REGULATION_OF_CELL_POPULATION_PROLIFERATION	1.36223e-09	1.96264	Up-regulated	BP	URG	URG	#N/A	CONSERVED	#N/A
CCN2	GOBP_REGULATION_OF_MULTICELLULAR_ORGANISMAL_DEVELOPMENT	8.83791e-11	2.07802	Up-regulated	BP	URG	URG	#N/A	CONSERVED	#N/A
CCN2	GOBP_REGULATION_OF_PEPTIDASE_ACTIVITY	6.87639e-06	2.28559	Up-regulated	BP	URG	URG	#N/A	CONSERVED	#N/A
CCN2	GOBP_REGULATION_OF_STRESS_ACTIVATED_PROTEIN_KINASE_SIGNALING_CASCADE	0.00298815	1.99147	Up-regulated	BP	URG	URG	#N/A	#N/A	NEW
CCN2	GOBP_RESPONSE_TO_ENDOGENOUS_STIMULUS	0.000243913	1.59976	Up-regulated	BP	URG	URG	#N/A	CONSERVED	#N/A
CCN2	GOBP_RESPONSE_TO_LIPID	8.12225e-07	1.99715	Up-regulated	BP	URG	URG	#N/A	CONSERVED	#N/A
CCN2	GOBP_RESPONSE_TO_WOUNDING	2.90276e-07	2.14723	Up-regulated	BP	URG	URG	#N/A	#N/A	NEW
CCN2	GOBP_SKELETAL_SYSTEM_DEVELOPMENT	1.22897e-10	2.44411	Up-regulated	BP	URG	URG	#N/A	CONSERVED	#N/A
CCN2	GOBP_TUBE_MORPHOGENESIS	1.78817e-11	2.31005	Up-regulated	BP	URG	URG	#N/A	CONSERVED	#N/A
CCN2	GOBP_VASCULATURE_DEVELOPMENT	2.39983e-10	2.30347	Up-regulated	BP	URG	URG	#N/A	CONSERVED	#N/A
CCN2	GOMF_GLYCOSAMINOGLYCAN_BINDING	0.0185704	1.8634	Up-regulated	MF	URG	URG	#N/A	CONSERVED	#N/A
CCN2	GOMF_GROWTH_FACTOR_ACTIVITY	0.037287	1.87249	Up-regulated	MF	URG	URG	#N/A	CONSERVED	#N/A
CCN2	GOMF_GROWTH_FACTOR_BINDING	0.0107495	1.93358	Up-regulated	MF	URG	URG	#N/A	CONSERVED	#N/A
CCN2	GOMF_INTEGRIN_BINDING	0.0181339	1.92153	Up-regulated	MF	URG	URG	#N/A	CONSERVED	#N/A
CCN2	GOMF_PROTEIN_CONTAINING_COMPLEX_BINDING	0.00397641	1.68044	Up-regulated	MF	URG	URG	#N/A	CONSERVED	#N/A
CCN2	GOMF_SIGNALING_RECEPTOR_BINDING	9.9506e-06	1.84163	Up-regulated	MF	URG	URG	#N/A	CONSERVED	#N/A
PRDM6	GOBP_NEGATIVE_REGULATION_OF_DEVELOPMENTAL_PROCESS	3.58196e-07	2.05206	Up-regulated	BP	URG	URG	#N/A	CONSERVED	#N/A
PRDM6	GOBP_REGULATION_OF_CELL_DIFFERENTIATION	5.56212e-09	1.94882	Up-regulated	BP	URG	URG	#N/A	CONSERVED	#N/A
KANK2	GOBP_APOPTOTIC_PROCESS	2.50624e-07	1.83826	Up-regulated	BP	URG	URG	#N/A	#N/A	NEW
KANK2	GOBP_CELL_MOTILITY	6.64811e-08	1.89159	Up-regulated	BP	URG	URG	#N/A	CONSERVED	#N/A
KANK2	GOBP_EPITHELIUM_DEVELOPMENT	1.07639e-07	1.98854	Up-regulated	BP	URG	URG	#N/A	CONSERVED	#N/A
KANK2	GOBP_REGULATION_OF_CELL_POPULATION_PROLIFERATION	1.36223e-09	1.96264	Up-regulated	BP	URG	URG	#N/A	CONSERVED	#N/A
KANK2	GOBP_REGULATION_OF_RESPONSE_TO_EXTERNAL_STIMULUS	1.33101e-09	2.15353	Up-regulated	BP	URG	URG	#N/A	CONSERVED	#N/A
KANK2	GOBP_RENAL_SYSTEM_DEVELOPMENT	0.000225871	2.02792	Up-regulated	BP	URG	URG	#N/A	CONSERVED	#N/A
KANK2	GOBP_RESPONSE_TO_ENDOGENOUS_STIMULUS	0.000243913	1.59976	Up-regulated	BP	URG	URG	#N/A	CONSERVED	#N/A
KANK2	GOBP_RESPONSE_TO_LIPID	8.12225e-07	1.99715	Up-regulated	BP	URG	URG	#N/A	CONSERVED	#N/A
CDK2	GOBP_NEGATIVE_REGULATION_OF_GENE_EXPRESSION	0.000100999	1.7791	Up-regulated	BP	URG	URG	#N/A	#N/A	NEW
CDK2	GOBP_REGULATION_OF_CELL_POPULATION_PROLIFERATION	1.36223e-09	1.96264	Up-regulated	BP	URG	URG	#N/A	CONSERVED	#N/A
BST1	GOBP_CELL_ACTIVATION	2.21403e-13	2.30686	Up-regulated	BP	URG	URG	#N/A	CONSERVED	#N/A
BST1	GOBP_CELL_MOTILITY	6.64811e-08	1.89159	Up-regulated	BP	URG	URG	#N/A	CONSERVED	#N/A
BST1	GOBP_REACTIVE_OXYGEN_SPECIES_METABOLIC_PROCESS	0.00421137	1.94715	Up-regulated	BP	URG	URG	#N/A	#N/A	NEW
BST1	GOBP_REGULATION_OF_RESPONSE_TO_EXTERNAL_STIMULUS	1.33101e-09	2.15353	Up-regulated	BP	URG	URG	#N/A	CONSERVED	#N/A
SLC5A3	GOBP_REACTIVE_OXYGEN_SPECIES_METABOLIC_PROCESS	0.00421137	1.94715	Up-regulated	BP	URG	URG	#N/A	#N/A	NEW
SLC5A3	GOBP_REGULATION_OF_CATALYTIC_ACTIVITY	4.5304e-05	1.68456	Up-regulated	BP	URG	URG	#N/A	CONSERVED	#N/A
SLC5A3	GOBP_VASCULAR_PROCESS_IN_CIRCULATORY_SYSTEM	0.00010379	2.1644	Up-regulated	BP	URG	URG	#N/A	#N/A	NEW
HMGN5	GOBP_APOPTOTIC_PROCESS	2.50624e-07	1.83826	Up-regulated	BP	URG	URG	#N/A	#N/A	NEW
HMGN5	GOBP_POSITIVE_REGULATION_OF_GENE_EXPRESSION	1.92028e-07	1.98719	Up-regulated	BP	URG	URG	#N/A	CONSERVED	#N/A
HMGN5	GOBP_REGULATION_OF_CELL_POPULATION_PROLIFERATION	1.36223e-09	1.96264	Up-regulated	BP	URG	URG	#N/A	CONSERVED	#N/A
HMGN5	GOMF_PROTEIN_CONTAINING_COMPLEX_BINDING	0.00397641	1.68044	Up-regulated	MF	URG	URG	#N/A	CONSERVED	#N/A
SLC8A2	GOBP_CALCIUM_ION_IMPORT_ACROSS_PLASMA_MEMBRANE	0.00289289	-2.3329	Down-regulated	BP	DRG	DRG	#N/A	CONSERVED	#N/A
SLC8A2	GOBP_NEURON_CELLULAR_HOMEOSTASIS	0.045943	-1.92094	Down-regulated	BP	DRG	DRG	#N/A	#N/A	NEW
SLC8A2	GOBP_REGULATION_OF_SHORT_TERM_NEURONAL_SYNAPTIC_PLASTICITY	0.0108828	-2.04621	Down-regulated	BP	DRG	DRG	#N/A	#N/A	NEW
SLC8A2	GOBP_SYNAPTIC_SIGNALING	1.7983e-11	-2.74249	Down-regulated	BP	DRG	DRG	#N/A	CONSERVED	#N/A
TUBA1A	GOBP_ASSOCIATIVE_LEARNING	0.0266898	-2.07561	Down-regulated	BP	DRG	DRG	#N/A	#N/A	NEW
TUBA1A	GOBP_CYTOSKELETON_DEPENDENT_INTRACELLULAR_TRANSPORT	0.0267489	-1.817	Down-regulated	BP	DRG	DRG	#N/A	#N/A	NEW
CD58	GOBP_BIOLOGICAL_PROCESS_INVOLVED_IN_INTERSPECIES_INTERACTION_BETWEEN_ORGANISMS	4.24797e-11	2.09526	Up-regulated	BP	URG	URG	#N/A	CONSERVED	#N/A
CD58	GOBP_CELL_ADHESION	1.78817e-11	2.10351	Up-regulated	BP	URG	URG	#N/A	CONSERVED	#N/A
CD58	GOBP_CYTOKINE_PRODUCTION	1.33101e-09	2.22479	Up-regulated	BP	URG	URG	#N/A	CONSERVED	#N/A
CD58	GOBP_DEFENSE_RESPONSE	2.21403e-13	2.1624	Up-regulated	BP	URG	URG	#N/A	CONSERVED	#N/A
CD58	GOBP_HETEROTYPIC_CELL_CELL_ADHESION	0.0252472	1.85451	Up-regulated	BP	URG	URG	#N/A	#N/A	NEW
CD58	GOBP_IMMUNE_RESPONSE	5.69004e-18	2.31387	Up-regulated	BP	URG	URG	#N/A	CONSERVED	#N/A
CD58	GOBP_INTERLEUKIN_8_PRODUCTION	4.87573e-05	2.36502	Up-regulated	BP	URG	URG	#N/A	CONSERVED	#N/A
CD58	GOBP_POSITIVE_REGULATION_OF_CYTOKINE_PRODUCTION	2.02206e-06	2.17762	Up-regulated	BP	URG	URG	#N/A	#N/A	NEW
CD58	GOBP_POSITIVE_REGULATION_OF_GENE_EXPRESSION	1.92028e-07	1.98719	Up-regulated	BP	URG	URG	#N/A	CONSERVED	#N/A
CD58	GOBP_POSITIVE_REGULATION_OF_MULTICELLULAR_ORGANISMAL_PROCESS	2.29101e-11	2.00659	Up-regulated	BP	URG	URG	#N/A	CONSERVED	#N/A
CD58	GOMF_SIGNALING_RECEPTOR_BINDING	9.9506e-06	1.84163	Up-regulated	MF	URG	URG	#N/A	CONSERVED	#N/A
MEOX2	GOBP_ANATOMICAL_STRUCTURE_FORMATION_INVOLVED_IN_MORPHOGENESIS	4.34715e-11	2.19982	Up-regulated	BP	URG	URG	#N/A	CONSERVED	#N/A
MEOX2	GOBP_CELL_MOTILITY	6.64811e-08	1.89159	Up-regulated	BP	URG	URG	#N/A	CONSERVED	#N/A
MEOX2	GOBP_CIRCULATORY_SYSTEM_DEVELOPMENT	2.07674e-10	2.11291	Up-regulated	BP	URG	URG	#N/A	CONSERVED	#N/A
MEOX2	GOBP_EPITHELIUM_DEVELOPMENT	1.07639e-07	1.98854	Up-regulated	BP	URG	URG	#N/A	CONSERVED	#N/A
MEOX2	GOBP_NEGATIVE_REGULATION_OF_MULTICELLULAR_ORGANISMAL_PROCESS	1.65613e-08	2.06852	Up-regulated	BP	URG	URG	#N/A	CONSERVED	#N/A
MEOX2	GOBP_POSITIVE_REGULATION_OF_TRANSCRIPTION_BY_RNA_POLYMERASE_II	0.000338289	1.69336	Up-regulated	BP	URG	URG	#N/A	CONSERVED	#N/A
MEOX2	GOBP_TUBE_MORPHOGENESIS	1.78817e-11	2.31005	Up-regulated	BP	URG	URG	#N/A	CONSERVED	#N/A
MEOX2	GOBP_VASCULATURE_DEVELOPMENT	2.39983e-10	2.30347	Up-regulated	BP	URG	URG	#N/A	CONSERVED	#N/A
MEOX2	GOMF_DNA_BINDING_TRANSCRIPTION_ACTIVATOR_ACTIVITY	0.00311106	1.88288	Up-regulated	MF	URG	URG	#N/A	CONSERVED	#N/A
MEOX2	GOMF_SEQUENCE_SPECIFIC_DNA_BINDING	0.00647503	1.57453	Up-regulated	MF	URG	URG	#N/A	#N/A	NEW
TEC	GOBP_CELL_ACTIVATION	2.21403e-13	2.30686	Up-regulated	BP	URG	URG	#N/A	CONSERVED	#N/A
TEC	GOBP_GROWTH	0.000468341	1.74729	Up-regulated	BP	URG	URG	#N/A	CONSERVED	#N/A
TEC	GOBP_IMMUNE_RESPONSE	5.69004e-18	2.31387	Up-regulated	BP	URG	URG	#N/A	CONSERVED	#N/A
TEC	GOBP_REGULATION_OF_IMMUNE_SYSTEM_PROCESS	1.89741e-11	2.10811	Up-regulated	BP	URG	URG	#N/A	CONSERVED	#N/A
TEC	GOBP_RESPONSE_TO_WOUNDING	2.90276e-07	2.14723	Up-regulated	BP	URG	URG	#N/A	#N/A	NEW
MAF	GOBP_EAR_DEVELOPMENT	0.000289793	2.11015	Up-regulated	BP	URG	URG	#N/A	CONSERVED	#N/A
MAF	GOBP_EPITHELIUM_DEVELOPMENT	1.07639e-07	1.98854	Up-regulated	BP	URG	URG	#N/A	CONSERVED	#N/A
MAF	GOBP_HEMOPOIESIS	1.21664e-07	2.06314	Up-regulated	BP	URG	URG	#N/A	CONSERVED	#N/A
MAF	GOBP_POSITIVE_REGULATION_OF_GENE_EXPRESSION	1.92028e-07	1.98719	Up-regulated	BP	URG	URG	#N/A	CONSERVED	#N/A
MAF	GOBP_POSITIVE_REGULATION_OF_TRANSCRIPTION_BY_RNA_POLYMERASE_II	0.000338289	1.69336	Up-regulated	BP	URG	URG	#N/A	CONSERVED	#N/A
MAF	GOBP_REGULATION_OF_CELL_DIFFERENTIATION	5.56212e-09	1.94882	Up-regulated	BP	URG	URG	#N/A	CONSERVED	#N/A
MAF	GOBP_REGULATION_OF_MULTICELLULAR_ORGANISMAL_DEVELOPMENT	8.83791e-11	2.07802	Up-regulated	BP	URG	URG	#N/A	CONSERVED	#N/A
MAF	GOBP_SKELETAL_SYSTEM_DEVELOPMENT	1.22897e-10	2.44411	Up-regulated	BP	URG	URG	#N/A	CONSERVED	#N/A
MAF	GOMF_DNA_BINDING_TRANSCRIPTION_ACTIVATOR_ACTIVITY	0.00311106	1.88288	Up-regulated	MF	URG	URG	#N/A	CONSERVED	#N/A
MAF	GOMF_SEQUENCE_SPECIFIC_DNA_BINDING	0.00647503	1.57453	Up-regulated	MF	URG	URG	#N/A	#N/A	NEW
F10	GOBP_CELL_MOTILITY	6.64811e-08	1.89159	Up-regulated	BP	URG	URG	#N/A	CONSERVED	#N/A
F10	GOBP_POSITIVE_REGULATION_OF_INTRACELLULAR_SIGNAL_TRANSDUCTION	0.00050771	1.73129	Up-regulated	BP	URG	URG	#N/A	#N/A	NEW
F10	GOBP_RESPONSE_TO_WOUNDING	2.90276e-07	2.14723	Up-regulated	BP	URG	URG	#N/A	#N/A	NEW
GPC6	GOBP_ANIMAL_ORGAN_MORPHOGENESIS	1.10158e-08	2.10165	Up-regulated	BP	URG	URG	#N/A	CONSERVED	#N/A
GPC6	GOBP_CELL_MOTILITY	6.64811e-08	1.89159	Up-regulated	BP	URG	URG	#N/A	CONSERVED	#N/A
GPC6	GOBP_EPITHELIUM_DEVELOPMENT	1.07639e-07	1.98854	Up-regulated	BP	URG	URG	#N/A	CONSERVED	#N/A
GPC6	GOBP_TISSUE_MORPHOGENESIS	6.19572e-08	2.23932	Up-regulated	BP	URG	URG	#N/A	CONSERVED	#N/A
GPC6	GOMF_MOLECULAR_TRANSDUCER_ACTIVITY	9.9506e-06	1.93987	Up-regulated	MF	URG	URG	#N/A	CONSERVED	#N/A
TRIM38	GOBP_BIOLOGICAL_PROCESS_INVOLVED_IN_INTERSPECIES_INTERACTION_BETWEEN_ORGANISMS	4.24797e-11	2.09526	Up-regulated	BP	URG	URG	#N/A	CONSERVED	#N/A
TRIM38	GOBP_CYTOKINE_PRODUCTION	1.33101e-09	2.22479	Up-regulated	BP	URG	URG	#N/A	CONSERVED	#N/A
TRIM38	GOBP_DEFENSE_RESPONSE	2.21403e-13	2.1624	Up-regulated	BP	URG	URG	#N/A	CONSERVED	#N/A
TRIM38	GOBP_IMMUNE_RESPONSE	5.69004e-18	2.31387	Up-regulated	BP	URG	URG	#N/A	CONSERVED	#N/A
TRIM38	GOBP_REGULATION_OF_DNA_BINDING_TRANSCRIPTION_FACTOR_ACTIVITY	0.00019202	1.99128	Up-regulated	BP	URG	URG	#N/A	CONSERVED	#N/A
TRIM38	GOBP_REGULATION_OF_RESPONSE_TO_EXTERNAL_STIMULUS	1.33101e-09	2.15353	Up-regulated	BP	URG	URG	#N/A	CONSERVED	#N/A
PGR	GOBP_ANIMAL_ORGAN_MORPHOGENESIS	1.10158e-08	2.10165	Up-regulated	BP	URG	URG	#N/A	CONSERVED	#N/A
PGR	GOBP_DEVELOPMENTAL_PROCESS_INVOLVED_IN_REPRODUCTION	0.00278317	1.74463	Up-regulated	BP	URG	URG	#N/A	#N/A	NEW
PGR	GOBP_EPITHELIAL_CELL_PROLIFERATION	1.59612e-08	2.3827	Up-regulated	BP	URG	URG	#N/A	CONSERVED	#N/A
PGR	GOBP_EPITHELIUM_DEVELOPMENT	1.07639e-07	1.98854	Up-regulated	BP	URG	URG	#N/A	CONSERVED	#N/A
PGR	GOBP_NEGATIVE_REGULATION_OF_GENE_EXPRESSION	0.000100999	1.7791	Up-regulated	BP	URG	URG	#N/A	#N/A	NEW
PGR	GOBP_POSITIVE_REGULATION_OF_GENE_EXPRESSION	1.92028e-07	1.98719	Up-regulated	BP	URG	URG	#N/A	CONSERVED	#N/A
PGR	GOBP_POSITIVE_REGULATION_OF_TRANSCRIPTION_BY_RNA_POLYMERASE_II	0.000338289	1.69336	Up-regulated	BP	URG	URG	#N/A	CONSERVED	#N/A
PGR	GOBP_REGULATION_OF_CELL_POPULATION_PROLIFERATION	1.36223e-09	1.96264	Up-regulated	BP	URG	URG	#N/A	CONSERVED	#N/A
PGR	GOBP_RESPONSE_TO_ENDOGENOUS_STIMULUS	0.000243913	1.59976	Up-regulated	BP	URG	URG	#N/A	CONSERVED	#N/A
PGR	GOBP_RESPONSE_TO_LIPID	8.12225e-07	1.99715	Up-regulated	BP	URG	URG	#N/A	CONSERVED	#N/A
PGR	GOBP_TISSUE_MORPHOGENESIS	6.19572e-08	2.23932	Up-regulated	BP	URG	URG	#N/A	CONSERVED	#N/A
PGR	GOBP_TUBE_MORPHOGENESIS	1.78817e-11	2.31005	Up-regulated	BP	URG	URG	#N/A	CONSERVED	#N/A
PGR	GOMF_DNA_BINDING_TRANSCRIPTION_ACTIVATOR_ACTIVITY	0.00311106	1.88288	Up-regulated	MF	URG	URG	#N/A	CONSERVED	#N/A
PGR	GOMF_MOLECULAR_TRANSDUCER_ACTIVITY	9.9506e-06	1.93987	Up-regulated	MF	URG	URG	#N/A	CONSERVED	#N/A
PGR	GOMF_SEQUENCE_SPECIFIC_DNA_BINDING	0.00647503	1.57453	Up-regulated	MF	URG	URG	#N/A	#N/A	NEW
EPHA2	GOBP_ANATOMICAL_STRUCTURE_FORMATION_INVOLVED_IN_MORPHOGENESIS	4.34715e-11	2.19982	Up-regulated	BP	URG	URG	#N/A	CONSERVED	#N/A
EPHA2	GOBP_ANIMAL_ORGAN_MORPHOGENESIS	1.10158e-08	2.10165	Up-regulated	BP	URG	URG	#N/A	CONSERVED	#N/A
EPHA2	GOBP_APOPTOTIC_PROCESS	2.50624e-07	1.83826	Up-regulated	BP	URG	URG	#N/A	#N/A	NEW
EPHA2	GOBP_BIOLOGICAL_PROCESS_INVOLVED_IN_INTERSPECIES_INTERACTION_BETWEEN_ORGANISMS	4.24797e-11	2.09526	Up-regulated	BP	URG	URG	#N/A	CONSERVED	#N/A
EPHA2	GOBP_CELL_ADHESION	1.78817e-11	2.10351	Up-regulated	BP	URG	URG	#N/A	CONSERVED	#N/A
EPHA2	GOBP_CELL_MOTILITY	6.64811e-08	1.89159	Up-regulated	BP	URG	URG	#N/A	CONSERVED	#N/A
EPHA2	GOBP_CIRCULATORY_SYSTEM_DEVELOPMENT	2.07674e-10	2.11291	Up-regulated	BP	URG	URG	#N/A	CONSERVED	#N/A
EPHA2	GOBP_CYTOKINE_PRODUCTION	1.33101e-09	2.22479	Up-regulated	BP	URG	URG	#N/A	CONSERVED	#N/A
[truncated: 5,439 more rows]
