# Supplementary material for: How does the age of control individuals hinder the identification of target genes for Huntington’s disease?
Source: Front Genet. 2024 Jun 20;15:1377237. doi: 10.3389/fgene.2024.1377237 (PMC11228582; doi:10.3389/fgene.2024.1377237)
Supplement: Supplementary file 2 [file Table3.XLSX]

## Sheet: gene_list
Gene ID	Gene name	Gene description	baseMean	log2FC	p-value	adjusted p-value	Classification
ENSG00000069011	PITX1	paired like homeodomain 1	11.403	5.7871	9.60113e-25	2.11225e-20	URG
ENSG00000112175	BMP5	bone morphogenetic protein 5	163.214	4.94737	1.71249e-12	9.41867e-09	URG
ENSG00000106809	OGN	osteoglycin	1005.61	4.37455	2.99303e-12	1.09745e-08	URG
ENSG00000112499	SLC22A2	solute carrier family 22 member 2	47.8912	4.28547	6.38591e-08	1.52707e-05	URG
ENSG00000152779	SLC16A12	solute carrier family 16 member 12	92.6829	4.25558	6.64176e-13	7.30594e-09	URG
ENSG00000179023	KLHDC7A	kelch domain containing 7A	33.3977	4.22607	1.23577e-07	2.4274e-05	URG
ENSG00000115590	IL1R2	interleukin 1 receptor type 2	25.6462	3.8874	7.01405e-12	2.20442e-08	URG
ENSG00000163221	S100A12	S100 calcium binding protein A12	40.9407	3.86205	3.50457e-07	5.03925e-05	URG
ENSG00000099937	SERPIND1	serpin family D member 1	93.3743	3.80218	3.70203e-11	6.08394e-08	URG
ENSG00000149452	SLC22A8	solute carrier family 22 member 8	86.2348	3.7209	8.62132e-08	1.95535e-05	URG
ENSG00000124107	SLPI	secretory leukocyte peptidase inhibitor	147.36	3.58731	3.37318e-11	6.08394e-08	URG
ENSG00000257894			44.6559	3.56232	1.35691e-07	2.6186e-05	URG
ENSG00000159212	CLIC6	chloride intracellular channel 6	50.76	3.52076	3.09858e-09	1.58532e-06	URG
ENSG00000168229	PTGDR	prostaglandin D2 receptor	73.5219	3.42939	2.37288e-11	4.74577e-08	URG
ENSG00000287689			33.2822	3.38339	5.45548e-11	7.06003e-08	URG
ENSG00000261040	WFDC21P	WAP four-disulfide core domain 21, pseudogene	21.2248	3.3087	2.63713e-06	0.000211741	URG
ENSG00000027644	INSRR	insulin receptor related receptor	38.3475	3.28243	7.51595e-08	1.75905e-05	URG
ENSG00000243836	WDR86-AS1	WDR86 antisense RNA 1	84.3209	3.23434	2.79824e-09	1.50149e-06	URG
ENSG00000019169	MARCO	macrophage receptor with collagenous structure	97.3679	3.21447	3.84591e-07	5.42372e-05	URG
ENSG00000170577	SIX2	SIX homeobox 2	27.7667	3.15073	9.02542e-07	0.000101825	URG
ENSG00000096696	DSP	desmoplakin	647.454	3.09698	1.08479e-11	2.98318e-08	URG
ENSG00000168779	SHOX2	short stature homeobox 2	10.6279	3.07159	1.12944e-12	8.28256e-09	URG
ENSG00000147606	SLC26A7	solute carrier family 26 member 7	48.5106	3.03018	6.08122e-08	1.4968e-05	URG
ENSG00000285972	CERNA2	competing endogenous lncRNA 2 for microRNA let-7b	25.5606	3.00552	4.5581e-05	0.00144285	URG
ENSG00000205358	MT1H	metallothionein 1H	148.738	2.99019	4.14814e-11	6.08394e-08	URG
ENSG00000112303	VNN2	vanin 2	47.9094	2.98302	2.949e-12	1.09745e-08	URG
ENSG00000176692	FOXC2	forkhead box C2	113.393	2.95784	5.36835e-09	2.22837e-06	URG
ENSG00000168079	SCARA5	scavenger receptor class A member 5	230.1	2.94041	3.36128e-09	1.61679e-06	URG
ENSG00000211893	IGHG2	immunoglobulin heavy constant gamma 2 (G2m marker)	18.5398	2.93078	3.45662e-05	0.00118821	URG
ENSG00000162747	FCGR3B	Fc gamma receptor IIIb	31.8268	2.8722	1.88014e-06	0.000164793	URG
ENSG00000164707	SLC13A4	solute carrier family 13 member 4	435.679	2.80148	2.97195e-09	1.55673e-06	URG
ENSG00000100985	MMP9	matrix metallopeptidase 9	19.1529	2.79805	2.21353e-08	7.1614e-06	URG
ENSG00000126778	SIX1	SIX homeobox 1	57.3201	2.79716	1.34763e-08	4.63248e-06	URG
ENSG00000211896	IGHG1	immunoglobulin heavy constant gamma 1 (G1m marker)	22.5971	2.77902	4.24688e-06	0.000302367	URG
ENSG00000112299	VNN1	vanin 1	14.5508	2.689	1.04797e-08	3.84255e-06	URG
ENSG00000167244	IGF2	insulin like growth factor 2	513.587	2.67275	9.37922e-08	2.05406e-05	URG
ENSG00000105641	SLC5A5	solute carrier family 5 member 5	52.0817	2.67045	0.000247696	0.00441598	URG
ENSG00000204936	CD177	CD177 molecule	39.5374	2.66585	6.57515e-10	5.16619e-07	URG
ENSG00000166426	CRABP1	cellular retinoic acid binding protein 1	414.876	2.62648	3.95051e-10	3.77875e-07	URG
ENSG00000115648	MLPH	melanophilin	82.7516	2.59477	1.00783e-07	2.11165e-05	URG
ENSG00000142973	CYP4B1	cytochrome P450 family 4 subfamily B member 1	53.4284	2.58912	9.40049e-07	0.000102891	URG
ENSG00000160593	JAML	junction adhesion molecule like	48.3275	2.5819	3.36241e-10	3.36241e-07	URG
ENSG00000172296	SPTLC3	serine palmitoyltransferase long chain base subunit 3	132.36	2.52187	7.40392e-09	2.85766e-06	URG
ENSG00000169508	GPR183	G protein-coupled receptor 183	164.359	2.51698	1.61485e-07	2.97976e-05	URG
ENSG00000046604	DSG2	desmoglein 2	50.9349	2.51382	1.64269e-06	0.000149844	URG
ENSG00000111057	KRT18	keratin 18	54.4314	2.50561	4.62681e-06	0.000320581	URG
ENSG00000180871	CXCR2	C-X-C motif chemokine receptor 2	11.9846	2.49319	3.35866e-06	0.000251328	URG
ENSG00000266903			46.593	2.45976	9.70942e-08	2.09419e-05	URG
ENSG00000111341	MGP	matrix Gla protein	739.27	2.42613	5.46568e-07	7.2003e-05	URG
ENSG00000244682			43.321	2.42497	5.82139e-06	0.000373383	URG
ENSG00000163421	PROK2	prokineticin 2	10.548	2.40504	3.28327e-09	1.61679e-06	URG
ENSG00000090104	RGS1	regulator of G protein signaling 1	1227.76	2.40364	2.97322e-06	0.000228709	URG
ENSG00000163817	SLC6A20	solute carrier family 6 member 20	279.009	2.40065	3.38684e-09	1.61679e-06	URG
ENSG00000138722	MMRN1	multimerin 1	96.1524	2.39199	5.70804e-07	7.34367e-05	URG
ENSG00000197901	SLC22A6	solute carrier family 22 member 6	135.725	2.38032	2.98163e-05	0.00107888	URG
ENSG00000260314	MRC1	mannose receptor C-type 1	239.213	2.35785	1.34726e-08	4.63248e-06	URG
ENSG00000108950	FAM20A	FAM20A golgi associated secretory pathway pseudokinase	198.731	2.3468	6.06459e-07	7.58073e-05	URG
ENSG00000186564	FOXD2	forkhead box D2	26.0139	2.33013	0.000542923	0.00775084	URG
ENSG00000290662	MT1JP	metallothionein 1J, pseudogene	14.6532	2.32867	5.89314e-06	0.000376887	URG
ENSG00000277639	CHD9NB	CHD9 neighbor	12.959	2.31279	7.54517e-07	9.02139e-05	URG
ENSG00000115474	KCNJ13	potassium inwardly rectifying channel subfamily J member 13	23.3935	2.3124	4.23678e-07	5.86441e-05	URG
ENSG00000165474	GJB2	gap junction protein beta 2	181.26	2.29954	4.46882e-07	6.07027e-05	URG
ENSG00000173068	BNC2	basonuclin 2	83.9324	2.29124	3.31026e-07	4.95414e-05	URG
ENSG00000140832	MARVELD3	MARVEL domain containing 3	21.1835	2.26719	1.70265e-08	5.67549e-06	URG
ENSG00000101916	TLR8	toll like receptor 8	19.7598	2.2664	3.89517e-05	0.00129372	URG
ENSG00000211592	IGKC	immunoglobulin kappa constant	31.4624	2.26058	9.53883e-06	0.000525951	URG
ENSG00000187116	LILRA5	leukocyte immunoglobulin like receptor A5	12.4661	2.24767	0.000146216	0.00312305	URG
ENSG00000182885	ADGRG3	adhesion G protein-coupled receptor G3	11.9585	2.24254	7.54018e-07	9.02139e-05	URG
ENSG00000125144	MT1G	metallothionein 1G	1869.82	2.22844	5.15093e-10	4.48593e-07	URG
ENSG00000137868	STRA6	signaling receptor and transporter of retinol STRA6	37.6046	2.21709	3.46308e-07	5.03925e-05	URG
ENSG00000150782	IL18	interleukin 18	212.213	2.20299	5.37843e-11	7.06003e-08	URG
ENSG00000127083	OMD	osteomodulin	420.702	2.18468	4.88831e-10	4.48095e-07	URG
ENSG00000164761	TNFRSF11B	TNF receptor superfamily member 11b	219.98	2.16882	2.15819e-05	0.000883019	URG
ENSG00000133800	LYVE1	lymphatic vessel endothelial hyaluronan receptor 1	432.125	2.1515	1.68103e-06	0.000152192	URG
ENSG00000092607	TBX15	T-box transcription factor 15	66.7928	2.14054	5.14544e-08	1.35551e-05	URG
ENSG00000187922	LCN10	lipocalin 10	15.3483	2.10068	3.35913e-07	4.9598e-05	URG
ENSG00000138356	AOX1	aldehyde oxidase 1	95.949	2.10048	1.28349e-08	4.55432e-06	URG
ENSG00000281327			133.475	2.07432	1.75485e-08	5.7622e-06	URG
ENSG00000198542	ITGBL1	integrin subunit beta like 1	22.7623	2.06877	0.00184429	0.0175875	URG
ENSG00000143546	S100A8	S100 calcium binding protein A8	311.891	2.06729	0.000791241	0.00987369	URG
ENSG00000133055	MYBPH	myosin binding protein H	25.0117	2.05277	2.48757e-07	4.07165e-05	URG
ENSG00000177363	LRRN4CL	LRRN4 C-terminal like	71.9077	2.04167	2.45725e-07	4.06462e-05	URG
ENSG00000148483	TMEM236	transmembrane protein 236	15.3701	2.01864	2.58652e-05	0.000993078	URG
ENSG00000110079	MS4A4A	membrane spanning 4-domains A4A	157.13	2.0127	2.63161e-05	0.00100043	URG
ENSG00000198417	MT1F	metallothionein 1F	1319.41	1.98644	1.79216e-11	4.28479e-08	URG
ENSG00000139219	COL2A1	collagen type II alpha 1 chain	41.788	1.98096	1.73185e-05	0.000761144	URG
ENSG00000164692	COL1A2	collagen type I alpha 2 chain	1023.34	1.95528	4.87198e-06	0.000329795	URG
ENSG00000177575	CD163	CD163 molecule	700.185	1.94792	0.00175906	0.0170752	URG
ENSG00000149573	MPZL2	myelin protein zero like 2	229.409	1.94092	3.27482e-05	0.00114178	URG
ENSG00000171345	KRT19	keratin 19	76.753	1.93699	1.95716e-06	0.000169518	URG
ENSG00000182107	TMEM30B	transmembrane protein 30B	82.0036	1.93073	0.000144599	0.00309755	URG
ENSG00000261189			14.6392	1.92728	3.92193e-05	0.00129372	URG
ENSG00000180447	GAS1	growth arrest specific 1	347.637	1.90744	2.44776e-09	1.39833e-06	URG
ENSG00000183019	MCEMP1	mast cell expressed membrane protein 1	11.5184	1.90736	2.64177e-05	0.00100043	URG
ENSG00000152766	ANKRD22	ankyrin repeat domain 22	21.5768	1.90561	0.000409296	0.0062741	URG
ENSG00000214866	DCDC2C	doublecortin domain containing 2C	13.2565	1.90315	0.000987876	0.0114171	URG
ENSG00000115596	WNT6	Wnt family member 6	45.0367	1.89753	2.41559e-08	7.54451e-06	URG
ENSG00000144891	AGTR1	angiotensin II receptor type 1	17.6622	1.88973	0.000103968	0.00249977	URG
ENSG00000152049	KCNE4	potassium voltage-gated channel subfamily E regulatory subunit 4	324.914	1.86786	6.95595e-06	0.000414718	URG
ENSG00000249307	LINC01088	long intergenic non-protein coding RNA 1088	153.768	1.86775	1.81662e-07	3.10264e-05	URG
ENSG00000166523	CLEC4E	C-type lectin domain family 4 member E	56.4402	1.85663	0.0035376	0.0276636	URG
ENSG00000205364	MT1M	metallothionein 1M	1366.77	1.85209	7.88035e-10	5.59251e-07	URG
ENSG00000273706	LHX1	LIM homeobox 1	11.2433	1.84376	4.27207e-07	5.87409e-05	URG
ENSG00000102362	SYTL4	synaptotagmin like 4	244.293	1.81958	1.53929e-05	0.000701126	URG
ENSG00000152936	LMNTD1	lamin tail domain containing 1	9.99631	1.8185	0.000618919	0.0084458	URG
ENSG00000090382	LYZ	lysozyme	47.788	1.80938	0.00176906	0.0171457	URG
ENSG00000205038	PKHD1L1	PKHD1 like 1	27.2254	1.80645	0.000797594	0.00993605	URG
ENSG00000150681	RGS18	regulator of G protein signaling 18	40.4701	1.80461	1.94787e-06	0.00016938	URG
ENSG00000143867	OSR1	odd-skipped related transcription factor 1	93.9752	1.79906	2.13894e-06	0.000181197	URG
ENSG00000112936	C7	complement C7	240.556	1.79891	3.63539e-05	0.00122962	URG
ENSG00000251493	FOXD1	forkhead box D1	43.43	1.79518	3.57133e-08	9.82115e-06	URG
ENSG00000231355			29.2614	1.79004	2.02955e-06	0.000174137	URG
ENSG00000110077	MS4A6A	membrane spanning 4-domains A6A	296.915	1.78469	8.90689e-05	0.00224715	URG
ENSG00000003989	SLC7A2	solute carrier family 7 member 2	1705.31	1.78369	2.48077e-06	0.000201777	URG
ENSG00000286663			8.39187	1.78288	0.00094293	0.011123	URG
ENSG00000122176	FMOD	fibromodulin	235.342	1.78084	7.55496e-05	0.00201222	URG
ENSG00000140379	BCL2A1	BCL2 related protein A1	31.6671	1.77945	0.00246932	0.0216521	URG
ENSG00000123405	NFE2	nuclear factor, erythroid 2	14.1123	1.77935	7.63628e-05	0.00202676	URG
ENSG00000108821	COL1A1	collagen type I alpha 1 chain	343.288	1.77931	0.00174592	0.0170183	URG
ENSG00000163220	S100A9	S100 calcium binding protein A9	529.805	1.77774	0.00557251	0.0371948	URG
ENSG00000115165	CYTIP	cytohesin 1 interacting protein	52.4205	1.77484	5.80693e-07	7.38453e-05	URG
ENSG00000057294	PKP2	plakophilin 2	327.31	1.77384	3.90712e-07	5.47495e-05	URG
ENSG00000077984	CST7	cystatin F	19.0806	1.77024	8.42917e-07	9.76009e-05	URG
ENSG00000164318	EGFLAM	EGF like, fibronectin type III and laminin G domains	64.9407	1.76078	0.000991216	0.0114351	URG
ENSG00000153404	PLEKHG4B	pleckstrin homology and RhoGEF domain containing G4B	47.3984	1.74461	1.00728e-07	2.11165e-05	URG
ENSG00000111087	GLI1	GLI family zinc finger 1	124.284	1.7425	1.35797e-09	8.53579e-07	URG
ENSG00000225217	HSPA7	heat shock protein family A (Hsp70) member 7 (pseudogene)	81.6654	1.73734	1.37305e-05	0.000653834	URG
ENSG00000164294	GPX8	glutathione peroxidase 8 (putative)	43.4969	1.73002	0.000124035	0.0027898	URG
ENSG00000142494	SLC47A1	solute carrier family 47 member 1	335.712	1.72113	9.43002e-08	2.05406e-05	URG
ENSG00000291105	MT1L	metallothionein 1L, pseudogene	35.3433	1.71791	3.65434e-06	0.000267094	URG
ENSG00000257702	LBX2-AS1	LBX2 antisense RNA 1	22.2939	1.71494	6.71824e-05	0.001872	URG
ENSG00000169413	RNASE6	ribonuclease A family member k6	132.856	1.71127	7.24983e-07	8.76488e-05	URG
ENSG00000282024			10.1129	1.70877	0.000566223	0.00795968	URG
ENSG00000228058	LINC01736	long intergenic non-protein coding RNA 1736	115.621	1.69186	6.96608e-05	0.00191089	URG
ENSG00000187193	MT1X	metallothionein 1X	1215.46	1.69126	5.11254e-06	0.000339806	URG
ENSG00000111886	GABRR2	gamma-aminobutyric acid type A receptor subunit rho2	40.5691	1.67974	9.68474e-10	6.4565e-07	URG
ENSG00000121966	CXCR4	C-X-C motif chemokine receptor 4	321.906	1.67635	3.47572e-09	1.61679e-06	URG
ENSG00000171860	C3AR1	complement C3a receptor 1	198.468	1.672	1.41579e-05	0.000661329	URG
ENSG00000196154	S100A4	S100 calcium binding protein A4	167.447	1.67009	3.04331e-05	0.00108852	URG
ENSG00000137462	TLR2	toll like receptor 2	270.596	1.66636	7.69701e-08	1.78246e-05	URG
ENSG00000215808	LINC01139	long intergenic non-protein coding RNA 1139	37.3342	1.6661	0.000388415	0.00606899	URG
ENSG00000061455	PRDM6	PR/SET domain 6	110.435	1.66598	1.87196e-06	0.000164732	URG
ENSG00000269124			32.9187	1.66352	2.96458e-05	0.00107448	URG
ENSG00000163359	COL6A3	collagen type VI alpha 3 chain	118.113	1.66146	8.25241e-05	0.00214348	URG
ENSG00000177191	B3GNT8	UDP-GlcNAc:betaGal beta-1,3-N-acetylglucosaminyltransferase 8	21.346	1.66022	2.37764e-05	0.000935742	URG
ENSG00000072694	FCGR2B	Fc gamma receptor IIb	36.1573	1.65415	0.000399606	0.00619108	URG
ENSG00000143226	FCGR2A	Fc gamma receptor IIa	145.537	1.64087	0.00011709	0.00267496	URG
ENSG00000188488	SERPINA5	serpin family A member 5	42.5961	1.63619	0.00514037	0.035462	URG
ENSG00000250948			14.1871	1.63588	1.38117e-05	0.000654864	URG
ENSG00000162692	VCAM1	vascular cell adhesion molecule 1	228.6	1.62923	0.000216188	0.00402381	URG
ENSG00000287680			28.2418	1.62535	0.000664739	0.00883641	URG
ENSG00000106333	PCOLCE	procollagen C-endopeptidase enhancer	217.915	1.62131	7.05985e-10	5.18279e-07	URG
ENSG00000015520	NPC1L1	NPC1 like intracellular cholesterol transporter 1	17.858	1.62032	0.00286573	0.0240084	URG
ENSG00000172243	CLEC7A	C-type lectin domain containing 7A	158.064	1.606	3.8109e-07	5.40901e-05	URG
ENSG00000173110	HSPA6	heat shock protein family A (Hsp70) member 6	80.9981	1.60424	1.13269e-05	0.00057907	URG
ENSG00000101342	TLDC2	TBC/LysM-associated domain containing 2	15.1176	1.59942	1.66699e-07	2.98161e-05	URG
ENSG00000106823	ECM2	extracellular matrix protein 2	289.373	1.59806	0.000181951	0.00359764	URG
ENSG00000287338			308.754	1.59777	0.000262427	0.00457479	URG
ENSG00000104415	CCN4	cellular communication network factor 4	29.0687	1.58984	1.65559e-07	2.98161e-05	URG
ENSG00000125378	BMP4	bone morphogenetic protein 4	168.601	1.58477	6.40683e-07	7.87432e-05	URG
ENSG00000285999			19.2532	1.58161	0.000633719	0.0085881	URG
ENSG00000106066	CPVL	carboxypeptidase vitellogenic like	169.388	1.58061	1.09415e-06	0.000114389	URG
ENSG00000231768	LINC01354	long intergenic non-protein coding RNA 1354	163.493	1.58013	4.58457e-06	0.000319908	URG
ENSG00000114013	CD86	CD86 molecule	104.965	1.57828	2.48553e-06	0.000201777	URG
ENSG00000132965	ALOX5AP	arachidonate 5-lipoxygenase activating protein	215.399	1.57811	0.000164854	0.00334883	URG
ENSG00000127377	CRYGN	crystallin gamma N	45.6898	1.57633	0.000461447	0.00686863	URG
ENSG00000236154	LOC101929021	uncharacterized LOC101929021	15.2879	1.57107	5.77767e-06	0.000372753	URG
ENSG00000081237	PTPRC	protein tyrosine phosphatase receptor type C	299.683	1.57062	1.09946e-06	0.000114389	URG
ENSG00000000971	CFH	complement factor H	313.682	1.56747	1.34799e-05	0.000648921	URG
ENSG00000196735	HLA-DQA1	major histocompatibility complex, class II, DQ alpha 1	142.22	1.56724	0.000223474	0.00410386	URG
ENSG00000198848	CES1	carboxylesterase 1	56.8027	1.5597	0.00686475	0.0425781	URG
ENSG00000085265	FCN1	ficolin 1	14.5196	1.55521	0.000506561	0.00736572	URG
ENSG00000188269	OR7A5	olfactory receptor family 7 subfamily A member 5	56.7125	1.55489	0.0114807	0.0598521	EEG
ENSG00000182718	ANXA2	annexin A2	1230.22	1.5515	0.000108048	0.00255598	URG
ENSG00000187720	THSD4	thrombospondin type 1 domain containing 4	571.569	1.5368	3.38598e-05	0.00116965	URG
ENSG00000155659	VSIG4	V-set and immunoglobulin domain containing 4	420.894	1.53487	0.00233607	0.020824	URG
ENSG00000006747	SCIN	scinderin	259.559	1.53446	0.00152966	0.0156015	URG
ENSG00000253154			13.8118	1.53254	9.13881e-06	0.000512893	URG
ENSG00000287306			38.5749	1.53145	0.000125431	0.00280721	URG
ENSG00000070190	DAPP1	dual adaptor of phosphotyrosine and 3-phosphoinositides 1	22.4789	1.52981	4.20627e-05	0.00135289	URG
ENSG00000205929	C21orf62	chromosome 21 open reading frame 62	46.2001	1.52959	3.03899e-05	0.00108852	URG
ENSG00000267690	LDLRAD4-AS1	LDLRAD4 antisense RNA 1	15.8213	1.52809	0.000189128	0.00369194	URG
ENSG00000227456	LINC00310	long intergenic non-protein coding RNA 310	22.0794	1.52752	0.000248607	0.00442823	URG
ENSG00000267653			14.522	1.52261	0.000553302	0.00785122	URG
ENSG00000153162	BMP6	bone morphogenetic protein 6	264.087	1.51989	1.68711e-08	5.67549e-06	URG
ENSG00000286044			16.0654	1.5196	0.000480094	0.0070934	URG
ENSG00000270164	LINC01480	long intergenic non-protein coding RNA 1480	56.8973	1.51895	8.82007e-05	0.0022278	URG
ENSG00000170962	PDGFD	platelet derived growth factor D	196.287	1.51616	8.09973e-06	0.000464047	URG
ENSG00000160862	AZGP1	alpha-2-glycoprotein 1, zinc-binding	581.105	1.51337	0.000655568	0.00877734	URG
ENSG00000181885	CLDN7	claudin 7	11.7572	1.51306	4.42251e-05	0.00141007	URG
ENSG00000237424	FOXD2-AS1	FOXD2 adjacent opposite strand RNA 1	39.2204	1.51235	0.00232057	0.0207365	URG
ENSG00000289584			55.5762	1.50324	5.52375e-06	0.000360601	URG
ENSG00000183801	OLFML1	olfactomedin like 1	59.54	1.50244	1.00015e-05	0.000542608	URG
ENSG00000179593	ALOX15B	arachidonate 15-lipoxygenase type B	105.268	1.50172	1.12244e-09	7.26286e-07	URG
ENSG00000244198			20.2782	1.49696	5.0563e-06	0.000337087	URG
ENSG00000258647			68.1	1.49558	2.93612e-05	0.00106592	URG
ENSG00000243620			23.416	1.48758	0.000117878	0.0026848	URG
ENSG00000230825	LINC03016	long intergenic non-protein coding RNA 3016	16.0699	1.48491	0.000113415	0.00262645	URG
ENSG00000116678	LEPR	leptin receptor	753.638	1.48346	1.74572e-06	0.00015549	URG
ENSG00000106511	MEOX2	mesenchyme homeobox 2	39.8554	1.48281	2.50847e-07	4.07165e-05	URG
ENSG00000166927	MS4A7	membrane spanning 4-domains A7	180.771	1.48	1.07139e-05	0.000566532	URG
ENSG00000013588	GPRC5A	G protein-coupled receptor class C group 5 member A	80.2157	1.47789	0.0359813	0.126246	EEG
ENSG00000151650	VENTX	VENT homeobox	34.6044	1.4778	0.0002536	0.0044741	URG
ENSG00000169715	MT1E	metallothionein 1E	3195.37	1.47161	8.71719e-08	1.95692e-05	URG
ENSG00000011465	DCN	decorin	2671.83	1.46725	1.7923e-07	3.10264e-05	URG
ENSG00000129654	FOXJ1	forkhead box J1	133.68	1.46248	6.89179e-06	0.000413132	URG
ENSG00000215274	GAGE10	G antigen 10	9.37887	1.46074	0.000934808	0.0110407	URG
ENSG00000256955			75.6981	1.45937	2.13717e-05	0.00087982	URG
ENSG00000287236			26.9776	1.45722	0.000134025	0.00292669	URG
ENSG00000163993	S100P	S100 calcium binding protein P	7.99394	1.45641	0.000553868	0.00785122	URG
ENSG00000233670	PIRT	phosphoinositide interacting regulator of transient receptor potential channels	97.9774	1.45637	5.13469e-05	0.00155597	URG
ENSG00000055732	MCOLN3	mucolipin TRP cation channel 3	21.5632	1.45527	0.000289371	0.00491595	URG
ENSG00000276043	UHRF1	ubiquitin like with PHD and ring finger domains 1	108.884	1.45317	7.66787e-06	0.000445791	URG
ENSG00000169583	CLIC3	chloride intracellular channel 3	28.4424	1.45083	0.000220287	0.00406228	URG
ENSG00000054598	FOXC1	forkhead box C1	681.537	1.45035	2.07233e-05	0.000865108	URG
ENSG00000171812	COL8A2	collagen type VIII alpha 2 chain	94.3338	1.44983	3.03941e-05	0.00108852	URG
ENSG00000175707	KDF1	keratinocyte differentiation factor 1	39.2075	1.44604	1.33142e-06	0.000129036	URG
ENSG00000116962	NID1	nidogen 1	412.438	1.44439	2.87216e-06	0.000224415	URG
ENSG00000166825	ANPEP	alanyl aminopeptidase, membrane	95.7828	1.44395	5.32585e-07	7.05836e-05	URG
ENSG00000064300	NGFR	nerve growth factor receptor	197.991	1.4437	0.000380165	0.00599974	URG
ENSG00000163694	RBM47	RNA binding motif protein 47	56.499	1.4415	7.03828e-05	0.0019235	URG
ENSG00000197769	MAP1LC3C	microtubule associated protein 1 light chain 3 gamma	17.2953	1.44041	2.63105e-05	0.00100043	URG
ENSG00000145287	PLAC8	placenta associated 8	38.6767	1.43982	0.00029893	0.0050433	URG
ENSG00000258471	LOC101929718	uncharacterized LOC101929718	15.5002	1.43661	0.000691304	0.00908523	URG
ENSG00000169385	RNASE2	ribonuclease A family member 2	40.4137	1.43536	0.0246841	0.0990246	EEG
ENSG00000238171			13.8426	1.43441	0.00146801	0.0150988	URG
ENSG00000290376	HERC2P3	HERC2 pseudogene 3	688.879	1.43288	5.65767e-07	7.32169e-05	URG
ENSG00000196209	SIRPB2	signal regulatory protein beta 2	65.1534	1.43111	1.62634e-05	0.000733184	URG
ENSG00000230316	FEZF1-AS1	FEZF1 antisense RNA 1	14.2085	1.42869	9.49007e-05	0.00234323	URG
ENSG00000105877	DNAH11	dynein axonemal heavy chain 11	33.2386	1.42617	1.3762e-06	0.000131636	URG
ENSG00000173376	NDNF	neuron derived neurotrophic factor	85.7958	1.42547	0.000214577	0.0039972	URG
ENSG00000286695			31.6648	1.42395	0.000728327	0.00937704	URG
ENSG00000197405	C5AR1	complement C5a receptor 1	141.482	1.42378	5.46207e-06	0.000357636	URG
ENSG00000288771			11.8862	1.42051	0.000106428	0.00253307	URG
ENSG00000124491	F13A1	coagulation factor XIII A chain	393.363	1.41987	0.00055001	0.00781163	URG
ENSG00000258227	CLEC5A	C-type lectin domain containing 5A	28.8289	1.41769	0.0249353	0.0996688	EEG
ENSG00000188176	SMTNL2	smoothelin like 2	28.0307	1.4144	1.28645e-05	0.000628933	URG
ENSG00000203710	CR1	complement C3b/C4b receptor 1 (Knops blood group)	51.5953	1.41192	0.000707888	0.00919878	URG
ENSG00000096060	FKBP5	FKBP prolyl isomerase 5	2076.25	1.41115	3.50175e-07	5.03925e-05	URG
ENSG00000235770	LINC00607	long intergenic non-protein coding RNA 607	23.1609	1.40788	0.000386873	0.00604918	URG
ENSG00000105967	TFEC	transcription factor EC	86.4516	1.40777	5.64574e-07	7.32169e-05	URG
ENSG00000162843	WDR64	WD repeat domain 64	36.8687	1.4057	0.00173943	0.0169851	URG
ENSG00000279320			36.8721	1.40458	2.99567e-06	0.000229633	URG
ENSG00000262772			13.0094	1.40337	0.000192116	0.00372383	URG
ENSG00000176387	HSD11B2	hydroxysteroid 11-beta dehydrogenase 2	140.762	1.40308	0.000101376	0.00245355	URG
ENSG00000187634	SAMD11	sterile alpha motif domain containing 11	96.3239	1.40169	0.000233201	0.0042189	URG
ENSG00000166292	TMEM100	transmembrane protein 100	200.215	1.3973	9.87632e-08	2.10951e-05	URG
ENSG00000164188	RANBP3L	RAN binding protein 3 like	2704.92	1.39596	5.60495e-07	7.32169e-05	URG
ENSG00000127951	FGL2	fibrinogen like 2	374.946	1.39538	0.000128666	0.00284773	URG
ENSG00000164949	GEM	GTP binding protein overexpressed in skeletal muscle	309.971	1.3834	2.60691e-06	0.000210081	URG
ENSG00000122420	PTGFR	prostaglandin F receptor	84.0321	1.38303	1.05136e-06	0.000111568	URG
ENSG00000184984	CHRM5	cholinergic receptor muscarinic 5	75.2342	1.37852	0.00259224	0.0224436	URG
ENSG00000183943	PRKX	protein kinase cAMP-dependent X-linked catalytic subunit	638.06	1.37641	9.22063e-10	6.33918e-07	URG
ENSG00000042980	ADAM28	ADAM metallopeptidase domain 28	305.965	1.37461	2.16182e-06	0.000181527	URG
ENSG00000251372	LINC00499	long intergenic non-protein coding RNA 499	413.756	1.37374	1.02133e-05	0.000548033	URG
ENSG00000173597	SULT1B1	sulfotransferase family 1B member 1	79.269	1.37304	0.000134246	0.00292708	URG
ENSG00000135378	PRRG4	proline rich and Gla domain 4	40.2978	1.37037	4.52075e-06	0.00031674	URG
ENSG00000127954	STEAP4	STEAP4 metalloreductase	52.7981	1.36838	0.00820645	0.0482862	URG
ENSG00000144810	COL8A1	collagen type VIII alpha 1 chain	122.36	1.36108	0.00307527	0.0252353	URG
ENSG00000257261			60.5756	1.35791	4.29145e-06	0.000304555	URG
ENSG00000254139	LINC03018	long intergenic non-protein coding RNA 3018	14.8344	1.35465	0.000160305	0.00328527	URG
ENSG00000156218	ADAMTSL3	ADAMTS like 3	172.62	1.347	9.02208e-07	0.000101825	URG
ENSG00000115361	ACADL	acyl-CoA dehydrogenase long chain	114.506	1.3469	1.09798e-05	0.000571235	URG
ENSG00000284640	LOC105378644	uncharacterized LOC105378644	17.4829	1.3465	0.000849441	0.0103763	URG
ENSG00000105609	LILRB5	leukocyte immunoglobulin like receptor B5	50.4427	1.34557	0.000412739	0.00629199	URG
ENSG00000162998	FRZB	frizzled related protein	923.427	1.34488	0.000894673	0.0107322	URG
ENSG00000112164	GLP1R	glucagon like peptide 1 receptor	63.348	1.34251	3.24514e-05	0.00113683	URG
ENSG00000140968	IRF8	interferon regulatory factor 8	236.633	1.34243	0.000426157	0.00642595	URG
ENSG00000225924	TAB2-AS1	TAB2 antisense RNA 1	13.229	1.34139	0.0209015	0.0881921	EEG
ENSG00000251442			250.076	1.34062	3.17353e-05	0.00111887	URG
ENSG00000171659	GPR34	G protein-coupled receptor 34	195.552	1.33716	5.3389e-05	0.0015937	URG
ENSG00000277246			12.5139	1.33438	0.000548052	0.00779541	URG
ENSG00000152977	ZIC1	Zic family member 1	1146.78	1.33208	4.29675e-05	0.00137596	URG
ENSG00000147257	GPC3	glypican 3	41.55	1.32809	0.00350447	0.0274469	URG
ENSG00000241399	CD302	CD302 molecule	87.5062	1.32803	3.42461e-05	0.0011809	URG
ENSG00000087116	ADAMTS2	ADAM metallopeptidase with thrombospondin type 1 motif 2	345.537	1.32695	3.33494e-10	3.36241e-07	URG
ENSG00000276261			43.0068	1.32676	1.34761e-06	0.000129465	URG
ENSG00000162598	C1orf87	chromosome 1 open reading frame 87	12.9436	1.3239	0.0295151	0.111282	EEG
ENSG00000187837	H1-2	H1.2 linker histone, cluster member	334.241	1.32385	3.8621e-05	0.00129146	URG
ENSG00000171819	ANGPTL7	angiopoietin like 7	18.64	1.32285	0.00017703	0.00352902	URG
ENSG00000158373	H2BC5	H2B clustered histone 5	169.483	1.32256	6.09799e-08	1.4968e-05	URG
ENSG00000124440	HIF3A	hypoxia inducible factor 3 subunit alpha	1756.76	1.3225	4.61231e-05	0.00145374	URG
ENSG00000165071	TMEM71	transmembrane protein 71	32.1774	1.32206	3.93077e-06	0.000283322	URG
ENSG00000272906			22.2395	1.32185	4.91219e-05	0.00152423	URG
ENSG00000185585	OLFML2A	olfactomedin like 2A	303.257	1.32007	0.00166597	0.0164628	URG
ENSG00000082074	FYB1	FYN binding protein 1	237.087	1.31799	3.88336e-05	0.00129372	URG
ENSG00000038945	MSR1	macrophage scavenger receptor 1	118.419	1.31786	0.00201527	0.0187388	URG
ENSG00000125148	MT2A	metallothionein 2A	4743.79	1.30767	6.36303e-06	0.000391669	URG
ENSG00000262039			20.6556	1.30497	0.000661164	0.00880485	URG
ENSG00000197747	S100A10	S100 calcium binding protein A10	566.07	1.30226	1.35383e-05	0.000650309	URG
ENSG00000254239			15.8129	1.30192	0.000698004	0.00912837	URG
ENSG00000279602			14.7948	1.30065	0.00140624	0.0146761	URG
ENSG00000154175	ABI3BP	ABI family member 3 binding protein	241.997	1.30041	0.000107931	0.00255597	URG
ENSG00000128052	KDR	kinase insert domain receptor	472.445	1.30038	2.11734e-05	0.00087559	URG
ENSG00000118640	VAMP8	vesicle associated membrane protein 8	187.679	1.29877	8.34242e-05	0.00215256	URG
ENSG00000183098	GPC6	glypican 6	211.261	1.29681	4.96634e-05	0.00152785	URG
ENSG00000142748	FCN3	ficolin 3	17.0392	1.29461	3.20858e-07	4.902e-05	URG
ENSG00000287730	LOC105377503	uncharacterized LOC105377503	14.1194	1.29243	0.00213086	0.0195061	URG
ENSG00000138061	CYP1B1	cytochrome P450 family 1 subfamily B member 1	709.498	1.29064	0.000278228	0.00478579	URG
ENSG00000185862	EVI2B	ecotropic viral integration site 2B	192.849	1.28752	8.26056e-07	9.61547e-05	URG
ENSG00000290082			9.29979	1.28736	2.38691e-05	0.000937397	URG
ENSG00000266995			12.7611	1.2873	4.04976e-05	0.00132779	URG
ENSG00000160883	HK3	hexokinase 3	70.3805	1.28668	6.09122e-06	0.000381786	URG
ENSG00000056736	IL17RB	interleukin 17 receptor B	1530.48	1.2865	3.20853e-08	9.16722e-06	URG
ENSG00000249381			10.6497	1.2855	0.0056963	0.0377238	URG
ENSG00000134294	SLC38A2	solute carrier family 38 member 2	6804.76	1.28412	1.10224e-10	1.34718e-07	URG
ENSG00000136826	KLF4	KLF transcription factor 4	594.285	1.28355	0.000231124	0.00420573	URG
ENSG00000184492	FOXD4L1	forkhead box D4 like 1	16.034	1.28271	1.01831e-05	0.000547747	URG
ENSG00000047617	ANO2	anoctamin 2	97.3423	1.28228	3.07451e-07	4.73002e-05	URG
ENSG00000165457	FOLR2	folate receptor beta	120.707	1.28162	0.000431844	0.0064939	URG
ENSG00000165025	SYK	spleen associated tyrosine kinase	199.849	1.28126	0.000185409	0.00364688	URG
ENSG00000163132	MSX1	msh homeobox 1	477.997	1.27806	6.07308e-06	0.000381736	URG
ENSG00000043355	ZIC2	Zic family member 2	828.94	1.27691	2.90128e-06	0.000224747	URG
ENSG00000205362	MT1A	metallothionein 1A	53.7656	1.27624	0.00404508	0.0300993	URG
ENSG00000180660	MAB21L1	mab-21 like 1	18.3128	1.27585	7.88967e-06	0.000453193	URG
ENSG00000168209	DDIT4	DNA damage inducible transcript 4	2887.24	1.2731	1.1075e-05	0.000571946	URG
ENSG00000171551	ECEL1	endothelin converting enzyme like 1	52.4576	1.27174	0.0136201	0.0667058	EEG
ENSG00000158869	FCER1G	Fc epsilon receptor Ig	246.443	1.27136	0.000638918	0.00864464	URG
ENSG00000122862	SRGN	serglycin	1544.68	1.2706	1.14125e-06	0.000116216	URG
ENSG00000155850	SLC26A2	solute carrier family 26 member 2	557.456	1.27042	0.000183168	0.00361732	URG
ENSG00000275465	LOC158434	uncharacterized LOC158434	63.7364	1.26944	0.000115059	0.00265253	URG
ENSG00000145703	IQGAP2	IQ motif containing GTPase activating protein 2	52.8515	1.2694	0.000126637	0.00281701	URG
ENSG00000170545	SMAGP	small cell adhesion glycoprotein	50.4455	1.26691	2.72306e-08	8.20648e-06	URG
ENSG00000225434	LINC01504	long intergenic non-protein coding RNA 1504	57.8717	1.2668	0.00163677	0.0162789	URG
ENSG00000187554	TLR5	toll like receptor 5	94.7612	1.26672	5.18858e-07	6.91811e-05	URG
ENSG00000287109			25.9823	1.26367	1.42455e-05	0.000661329	URG
ENSG00000159216	RUNX1	RUNX family transcription factor 1	163.155	1.26078	0.000157844	0.00326368	URG
ENSG00000122691	TWIST1	twist family bHLH transcription factor 1	102.213	1.25991	1.62533e-07	2.97976e-05	URG
ENSG00000173530	TNFRSF10D	TNF receptor superfamily member 10d	145.247	1.25965	0.000410245	0.00627515	URG
ENSG00000139800	ZIC5	Zic family member 5	358.058	1.2589	2.3081e-06	0.000191616	URG
ENSG00000204287	HLA-DRA	major histocompatibility complex, class II, DR alpha	1613.16	1.25862	0.000498882	0.00730719	URG
ENSG00000116690	PRG4	proteoglycan 4	44.7137	1.25621	3.58337e-05	0.00122223	URG
ENSG00000177464	GPR4	G protein-coupled receptor 4	273.951	1.25429	0.000892326	0.0107216	URG
ENSG00000247774	PCED1B-AS1	PCED1B antisense RNA 1	74.3071	1.25317	8.58627e-05	0.00218958	URG
ENSG00000130600	H19	H19 imprinted maternally expressed transcript	24.7841	1.25273	0.00159933	0.0160517	URG
ENSG00000145777	TSLP	thymic stromal lymphopoietin	19.763	1.25255	0.00695253	0.0430013	URG
ENSG00000284977	LOC105376244	uncharacterized LOC105376244	111.772	1.24941	2.50356e-05	0.000967543	URG
ENSG00000102359	SRPX2	sushi repeat containing protein X-linked 2	39.2047	1.24862	0.000789709	0.00986016	URG
ENSG00000197406	DIO3	iodothyronine deiodinase 3	40.1445	1.24469	6.39132e-06	0.000391669	URG
ENSG00000108691	CCL2	C-C motif chemokine ligand 2	89.7943	1.24456	0.000134435	0.00292828	URG
ENSG00000115607	IL18RAP	interleukin 18 receptor accessory protein	14.2741	1.24294	0.00295147	0.0245779	URG
ENSG00000267385			16.5519	1.24085	0.0099252	0.0546706	EEG
ENSG00000272915			13.0333	1.23922	0.000483048	0.00712269	URG
ENSG00000173698	ADGRG2	adhesion G protein-coupled receptor G2	17.163	1.23915	7.78352e-05	0.00205567	URG
ENSG00000185022	MAFF	MAF bZIP transcription factor F	468.734	1.23684	4.59504e-06	0.000319908	URG
ENSG00000198774	RASSF9	Ras association domain family member 9	18.5752	1.23583	0.0069861	0.0431362	URG
ENSG00000187151	ANGPTL5	angiopoietin like 5	13.6652	1.23573	0.00045459	0.00678492	URG
ENSG00000069702	TGFBR3	transforming growth factor beta receptor 3	810.978	1.23395	1.12867e-06	0.000116032	URG
ENSG00000166535	A2ML1	alpha-2-macroglobulin like 1	225.455	1.23369	1.38575e-06	0.000131976	URG
ENSG00000197249	SERPINA1	serpin family A member 1	268.785	1.23312	0.0123139	0.0627125	EEG
ENSG00000280916			20.391	1.23248	0.00940239	0.0528359	EEG
ENSG00000136167	LCP1	lymphocyte cytosolic protein 1	387.41	1.23127	0.000543891	0.00775476	URG
ENSG00000136244	IL6	interleukin 6	36.2139	1.22664	0.0135066	0.066505	EEG
ENSG00000164283	ESM1	endothelial cell specific molecule 1	13.7949	1.22604	0.0137253	0.0670268	EEG
ENSG00000167208	SNX20	sorting nexin 20	29.6672	1.22104	0.0141649	0.0684443	EEG
ENSG00000204389	HSPA1A	heat shock protein family A (Hsp70) member 1A	3920.15	1.22023	0.000329279	0.00539535	URG
ENSG00000273650			24.677	1.21891	0.000330439	0.00540496	URG
ENSG00000261349			12.4354	1.21876	0.0103086	0.0560251	EEG
ENSG00000242574	HLA-DMB	major histocompatibility complex, class II, DM beta	304.344	1.21784	0.000150355	0.00318366	URG
ENSG00000183615	FAM167B	family with sequence similarity 167 member B	47.3573	1.21766	1.70677e-05	0.000757035	URG
ENSG00000154262	ABCA6	ATP binding cassette subfamily A member 6	132.956	1.21766	4.18275e-05	0.00134927	URG
ENSG00000198203	SULT1C2	sulfotransferase family 1C member 2	21.0268	1.21723	0.0301938	0.112874	EEG
ENSG00000291090	CCDC144BP	coiled-coil domain containing 144B, pseudogene	50.3738	1.2167	0.0829941	0.21734	EEG
ENSG00000172578	KLHL6	kelch like family member 6	45.8592	1.21441	0.000162011	0.00330327	URG
ENSG00000127530	OR7C1	olfactory receptor family 7 subfamily C member 1	30.5828	1.2136	0.000283192	0.00483338	URG
ENSG00000143320	CRABP2	cellular retinoic acid binding protein 2	331.154	1.21343	2.13956e-05	0.00087982	URG
ENSG00000121316	PLBD1	phospholipase B domain containing 1	53.8144	1.21311	1.28402e-05	0.000628933	URG
ENSG00000196664	TLR7	toll like receptor 7	85.4967	1.21299	0.000701241	0.00914482	URG
ENSG00000279821			17.9198	1.21088	0.0105967	0.0570622	EEG
ENSG00000185664	PMEL	premelanosome protein	10.4038	1.21016	0.0134773	0.0664167	EEG
ENSG00000094963	FMO2	flavin containing dimethylaniline monoxygenase 2	108.424	1.20827	0.000232567	0.00421804	URG
ENSG00000163884	KLF15	KLF transcription factor 15	1118.01	1.20799	1.47661e-06	0.000138826	URG
ENSG00000287488			12.8567	1.20797	0.00449106	0.0323098	URG
ENSG00000289111			14.374	1.20534	0.000247639	0.00441598	URG
ENSG00000280129			14.6312	1.20468	0.0015846	0.0159621	URG
ENSG00000105366	SIGLEC8	sialic acid binding Ig like lectin 8	141.379	1.20455	0.000218705	0.00404668	URG
ENSG00000184557	SOCS3	suppressor of cytokine signaling 3	444.589	1.20402	0.0119917	0.0616971	EEG
ENSG00000166828	SCNN1G	sodium channel epithelial 1 subunit gamma	11.4165	1.20269	0.000671317	0.00889697	URG
ENSG00000011600	TYROBP	transmembrane immune signaling adaptor TYROBP	303.951	1.20084	0.00011891	0.00269898	URG
ENSG00000110852	CLEC2B	C-type lectin domain family 2 member B	185.501	1.19885	1.07641e-05	0.000566532	URG
ENSG00000245156			18.1482	1.19823	2.68094e-05	0.00101168	URG
ENSG00000234056	LINC00463	long intergenic non-protein coding RNA 463	106.696	1.19764	0.000172387	0.00346349	URG
ENSG00000047457	CP	ceruloplasmin	425.327	1.19719	0.0239976	0.097174	EEG
ENSG00000179344	HLA-DQB1	major histocompatibility complex, class II, DQ beta 1	361.472	1.19429	0.000181899	0.00359764	URG
ENSG00000176046	NUPR1	nuclear protein 1, transcriptional regulator	296.663	1.19231	0.000315314	0.00524332	URG
ENSG00000289371			134.333	1.19045	0.0029324	0.0244525	URG
ENSG00000261701	HPR	haptoglobin-related protein	167.987	1.18906	1.55593e-05	0.000707241	URG
ENSG00000251596	HADHAP1	HADHA pseudogene 1	10.806	1.1889	0.00482605	0.0339428	URG
ENSG00000148482	SLC39A12	solute carrier family 39 member 12	1436.42	1.18662	2.62151e-05	0.00100043	URG
ENSG00000197540	GZMM	granzyme M	18.905	1.18632	0.00022173	0.00408205	URG
ENSG00000073737	DHRS9	dehydrogenase/reductase 9	74.1236	1.18465	0.00356283	0.0277459	URG
ENSG00000059377	TBXAS1	thromboxane A synthase 1	190.4	1.18364	8.64638e-05	0.00219654	URG
ENSG00000151388	ADAMTS12	ADAM metallopeptidase with thrombospondin type 1 motif 12	14.4636	1.18346	0.00190127	0.0179828	URG
ENSG00000272217			18.4032	1.18144	0.000123833	0.00278847	URG
ENSG00000197992	CLEC9A	C-type lectin domain containing 9A	52.3887	1.1805	0.000542425	0.00775084	URG
ENSG00000141574	SECTM1	secreted and transmembrane 1	32.4477	1.17726	0.000558382	0.00788473	URG
ENSG00000210112			608.165	1.1751	0.00142887	0.0148139	URG
ENSG00000168542	COL3A1	collagen type III alpha 1 chain	177.035	1.17428	0.0166864	0.0760516	EEG
ENSG00000258673	LINC01397	long intergenic non-protein coding RNA 1397	15.3623	1.16963	0.0132279	0.0657212	EEG
ENSG00000180353	HCLS1	hematopoietic cell-specific Lyn substrate 1	477.886	1.16588	0.000195885	0.00375716	URG
ENSG00000173714	WFIKKN2	WAP, follistatin/kazal, immunoglobulin, kunitz and netrin domain containing 2	59.5273	1.16323	0.000925898	0.0109692	URG
ENSG00000263934			23.7082	1.16303	0.118977	0.276778	EEG
ENSG00000052850	ALX4	ALX homeobox 4	38.9046	1.1629	0.0178511	0.0796116	EEG
ENSG00000133863	TEX15	testis expressed 15, meiosis and synapsis associated	80.8292	1.16287	9.35919e-07	0.000102891	URG
ENSG00000232884			39.8508	1.16204	4.28176e-05	0.00137316	URG
ENSG00000198917	SPOUT1	SPOUT domain containing methyltransferase 1	37.7794	1.16138	1.64828e-06	0.000149844	URG
ENSG00000173372	C1QA	complement C1q A chain	567.405	1.16014	0.0112324	0.0590346	EEG
ENSG00000007908	SELE	selectin E	38.7799	1.15981	0.0631496	0.181654	EEG
ENSG00000138772	ANXA3	annexin A3	487.306	1.159	6.45265e-10	5.16619e-07	URG
ENSG00000100336	APOL4	apolipoprotein L4	48.5407	1.1587	0.01987	0.0851347	EEG
ENSG00000010379	SLC6A13	solute carrier family 6 member 13	390.685	1.15841	6.15527e-05	0.00174505	URG
ENSG00000258695			8.02373	1.15733	0.00465311	0.0330754	URG
ENSG00000086062	B4GALT1	beta-1,4-galactosyltransferase 1	365.441	1.15681	0.000196478	0.00376526	URG
ENSG00000182704	TSKU	tsukushi, small leucine rich proteoglycan	142.124	1.15529	5.12956e-05	0.00155597	URG
ENSG00000277587			10.7647	1.15524	0.0151796	0.0716632	EEG
ENSG00000277020			49.2085	1.1544	2.73243e-05	0.00102408	URG
ENSG00000169429	CXCL8	C-X-C motif chemokine ligand 8	118.589	1.15396	0.046822	0.15007	EEG
ENSG00000214353	VAC14-AS1	VAC14 antisense RNA 1	343.301	1.15296	3.56839e-06	0.000262557	URG
ENSG00000275278			12.4394	1.15211	0.00642938	0.0408568	URG
ENSG00000274536	MIR223HG	MIR223 host gene	75.5863	1.1515	3.30907e-05	0.00114826	URG
ENSG00000253520			19.4049	1.15121	0.00343969	0.0271451	URG
ENSG00000118503	TNFAIP3	TNF alpha induced protein 3	172.787	1.15071	0.000249185	0.00442823	URG
ENSG00000160471	COX6B2	cytochrome c oxidase subunit 6B2	8.85526	1.15007	0.00118265	0.0129767	URG
ENSG00000163131	CTSS	cathepsin S	343.006	1.14927	5.16619e-05	0.00156067	URG
ENSG00000174130	TLR6	toll like receptor 6	65.0995	1.1488	0.000182008	0.00359764	URG
ENSG00000197057	DTHD1	death domain containing 1	18.534	1.14744	0.00740709	0.0448965	URG
ENSG00000185650	ZFP36L1	ZFP36 ring finger protein like 1	4239.9	1.14629	1.39358e-05	0.000656556	URG
ENSG00000126218	F10	coagulation factor X	67.3227	1.14594	1.80757e-06	0.000159705	URG
ENSG00000080200	CRYBG3	crystallin beta-gamma domain containing 3	296.346	1.14593	0.00257575	0.0223352	URG
ENSG00000073792	IGF2BP2	insulin like growth factor 2 mRNA binding protein 2	29.7897	1.14576	0.000173569	0.00348166	URG
ENSG00000112214	FHL5	four and a half LIM domains 5	271.789	1.14495	0.00617599	0.0397286	URG
ENSG00000174236	REP15	RAB15 effector protein	13.2284	1.14486	0.00269648	0.0230827	URG
ENSG00000136732	GYPC	glycophorin C (Gerbich blood group)	210.519	1.14445	5.33765e-05	0.0015937	URG
ENSG00000196126	HLA-DRB1	major histocompatibility complex, class II, DR beta 1	1118.74	1.1427	0.000521791	0.00754231	URG
ENSG00000279123			20.5415	1.14185	0.000927527	0.0109826	URG
ENSG00000136155	SCEL	sciellin	11.6906	1.14151	0.000809708	0.0100415	URG
ENSG00000273113			26.0801	1.14124	0.00309675	0.0253757	URG
ENSG00000287684			12.3263	1.13359	0.0119	0.0613834	EEG
ENSG00000165164	CFAP47	cilia and flagella associated protein 47	44.0763	1.1334	0.00419221	0.0307634	URG
ENSG00000147168	IL2RG	interleukin 2 receptor subunit gamma	14.9629	1.1331	0.000329397	0.00539535	URG
ENSG00000117318	ID3	inhibitor of DNA binding 3	1342.96	1.13265	1.90266e-05	0.000809642	URG
ENSG00000154188	ANGPT1	angiopoietin 1	181.012	1.13188	0.000786839	0.00983549	URG
ENSG00000102554	KLF5	KLF transcription factor 5	214.254	1.13113	1.78324e-07	3.10264e-05	URG
ENSG00000101187	SLCO4A1	solute carrier organic anion transporter family member 4A1	1310.35	1.13001	0.000165357	0.00335595	URG
ENSG00000124762	CDKN1A	cyclin dependent kinase inhibitor 1A	873.605	1.12726	0.00123729	0.0133761	URG
ENSG00000196954	CASP4	caspase 4	207.28	1.12431	7.70317e-05	0.00204181	URG
ENSG00000188404	SELL	selectin L	124.959	1.12403	0.000559744	0.00789382	URG
ENSG00000270240	LOC105371745	uncharacterized LOC105371745	26.0539	1.12385	0.00109518	0.012318	URG
ENSG00000163735	CXCL5	C-X-C motif chemokine ligand 5	49.6217	1.12116	1.99516e-05	0.000840871	URG
ENSG00000077942	FBLN1	fibulin 1	768.934	1.12097	7.63085e-06	0.000445302	URG
ENSG00000166928	MS4A14	membrane spanning 4-domains A14	63.2156	1.12085	0.000167325	0.00338653	URG
ENSG00000236710			19.884	1.11864	0.00429157	0.0313149	URG
ENSG00000251632	LINC02172	long intergenic non-protein coding RNA 2172	29.6765	1.11614	0.000959221	0.011219	URG
ENSG00000079689	SCGN	secretagogin, EF-hand calcium binding protein	26.5806	1.11544	0.000466608	0.0069267	URG
ENSG00000185955	SPACDR	sperm acrosome developmental regulator	69.0475	1.11455	0.00657696	0.0415069	URG
ENSG00000213654	GPSM3	G protein signaling modulator 3	184.239	1.11362	6.22903e-06	0.000387115	URG
ENSG00000156925	ZIC3	Zic family member 3	107.896	1.11339	7.25095e-07	8.76488e-05	URG
ENSG00000125733	TRIP10	thyroid hormone receptor interactor 10	496.246	1.11169	3.90238e-05	0.00129372	URG
ENSG00000026508	CD44	CD44 molecule (Indian blood group)	620.307	1.11162	0.0115704	0.0601344	EEG
ENSG00000274272			67.1421	1.10994	0.000113593	0.00262781	URG
ENSG00000210107			389.957	1.10884	0.00255487	0.0222075	URG
ENSG00000171051	FPR1	formyl peptide receptor 1	158.298	1.10832	0.0299281	0.112169	EEG
ENSG00000198743	SLC5A3	solute carrier family 5 member 3	1646.67	1.10747	3.34488e-08	9.31485e-06	URG
ENSG00000197614	MFAP5	microfibril associated protein 5	17.1109	1.10731	0.000243687	0.00437285	URG
ENSG00000274286	ADRA2B	adrenoceptor alpha 2B	42.2083	1.10659	0.000408877	0.0062741	URG
ENSG00000103888	CEMIP	cell migration inducing hyaluronidase 1	971.674	1.10595	0.000151883	0.0032006	URG
ENSG00000042062	RIPOR3	RIPOR family member 3	200.193	1.10501	5.56781e-06	0.00036213	URG
ENSG00000277247			12.0285	1.10303	0.00812372	0.0479919	URG
ENSG00000197565	COL4A6	collagen type IV alpha 6 chain	26.9036	1.10127	0.00299128	0.0248052	URG
ENSG00000157510	AFAP1L1	actin filament associated protein 1 like 1	226.465	1.10025	2.91009e-05	0.00106349	URG
ENSG00000290101			12.7476	1.1001	0.00461952	0.0329324	URG
ENSG00000182578	CSF1R	colony stimulating factor 1 receptor	1149.03	1.09985	0.00112729	0.0125636	URG
ENSG00000254815	LMNTD2-AS1	LMNTD2 antisense RNA 1	17.9557	1.09962	0.0015455	0.0156976	URG
ENSG00000225231	LINC02470	long intergenic non-protein coding RNA 2470	46.028	1.09807	0.00311219	0.0254434	URG
ENSG00000148498	PARD3	par-3 family cell polarity regulator	588.339	1.09662	1.22259e-06	0.000122259	URG
ENSG00000129474	AJUBA	ajuba LIM protein	68.2248	1.09355	0.000115144	0.00265253	URG
ENSG00000197520	FAM177B	family with sequence similarity 177 member B	12.4937	1.0933	0.00931715	0.0525266	EEG
ENSG00000155760	FZD7	frizzled class receptor 7	265.06	1.09329	6.3126e-05	0.00177592	URG
ENSG00000151655	ITIH2	inter-alpha-trypsin inhibitor heavy chain 2	139.529	1.09286	0.000329529	0.00539535	URG
ENSG00000144476	ACKR3	atypical chemokine receptor 3	561.71	1.09206	0.00113758	0.0126207	URG
ENSG00000173369	C1QB	complement C1q B chain	1518.78	1.09194	0.0173153	0.0780929	EEG
ENSG00000151929	BAG3	BAG cochaperone 3	1542.37	1.09072	0.00412539	0.0304661	URG
ENSG00000163106	HPGDS	hematopoietic prostaglandin D synthase	41.5008	1.0905	0.00426294	0.0311728	URG
ENSG00000279526			21.2715	1.09014	0.000558222	0.00788473	URG
ENSG00000290999			84.2089	1.08995	1.25677e-06	0.000124545	URG
ENSG00000123689	G0S2	G0/G1 switch 2	75.0388	1.0898	5.05775e-05	0.00154542	URG
ENSG00000152661	GJA1	gap junction protein alpha 1	15325.2	1.08808	0.000127925	0.00283418	URG
ENSG00000137693	YAP1	Yes1 associated transcriptional regulator	1208.4	1.08743	8.56401e-05	0.00218958	URG
ENSG00000274294			23.2867	1.08684	0.00864958	0.0499451	URG
ENSG00000260743			19.3886	1.08629	1.79948e-05	0.000779303	URG
ENSG00000225683	PACRG-AS3	PACRG antisense RNA 3	404.43	1.08598	0.00331674	0.0265243	URG
ENSG00000210100			260.398	1.08562	0.00444866	0.0320992	URG
ENSG00000112378	PERP	p53 apoptosis effector related to PMP22	462.607	1.08339	3.26277e-06	0.000247521	URG
ENSG00000166483	WEE1	WEE1 G2 checkpoint kinase	96.6694	1.08324	0.000111955	0.0026106	URG
ENSG00000286177	LOC105372401	uncharacterized LOC105372401	24.8375	1.08293	1.16501e-05	0.000585214	URG
ENSG00000152463	OLAH	oleoyl-ACP hydrolase	32.4973	1.08173	0.00346058	0.0272487	URG
ENSG00000285684			20.9137	1.08159	0.00455416	0.032634	URG
ENSG00000105246	EBI3	Epstein-Barr virus induced 3	53.4219	1.08112	0.0010604	0.0120066	URG
ENSG00000185811	IKZF1	IKAROS family zinc finger 1	93.0736	1.07955	0.000620643	0.00845981	URG
ENSG00000145358	DDIT4L	DNA damage inducible transcript 4 like	300.463	1.07781	0.000830061	0.0101848	URG
ENSG00000124935	SCGB1D2	secretoglobin family 1D member 2	13.2973	1.07697	0.0585388	0.172727	EEG
ENSG00000157570	TSPAN18	tetraspanin 18	224.01	1.07682	0.000105783	0.00252959	URG
ENSG00000286558			40.4411	1.07662	0.0121385	0.0622634	EEG
ENSG00000198502	HLA-DRB5	major histocompatibility complex, class II, DR beta 5	224.446	1.07653	0.0374531	0.129453	EEG
ENSG00000274750	H3C6	H3 clustered histone 6	67.2729	1.07602	0.000651918	0.00875592	URG
ENSG00000228107			15.5276	1.07373	0.00543466	0.0366981	URG
ENSG00000116701	NCF2	neutrophil cytosolic factor 2	82.6091	1.07358	0.00304407	0.0250635	URG
ENSG00000288156			42.2251	1.07256	0.000108991	0.00257275	URG
ENSG00000166682	TMPRSS5	transmembrane serine protease 5	555.628	1.07012	6.80526e-05	0.00188559	URG
ENSG00000115604	IL18R1	interleukin 18 receptor 1	97.3469	1.06999	0.0199767	0.0854038	EEG
ENSG00000159399	HK2	hexokinase 2	241.685	1.06987	0.000155462	0.00323573	URG
ENSG00000188039	NWD1	NACHT and WD repeat domain containing 1	960.729	1.06885	8.29587e-05	0.00214524	URG
ENSG00000227885	LOC124901333	uncharacterized LOC124901333	13.6087	1.06876	0.000372714	0.00590332	URG
ENSG00000144824	PHLDB2	pleckstrin homology like domain family B member 2	654.788	1.0667	0.00249803	0.0218516	URG
ENSG00000210135			739.135	1.06552	0.004078	0.0302377	URG
ENSG00000102854	MSLN	mesothelin	37.4101	1.06526	0.014383	0.0690734	EEG
ENSG00000172716	SLFN11	schlafen family member 11	297.922	1.06339	2.84982e-06	0.000223914	URG
ENSG00000120280	TASL	TLR adaptor interacting with endolysosomal SLC15A4	18.8579	1.06288	0.0093846	0.0527764	EEG
ENSG00000115461	IGFBP5	insulin like growth factor binding protein 5	3629.25	1.0628	0.00160831	0.0161124	URG
ENSG00000105851	PIK3CG	phosphatidylinositol-4,5-bisphosphate 3-kinase catalytic subunit gamma	70.2651	1.06241	1.3118e-06	0.000128087	URG
ENSG00000100365	NCF4	neutrophil cytosolic factor 4	98.0515	1.06146	0.000599045	0.00828867	URG
ENSG00000232295			31.0081	1.06144	0.000117887	0.0026848	URG
ENSG00000151632	AKR1C2	aldo-keto reductase family 1 member C2	316.441	1.06118	1.09833e-05	0.000571235	URG
ENSG00000142178	SIK1	salt inducible kinase 1	39.7027	1.05989	0.150656	0.322548	EEG
ENSG00000197256	KANK2	KN motif and ankyrin repeat domains 2	1189.17	1.05963	0.000104237	0.00250351	URG
ENSG00000228221	LINC00578	long intergenic non-protein coding RNA 578	38.6217	1.05958	2.26089e-05	0.000906005	URG
ENSG00000119535	CSF3R	colony stimulating factor 3 receptor	302.34	1.05834	4.88777e-06	0.000329849	URG
ENSG00000221869	CEBPD	CCAAT enhancer binding protein delta	1498.28	1.05806	0.0011907	0.0130131	URG
ENSG00000126264	HCST	hematopoietic cell signal transducer	31.6527	1.0566	0.00141573	0.0147471	URG
ENSG00000007129	CEACAM21	CEA cell adhesion molecule 21	20.676	1.05638	0.00590418	0.0386814	URG
ENSG00000174226	SNX31	sorting nexin 31	18.6898	1.05599	1.60567e-05	0.000728345	URG
ENSG00000156414	TDRD9	tudor domain containing 9	317.309	1.05517	9.3036e-07	0.000102891	URG
ENSG00000082175	PGR	progesterone receptor	104.659	1.05405	0.000655907	0.00877734	URG
ENSG00000250668	LINC02123	long intergenic non-protein coding RNA 2123	22.9215	1.0526	0.00064178	0.00867181	URG
ENSG00000155307	SAMSN1	SAM domain, SH3 domain and nuclear localization signals 1	107.826	1.05221	0.000111289	0.00260463	URG
ENSG00000143127	ITGA10	integrin subunit alpha 10	345.34	1.05213	1.00136e-05	0.000542608	URG
ENSG00000146233	CYP39A1	cytochrome P450 family 39 subfamily A member 1	50.4272	1.04977	1.34319e-06	0.000129465	URG
ENSG00000248714			78.1629	1.04866	0.000192088	0.00372383	URG
ENSG00000243384			18.6846	1.04837	0.0380643	0.13071	EEG
ENSG00000170439	TMT1B	thiol methyltransferase 1B	111.357	1.04789	0.000211299	0.00395624	URG
ENSG00000121742	GJB6	gap junction protein beta 6	2673.75	1.04723	0.00183514	0.0175357	URG
ENSG00000260070			13.2236	1.04663	0.00409769	0.0303328	URG
ENSG00000163638	ADAMTS9	ADAM metallopeptidase with thrombospondin type 1 motif 9	342.831	1.04397	0.00489953	0.0342436	URG
ENSG00000168874	ATOH8	atonal bHLH transcription factor 8	494.467	1.04084	7.60757e-05	0.00202378	URG
ENSG00000165449	SLC16A9	solute carrier family 16 member 9	762.278	1.04061	0.000408472	0.0062741	URG
ENSG00000114854	TNNC1	troponin C1, slow skeletal and cardiac type	18.29	1.04057	0.00625799	0.040127	URG
ENSG00000131042	LILRB2	leukocyte immunoglobulin like receptor B2	42.3576	1.03966	0.0107088	0.0573657	EEG
ENSG00000174125	TLR1	toll like receptor 1	60.87	1.03929	0.00127224	0.01364	URG
ENSG00000187546	AGMO	alkylglycerol monooxygenase	15.282	1.03815	0.000207934	0.00392328	URG
ENSG00000091879	ANGPT2	angiopoietin 2	288.978	1.03796	0.00489423	0.0342363	URG
ENSG00000089356	FXYD3	FXYD domain containing ion transport regulator 3	23.4543	1.03749	0.00101851	0.0116583	URG
ENSG00000138964	PARVG	parvin gamma	173.526	1.03743	0.000156844	0.00324913	URG
ENSG00000288079			23.4836	1.03701	0.000418776	0.00634946	URG
ENSG00000124942	AHNAK	AHNAK nucleoprotein	10782.5	1.03689	0.000204822	0.00387787	URG
ENSG00000288588			14.8708	1.03648	0.00145894	0.0150406	URG
ENSG00000283175	LOC101929130	uncharacterized LOC101929130	34.217	1.03647	0.000117761	0.0026848	URG
ENSG00000135269	TES	testin LIM domain protein	94.7758	1.03567	0.000268111	0.00465094	URG
ENSG00000257258			11.516	1.0352	0.00820187	0.0482721	URG
ENSG00000287088			11.5739	1.03441	0.0286468	0.108942	EEG
ENSG00000272137			11.3542	1.03344	0.00750563	0.0453761	URG
ENSG00000171777	RASGRP4	RAS guanyl releasing protein 4	41.2931	1.03315	0.000395854	0.00615028	URG
ENSG00000166743	ACSM1	acyl-CoA synthetase medium chain family member 1	15.7423	1.0328	0.00376324	0.0287374	URG
ENSG00000244300			49.714	1.03262	3.601e-05	0.00122443	URG
ENSG00000267751	BSG-AS1	BSG antisense RNA 1	15.9176	1.03199	0.000540029	0.00772975	URG
ENSG00000137752	CASP1	caspase 1	151.058	1.03093	9.36612e-05	0.00232043	URG
ENSG00000282608	ADORA3	adenosine A3 receptor	134.695	1.03027	0.00107537	0.0121324	URG
ENSG00000149922	TBX6	T-box transcription factor 6	87.5875	1.0301	0.000239925	0.0043179	URG
ENSG00000215866	LINC01356	long intergenic non-protein coding RNA 1356	14.2318	1.02823	0.00068747	0.00905894	URG
ENSG00000100906	NFKBIA	NFKB inhibitor alpha	2438.25	1.0281	3.67452e-09	1.61679e-06	URG
ENSG00000158517	NCF1	neutrophil cytosolic factor 1	30.235	1.02746	0.00188774	0.0178855	URG
ENSG00000280287			64.6857	1.02621	0.000650221	0.00873846	URG
ENSG00000161896	IP6K3	inositol hexakisphosphate kinase 3	190.961	1.02502	0.0163193	0.0750002	EEG
ENSG00000147443	DOK2	docking protein 2	13.7403	1.0245	0.049373	0.15555	EEG
ENSG00000185522	LMNTD2	lamin tail domain containing 2	25.5703	1.02389	1.24881e-05	0.000616006	URG
ENSG00000066294	CD84	CD84 molecule	112.776	1.02372	0.0011473	0.0126829	URG
ENSG00000145423	SFRP2	secreted frizzled related protein 2	405.449	1.02372	0.000129129	0.00285225	URG
ENSG00000089327	FXYD5	FXYD domain containing ion transport regulator 5	348.39	1.02356	0.000863188	0.0104514	URG
ENSG00000286132			11.143	1.02273	0.0187646	0.0820882	EEG
ENSG00000099860	GADD45B	growth arrest and DNA damage inducible beta	1638.14	1.02245	0.00729377	0.0444511	URG
ENSG00000264569	DCXR-DT	DCXR divergent transcript	29.3453	1.02104	0.000229071	0.00418569	URG
ENSG00000087510	TFAP2C	transcription factor AP-2 gamma	45.278	1.02066	0.0008958	0.0107334	URG
ENSG00000142227	EMP3	epithelial membrane protein 3	282.39	1.02056	0.000342361	0.00555478	URG
ENSG00000105383	CD33	CD33 molecule	56.5525	1.02028	0.00223706	0.0201791	URG
ENSG00000180340	FZD2	frizzled class receptor 2	79.6954	1.01965	0.00139295	0.0145929	URG
ENSG00000111817	DSE	dermatan sulfate epimerase	428.875	1.01962	3.538e-09	1.61679e-06	URG
ENSG00000123374	CDK2	cyclin dependent kinase 2	168.943	1.01954	0.000981191	0.0113671	URG
ENSG00000159588	CCDC17	coiled-coil domain containing 17	51.852	1.01913	0.00269792	0.0230861	URG
ENSG00000265194			14.0903	1.01811	0.0549414	0.166226	EEG
ENSG00000104313	EYA1	EYA transcriptional coactivator and phosphatase 1	219.51	1.01717	0.000198792	0.00379967	URG
ENSG00000145779	TNFAIP8	TNF alpha induced protein 8	85.147	1.01625	0.00383551	0.0290501	URG
ENSG00000286086	LOC105374254	uncharacterized LOC105374254	18.7701	1.01606	0.000230727	0.00420197	URG
ENSG00000273284			26.7889	1.01549	0.000319918	0.00531185	URG
ENSG00000160111	CPAMD8	C3 and PZP like alpha-2-macroglobulin domain containing 8	319.121	1.01466	0.000190691	0.00370274	URG
ENSG00000203721	LINC00862	long intergenic non-protein coding RNA 862	14.7081	1.01462	0.0110071	0.0583648	EEG
ENSG00000000938	FGR	FGR proto-oncogene, Src family tyrosine kinase	324.716	1.01461	6.53093e-06	0.000398007	URG
ENSG00000230667	SETSIP	SET like protein	10.5229	1.01442	0.00388844	0.0292703	URG
ENSG00000206538	VGLL3	vestigial like family member 3	36.5449	1.01396	0.0104408	0.0565059	EEG
ENSG00000137198	GMPR	guanosine monophosphate reductase	509.622	1.01386	0.000569323	0.00798541	URG
ENSG00000124253	PCK1	phosphoenolpyruvate carboxykinase 1	98.4605	1.01239	0.0267179	0.103972	EEG
ENSG00000159189	C1QC	complement C1q C chain	940.822	1.01201	0.0264132	0.10314	EEG
ENSG00000144837	PLA1A	phospholipase A1 member A	192.39	1.01128	0.0158161	0.0735324	EEG
ENSG00000112773	TENT5A	terminal nucleotidyltransferase 5A	140.264	1.01098	5.63753e-05	0.00164272	URG
ENSG00000112837	TBX18	T-box transcription factor 18	238.07	1.01097	0.0245994	0.0988107	EEG
ENSG00000243364	EFNA4	ephrin A4	38.4951	1.01096	0.000133798	0.002926	URG
ENSG00000197291	RAMP2-AS1	RAMP2 antisense RNA 1	87.608	1.00932	6.36723e-06	0.000391669	URG
ENSG00000002745	WNT16	Wnt family member 16	67.8128	1.00833	0.00157851	0.0159151	URG
ENSG00000155926	SLA	Src like adaptor	294.256	1.00827	1.1264e-05	0.000577641	URG
ENSG00000275910			37.9763	1.0078	0.0028579	0.0239789	URG
ENSG00000104894	CD37	CD37 molecule	173.965	1.00772	0.00116867	0.0128618	URG
ENSG00000090376	IRAK3	interleukin 1 receptor associated kinase 3	288.844	1.00614	2.66572e-05	0.00100766	URG
ENSG00000106211	HSPB1	heat shock protein family B (small) member 1	5569.34	1.00612	0.00363374	0.0280988	URG
ENSG00000277435			40.9992	1.00579	0.00109732	0.0123265	URG
ENSG00000165029	ABCA1	ATP binding cassette subfamily A member 1	747.091	1.00547	1.69243e-05	0.000752193	URG
ENSG00000183508	TENT5C	terminal nucleotidyltransferase 5C	42.528	1.00511	0.0001099	0.00258747	URG
ENSG00000275197			15.0013	1.0043	0.0054599	0.0367783	URG
ENSG00000152518	ZFP36L2	ZFP36 ring finger protein like 2	736.768	1.00393	0.000828172	0.0101787	URG
ENSG00000075275	CELSR1	cadherin EGF LAG seven-pass G-type receptor 1	78.4484	1.00311	0.000161882	0.00330327	URG
ENSG00000023839	ABCC2	ATP binding cassette subfamily C member 2	26.1428	1.00227	0.00123607	0.0133748	URG
ENSG00000213700	RPL17P50	ribosomal protein L17 pseudogene 50	26.9837	1.00208	0.00255607	0.0222091	URG
ENSG00000069869	NEDD4	NEDD4 E3 ubiquitin protein ligase	174.595	1.00007	7.92418e-07	9.32257e-05	URG
ENSG00000136872	ALDOB	aldolase, fructose-bisphosphate B	68.96	0.999442	1.72075e-07	3.05295e-05	URG
ENSG00000125968	ID1	inhibitor of DNA binding 1	1016.32	0.998926	0.00011409	0.00263653	URG
ENSG00000115616	SLC9A2	solute carrier family 9 member A2	114.077	0.997793	8.60176e-06	0.000487729	URG
ENSG00000175489	LRRC25	leucine rich repeat containing 25	46.2027	0.997124	0.014665	0.0700151	EEG
ENSG00000164303	ENPP6	ectonucleotide pyrophosphatase/phosphodiesterase 6	479.199	0.996285	0.00144569	0.0149328	URG
ENSG00000253696	KBTBD11-OT1	KBTBD11 overlapping transcript 1	25.0582	0.995927	0.00207811	0.0191611	URG
ENSG00000274403			16.3392	0.995744	0.00347804	0.0273275	URG
ENSG00000157833	GAREM2	GRB2 associated regulator of MAPK1 subtype 2	1311.69	0.99517	2.77263e-05	0.00103096	URG
ENSG00000168938	PPIC	peptidylprolyl isomerase C	141.746	0.994192	7.07731e-05	0.00192699	URG
ENSG00000177426	TGIF1	TGFB induced factor homeobox 1	252.957	0.993051	0.000149367	0.00317496	URG
ENSG00000233626			14.5512	0.993028	0.00284035	0.0238503	URG
ENSG00000101162	TUBB1	tubulin beta 1 class VI	10.4027	0.99241	0.0236005	0.096163	EEG
ENSG00000284516	VAMP9P	vesicle associated membrane protein 9, pseudogene	9.97689	0.990951	0.00430785	0.0314129	URG
ENSG00000265798			10.1348	0.989803	0.000658714	0.00879233	URG
ENSG00000175857	GAPT	GRB2 binding adaptor protein, transmembrane	13.7542	0.989003	0.0174786	0.0785717	EEG
ENSG00000188783	PRELP	proline and arginine rich end leucine rich repeat protein	1665.3	0.987711	0.00512977	0.0354278	URG
ENSG00000170458	CD14	CD14 molecule	728.02	0.987027	0.0260822	0.102286	EEG
ENSG00000257335	MGAM	maltase-glucoamylase	26.9484	0.986661	0.00539529	0.0364883	URG
ENSG00000150337	FCGR1A	Fc gamma receptor Ia	189.888	0.985468	0.0273267	0.105558	EEG
ENSG00000272810			8.61989	0.983754	0.0395876	0.134216	EEG
ENSG00000078401	EDN1	endothelin 1	500.296	0.983747	6.88968e-05	0.00190273	URG
ENSG00000180549	FUT7	fucosyltransferase 7	8.45603	0.982762	0.0278116	0.10693	EEG
ENSG00000026025	VIM	vimentin	7786.53	0.981236	0.00496054	0.0345468	URG
ENSG00000271239			8.47405	0.980928	0.00735395	0.0447082	URG
ENSG00000163874	ZC3H12A	zinc finger CCCH-type containing 12A	38.453	0.97755	0.000361589	0.00576446	URG
ENSG00000142347	MYO1F	myosin IF	265.591	0.976578	9.54696e-05	0.00235199	URG
ENSG00000011028	MRC2	mannose receptor C type 2	471.054	0.976226	0.00152924	0.0156015	URG
ENSG00000163191	S100A11	S100 calcium binding protein A11	456.312	0.976108	0.00879268	0.0505326	EEG
ENSG00000286331			51.1181	0.975946	0.00037667	0.00595739	URG
ENSG00000145390	USP53	ubiquitin specific peptidase 53	878.495	0.9747	1.1418e-07	2.32588e-05	URG
ENSG00000287919			9.75147	0.974692	0.0100064	0.0549392	EEG
ENSG00000170891	CYTL1	cytokine like 1	50.5238	0.974374	0.00341105	0.0269455	URG
ENSG00000271218			11.3549	0.973841	0.0432668	0.142474	EEG
ENSG00000258483	LINC02251	long intergenic non-protein coding RNA 2251	33.4898	0.973077	0.00671517	0.0420193	URG
ENSG00000129048	ACKR4	atypical chemokine receptor 4	8.68238	0.97306	0.0148802	0.0706439	EEG
ENSG00000107099	DOCK8	dedicator of cytokinesis 8	224.86	0.972062	0.000286839	0.00488426	URG
ENSG00000137834	SMAD6	SMAD family member 6	408.509	0.971731	0.000737106	0.00943907	URG
ENSG00000272417			19.5842	0.971527	0.00576211	0.0380337	URG
ENSG00000176845	METRNL	meteorin like, glial cell differentiation regulator	393.992	0.970674	2.02481e-05	0.00085011	URG
ENSG00000275395	FCGBP	Fc gamma binding protein	354.682	0.969567	0.0338362	0.121237	EEG
ENSG00000164406	LEAP2	liver enriched antimicrobial peptide 2	49.5553	0.969507	5.09196e-05	0.00154942	URG
ENSG00000250358	LINC02200	long intergenic non-protein coding RNA 2200	14.1033	0.969146	0.0128645	0.0646751	EEG
ENSG00000161405	IKZF3	IKAROS family zinc finger 3	45.8322	0.968794	5.70587e-06	0.000369204	URG
ENSG00000146648	EGFR	epidermal growth factor receptor	1500.39	0.96826	7.67976e-06	0.000445791	URG
ENSG00000250138	LOC728488	POM121 membrane glycoprotein (rat) pseudogene	24.1988	0.968218	0.0149034	0.0707389	EEG
ENSG00000239998	LILRA2	leukocyte immunoglobulin like receptor A2	50.3383	0.968161	0.00456134	0.032634	URG
ENSG00000258384			18.6064	0.967491	0.000674314	0.00892058	URG
ENSG00000071967	CYBRD1	cytochrome b reductase 1	2274.66	0.966446	0.000116255	0.00266418	URG
ENSG00000152213	ARL11	ADP ribosylation factor like GTPase 11	12.2054	0.964589	0.027056	0.104998	EEG
ENSG00000165168	CYBB	cytochrome b-245 beta chain	467.337	0.964407	0.00723553	0.0442158	URG
ENSG00000221818	EBF2	EBF transcription factor 2	8.96655	0.964336	0.0048505	0.0340309	URG
ENSG00000138615	CILP	cartilage intermediate layer protein	25.826	0.962832	0.00572303	0.037878	URG
ENSG00000112539	C6orf118	chromosome 6 open reading frame 118	19.671	0.961978	5.71434e-05	0.001658	URG
ENSG00000165895	ARHGAP42	Rho GTPase activating protein 42	366.618	0.960159	8.54906e-06	0.000485993	URG
ENSG00000010610	CD4	CD4 molecule	429.673	0.960064	0.000141575	0.00305358	URG
ENSG00000180573	H2AC6	H2A clustered histone 6	789.208	0.959758	0.000201158	0.0038349	URG
ENSG00000267107	PCAT19	prostate cancer associated transcript 19	155.479	0.959081	0.000304522	0.00510632	URG
ENSG00000150457	LATS2	large tumor suppressor kinase 2	229.894	0.958374	8.09086e-05	0.002114	URG
ENSG00000231389	HLA-DPA1	major histocompatibility complex, class II, DP alpha 1	923.615	0.957686	0.000645636	0.00869485	URG
ENSG00000269959	SPACA6-AS1	SPACA6 antisense RNA 1	46.4912	0.957206	0.000205052	0.00387888	URG
ENSG00000254726	MEX3A	mex-3 RNA binding family member A	63.7729	0.956755	0.000151132	0.00319396	URG
ENSG00000229124	VIM-AS1	VIM antisense RNA 1	11.7598	0.955806	0.00856637	0.0496601	URG
ENSG00000198223	CSF2RA	colony stimulating factor 2 receptor subunit alpha	144.076	0.955477	0.00101228	0.0116233	URG
ENSG00000136869	TLR4	toll like receptor 4	954.132	0.954666	0.000110902	0.00259933	URG
ENSG00000270020			49.584	0.954664	0.000728426	0.00937704	URG
ENSG00000164120	HPGD	15-hydroxyprostaglandin dehydrogenase	52.1844	0.9534	0.000265196	0.00461574	URG
ENSG00000153993	SEMA3D	semaphorin 3D	182.262	0.952801	4.10362e-05	0.00133353	URG
ENSG00000271605	MILR1	mast cell immunoglobulin like receptor 1	61.6427	0.951994	0.00268538	0.0230322	URG
ENSG00000140030	GPR65	G protein-coupled receptor 65	33.3155	0.951384	0.00426313	0.0311728	URG
ENSG00000286710	LOC116435278	uncharacterized LOC116435278	23.122	0.951109	0.0301989	0.112874	EEG
ENSG00000188000	OR7D2	olfactory receptor family 7 subfamily D member 2	16.7517	0.948994	0.123279	0.28337	EEG
ENSG00000120129	DUSP1	dual specificity phosphatase 1	3993.02	0.948876	0.000571632	0.00801013	URG
ENSG00000264772			18.9771	0.947263	0.0127805	0.0644545	EEG
ENSG00000274184			48.0579	0.946942	0.00463786	0.0330119	URG
ENSG00000183963	SMTN	smoothelin	1210.09	0.945987	0.00181177	0.0174057	URG
ENSG00000167676	PLIN4	perilipin 4	409.212	0.945857	0.00088066	0.010622	URG
ENSG00000290021			30.258	0.943816	0.110811	0.264122	EEG
ENSG00000118515	SGK1	serum/glucocorticoid regulated kinase 1	2973.53	0.94334	0.000313334	0.00521829	URG
ENSG00000088882	CPXM1	carboxypeptidase X, M14 family member 1	33.9509	0.941439	0.015601	0.072954	EEG
ENSG00000105825	TFPI2	tissue factor pathway inhibitor 2	18.4645	0.941028	0.0410535	0.137449	EEG
ENSG00000162367	TAL1	TAL bHLH transcription factor 1, erythroid differentiation factor	205.156	0.940458	1.12604e-06	0.000116032	URG
ENSG00000018408	WWTR1	WW domain containing transcription regulator 1	943.538	0.93916	4.96919e-05	0.00152785	URG
ENSG00000214578			25.8204	0.9391	0.000309918	0.00516922	URG
ENSG00000203952	CCDC160	coiled-coil domain containing 160	88.9335	0.938945	1.05483e-06	0.000111568	URG
ENSG00000213719	CLIC1	chloride intracellular channel 1	714.371	0.938271	0.00212409	0.0194789	URG
ENSG00000261195	LOC105371115	uncharacterized LOC105371115	120.683	0.938226	0.000692827	0.00909684	URG
ENSG00000226237	GAS1RR	GAS1 adjacent regulatory RNA	39.6203	0.93773	0.00242054	0.0213692	URG
ENSG00000285938	LOC122526776	uncharacterized LOC122526776	19.2556	0.937159	0.131971	0.295538	EEG
ENSG00000101670	LIPG	lipase G, endothelial type	64.3491	0.936907	0.0168607	0.076608	EEG
ENSG00000129667	RHBDF2	rhomboid 5 homolog 2	349.227	0.936892	0.000938957	0.0110821	URG
ENSG00000289190			25.0773	0.934615	0.00436594	0.0317208	URG
ENSG00000151360	ALLC	allantoicase	38.8598	0.9345	0.091448	0.231834	EEG
ENSG00000089685	BIRC5	baculoviral IAP repeat containing 5	13.9236	0.933986	0.03301	0.119424	EEG
ENSG00000175287	PHYHD1	phytanoyl-CoA dioxygenase domain containing 1	713.879	0.933986	0.000216859	0.00402651	URG
ENSG00000122122	SASH3	SAM and SH3 domain containing 3	107.537	0.933605	0.00464809	0.0330566	URG
ENSG00000235688			17.5831	0.932883	0.00514479	0.0354744	URG
ENSG00000137819	PAQR5	progestin and adipoQ receptor family member 5	154.221	0.931905	1.00665e-05	0.000542807	URG
ENSG00000140749	IGSF6	immunoglobulin superfamily member 6	105.407	0.931898	0.00122755	0.0133283	URG
ENSG00000278828	H3C10	H3 clustered histone 10	9.78619	0.931058	0.0871148	0.224523	EEG
ENSG00000289427			9.50478	0.93067	0.0149576	0.0708738	EEG
ENSG00000088836	SLC4A11	solute carrier family 4 member 11	154.998	0.930357	9.93293e-05	0.00242267	URG
ENSG00000128016	ZFP36	ZFP36 ring finger protein	1985.58	0.930231	0.0553101	0.166734	EEG
ENSG00000255946			12.9088	0.930094	0.00668225	0.0419069	URG
ENSG00000272293			15.4905	0.928217	0.00270024	0.0230879	URG
ENSG00000103490	PYCARD	PYD and CARD domain containing	63.7791	0.928157	0.000945207	0.011127	URG
ENSG00000141506	PIK3R5	phosphoinositide-3-kinase regulatory subunit 5	78.35	0.927339	0.000152819	0.00320804	URG
ENSG00000226979	LTA	lymphotoxin alpha	10.2949	0.926602	0.0338323	0.121237	EEG
ENSG00000163568	AIM2	absent in melanoma 2	11.5269	0.926275	0.0126201	0.0637965	EEG
ENSG00000030419	IKZF2	IKAROS family zinc finger 2	319.847	0.926089	0.000199367	0.00380406	URG
ENSG00000178602	OTOS	otospiralin	64.8786	0.9257	0.00956076	0.0534073	EEG
ENSG00000196616	ADH1B	alcohol dehydrogenase 1B (class I), beta polypeptide	180.551	0.92475	0.0647558	0.184848	EEG
ENSG00000187134	AKR1C1	aldo-keto reductase family 1 member C1	538.112	0.92466	1.87127e-07	3.1426e-05	URG
ENSG00000074219	TEAD2	TEA domain transcription factor 2	138.767	0.923909	0.000986253	0.0114138	URG
ENSG00000075891	PAX2	paired box 2	11.6341	0.922706	0.0318293	0.116707	EEG
ENSG00000187800	PEAR1	platelet endothelial aggregation receptor 1	261.51	0.92172	2.87069e-05	0.00105388	URG
ENSG00000153246	PLA2R1	phospholipase A2 receptor 1	290.147	0.92156	0.000323922	0.00534689	URG
ENSG00000147437	GNRH1	gonadotropin releasing hormone 1	126.416	0.92131	4.15413e-06	0.00029769	URG
ENSG00000291003	HERC2P2	HERC2 pseudogene 2	4600.98	0.920839	7.78001e-07	9.20216e-05	URG
ENSG00000142583	SLC2A5	solute carrier family 2 member 5	525.161	0.920318	0.00204453	0.0189074	URG
ENSG00000156869	FRRS1	ferric chelate reductase 1	20.4447	0.919814	0.00752291	0.0454182	URG
ENSG00000261596			25.0505	0.91929	0.000249271	0.00442823	URG
ENSG00000226791	LINC02611	long intergenic non-protein coding RNA 2611	34.6512	0.917956	0.000240036	0.0043179	URG
ENSG00000160255	ITGB2	integrin subunit beta 2	538.676	0.917732	0.0170466	0.0772448	EEG
ENSG00000163734	CXCL3	C-X-C motif chemokine ligand 3	17.3001	0.917442	0.0537778	0.164025	EEG
ENSG00000179066			31.5491	0.916937	0.0024904	0.0217935	URG
ENSG00000050327	ARHGEF5	Rho guanine nucleotide exchange factor 5	19.55	0.916881	0.00929187	0.0524513	EEG
ENSG00000261578			17.2506	0.916769	0.00347682	0.0273275	URG
ENSG00000279880			8.94595	0.916768	0.00483518	0.0339768	URG
ENSG00000113396	SLC27A6	solute carrier family 27 member 6	20.0538	0.91664	0.0449757	0.146233	EEG
ENSG00000204388	HSPA1B	heat shock protein family A (Hsp70) member 1B	2931.67	0.916623	0.000646494	0.00869485	URG
ENSG00000188596	CFAP54	cilia and flagella associated protein 54	62.3957	0.915996	0.00144577	0.0149328	URG
ENSG00000112559	MDFI	MyoD family inhibitor	67.5697	0.915246	0.000174939	0.00350197	URG
ENSG00000287335			17.357	0.914075	0.0212439	0.0891726	EEG
ENSG00000163823	CCR1	C-C motif chemokine receptor 1	107.653	0.913326	0.0143268	0.0689091	EEG
ENSG00000064655	EYA2	EYA transcriptional coactivator and phosphatase 2	285.182	0.913213	0.000315185	0.00524332	URG
ENSG00000214688	C10orf105	chromosome 10 open reading frame 105	127.209	0.913011	0.0572575	0.170525	EEG
ENSG00000145685	LHFPL2	LHFPL tetraspan subfamily member 2	755.779	0.912818	4.71635e-07	6.32682e-05	URG
ENSG00000139914	FITM1	fat storage inducing transmembrane protein 1	20.9306	0.911471	0.00720537	0.0440935	URG
ENSG00000259605			15.3209	0.911071	0.00751725	0.0453965	URG
ENSG00000122863	CHST3	carbohydrate sulfotransferase 3	750.6	0.910175	0.00176811	0.0171457	URG
ENSG00000204577	LILRB3	leukocyte immunoglobulin like receptor B3	52.0651	0.909786	0.0134522	0.0663978	EEG
ENSG00000181016	LSMEM1	leucine rich single-pass membrane protein 1	38.9648	0.908947	0.001597	0.0160429	URG
ENSG00000270890			12.1529	0.908708	0.0207883	0.0878152	EEG
ENSG00000213144			59.3005	0.90859	1.89228e-05	0.000807718	URG
ENSG00000197594	ENPP1	ectonucleotide pyrophosphatase/phosphodiesterase 1	62.6419	0.908503	1.75792e-05	0.000767347	URG
ENSG00000134516	DOCK2	dedicator of cytokinesis 2	176.562	0.908386	0.00393115	0.029487	URG
ENSG00000118523	CCN2	cellular communication network factor 2	850.839	0.908339	0.000154637	0.00323079	URG
ENSG00000104870	FCGRT	Fc gamma receptor and transporter	993.811	0.906114	8.20636e-05	0.0021391	URG
ENSG00000230156	LINC00443	long intergenic non-protein coding RNA 443	24.6242	0.906103	0.00969537	0.0538224	EEG
ENSG00000116774	OLFML3	olfactomedin like 3	191.24	0.905176	0.00107842	0.0121606	URG
ENSG00000102034	ELF4	E74 like ETS transcription factor 4	49.757	0.904655	0.00533099	0.036218	URG
ENSG00000279633			28.5483	0.904145	0.00365182	0.0281599	URG
ENSG00000148908	RGS10	regulator of G protein signaling 10	272.937	0.903486	0.00124112	0.013404	URG
ENSG00000261829			314.352	0.903294	0.000480739	0.00709816	URG
ENSG00000203747	FCGR3A	Fc gamma receptor IIIa	593.174	0.903238	0.0318874	0.116846	EEG
ENSG00000247624	CPEB2-DT	CPEB2 divergent transcript	11.5939	0.902742	0.00298644	0.0247838	URG
ENSG00000118271	TTR	transthyretin	62.0411	0.901714	0.173328	0.352523	EEG
ENSG00000248323	LUCAT1	lung cancer associated transcript 1	36.9943	0.901491	0.00388147	0.0292539	URG
ENSG00000101974	ATP11C	ATPase phospholipid transporting 11C	256.366	0.900576	1.17314e-07	2.36782e-05	URG
ENSG00000255031			12.3693	0.900492	0.0196843	0.0847371	EEG
ENSG00000130513	GDF15	growth differentiation factor 15	29.038	0.899786	0.0569108	0.169906	EEG
ENSG00000288720			65.0196	0.899198	0.00142054	0.0147693	URG
ENSG00000051523	CYBA	cytochrome b-245 alpha chain	477.776	0.899166	0.00114171	0.0126473	URG
ENSG00000215483	LINC00548	long intergenic non-protein coding RNA 548	34.7536	0.898219	0.000817479	0.0100926	URG
ENSG00000226125	LINC01907	long intergenic non-protein coding RNA 1907	11.5649	0.898116	0.0105384	0.0568806	EEG
ENSG00000110876	SELPLG	selectin P ligand	345.199	0.897039	0.00125126	0.0134742	URG
ENSG00000104043	ATP8B4	ATPase phospholipid transporting 8B4 (putative)	132.848	0.896704	7.54464e-06	0.000441566	URG
ENSG00000163297	ANTXR2	ANTXR cell adhesion molecule 2	220.016	0.89565	2.242e-05	0.000902947	URG
ENSG00000141469	SLC14A1	solute carrier family 14 member 1 (Kidd blood group)	2625.24	0.894779	0.035999	0.126252	EEG
ENSG00000165030	NFIL3	nuclear factor, interleukin 3 regulated	622.286	0.894572	2.84374e-07	4.4959e-05	URG
ENSG00000004799	PDK4	pyruvate dehydrogenase kinase 4	2363	0.8942	0.0102334	0.0557266	EEG
ENSG00000173762	CD7	CD7 molecule	9.25068	0.89397	0.00943824	0.0529427	EEG
ENSG00000234584			12.9868	0.893073	0.0128162	0.064546	EEG
ENSG00000205835	GMNC	geminin coiled-coil domain containing	21.0988	0.893061	0.0068349	0.0424408	URG
ENSG00000011052	NME1-NME2	NME1-NME2 readthrough	11.1419	0.892832	0.00517385	0.0355925	URG
ENSG00000250742	LINC02381	long intergenic non-protein coding RNA 2381	43.7424	0.891697	0.00711518	0.0437469	URG
ENSG00000244509	APOBEC3C	apolipoprotein B mRNA editing enzyme catalytic subunit 3C	88.2962	0.891485	0.000815321	0.0100822	URG
ENSG00000188162	OTOG	otogelin	14.982	0.890971	0.0533662	0.16328	EEG
ENSG00000136250	AOAH	acyloxyacyl hydrolase	107.538	0.890438	0.000602787	0.00831431	URG
ENSG00000105655	ISYNA1	inositol-3-phosphate synthase 1	950.669	0.890392	1.73381e-06	0.00015549	URG
ENSG00000120690	ELF1	E74 like ETS transcription factor 1	427.441	0.89017	3.07202e-06	0.000234668	URG
ENSG00000150907	FOXO1	forkhead box O1	598.657	0.889508	1.04956e-05	0.000559088	URG
ENSG00000229178			26.2608	0.88908	0.00930037	0.0524636	EEG
ENSG00000181458	TMEM45A	transmembrane protein 45A	77.5005	0.888579	0.00018347	0.00362003	URG
ENSG00000159618	ADGRG5	adhesion G protein-coupled receptor G5	16.1141	0.887987	0.00760047	0.0456859	URG
ENSG00000028137	TNFRSF1B	TNF receptor superfamily member 1B	464.175	0.887826	0.00214632	0.0195663	URG
ENSG00000178075	GRAMD1C	GRAM domain containing 1C	910.722	0.887105	7.01058e-05	0.00192071	URG
ENSG00000286707			17.9628	0.887103	0.0113967	0.0595489	EEG
ENSG00000276742			15.8322	0.885293	0.1014	0.248391	EEG
ENSG00000244482	LILRA6	leukocyte immunoglobulin like receptor A6	27.7551	0.885235	0.013808	0.0671924	EEG
ENSG00000198156	NPIPB6	nuclear pore complex interacting protein family member B6	54.148	0.884414	0.0035764	0.0278123	URG
ENSG00000207186	RNA5SP122	RNA, 5S ribosomal pseudogene 122	11.1734	0.884357	0.0261283	0.102364	EEG
ENSG00000163154	TNFAIP8L2	TNF alpha induced protein 8 like 2	53.0781	0.884155	0.0156894	0.0731598	EEG
ENSG00000272468			10.3676	0.883979	0.0165169	0.0756331	EEG
ENSG00000089041	P2RX7	purinergic receptor P2X 7	970.276	0.882868	0.0152851	0.0719915	EEG
ENSG00000075223	SEMA3C	semaphorin 3C	755.12	0.882706	5.81414e-05	0.00168083	URG
ENSG00000179111	HES7	hes family bHLH transcription factor 7	59.6832	0.882242	0.00149578	0.015327	URG
ENSG00000239218			11.2168	0.881838	0.0244985	0.0985673	EEG
ENSG00000104213	PDGFRL	platelet derived growth factor receptor like	81.1464	0.881681	7.72503e-05	0.00204514	URG
ENSG00000162944	RFTN2	raftlin family member 2	1628.01	0.881381	8.48284e-05	0.00218017	URG
ENSG00000287059			20.5604	0.880918	0.0142819	0.0687984	EEG
ENSG00000260844			20.8729	0.880346	0.00518672	0.0356406	URG
ENSG00000277075	H2AC8	H2A clustered histone 8	22.5702	0.879895	0.0190746	0.0829658	EEG
ENSG00000162614	NEXN	nexilin F-actin binding protein	108.396	0.879884	1.07486e-05	0.000566532	URG
ENSG00000105281	SLC1A5	solute carrier family 1 member 5	113.989	0.877323	0.0382041	0.13106	EEG
ENSG00000158825	CDA	cytidine deaminase	60.7871	0.877316	0.0052937	0.0360726	URG
ENSG00000254415	SIGLEC14	sialic acid binding Ig like lectin 14	52.8063	0.877023	0.0312276	0.115247	EEG
ENSG00000107968	MAP3K8	mitogen-activated protein kinase kinase kinase 8	237.636	0.876669	0.000252158	0.00445939	URG
ENSG00000187010	RHD	Rh blood group D antigen	26.4873	0.876451	0.00965025	0.0537075	EEG
ENSG00000105855	ITGB8	integrin subunit beta 8	2793.41	0.876416	5.58009e-06	0.00036213	URG
ENSG00000285518	LOC124903342	uncharacterized LOC124903342	9.8001	0.87583	0.00817481	0.0481773	URG
ENSG00000173156	RHOD	ras homolog family member D	38.6093	0.874579	0.0251085	0.100088	EEG
ENSG00000182308	DCAF4L1	DDB1 and CUL4 associated factor 4 like 1	34.1387	0.87443	4.51308e-05	0.00143272	URG
ENSG00000286193	CPLANE1-AS1	CPLANE1 antisense RNA 1	13.0713	0.874262	0.00409275	0.0303064	URG
ENSG00000111907	TPD52L1	TPD52 like 1	2411.49	0.873929	2.75111e-05	0.00102933	URG
ENSG00000249577			44.074	0.873788	0.00740505	0.0448965	URG
ENSG00000142627	EPHA2	EPH receptor A2	154.054	0.873589	0.00172768	0.0169229	URG
ENSG00000291123	H2BP1	H2B histone pseudogene 1	47.5516	0.873581	0.00918797	0.0521193	EEG
ENSG00000167895	TMC8	transmembrane channel like 8	202.951	0.87319	0.000188342	0.00367987	URG
ENSG00000125257	ABCC4	ATP binding cassette subfamily C member 4	232.009	0.872268	0.00021188	0.00395636	URG
ENSG00000241322	FBXW10B	F-box and WD repeat domain containing 10B	17.8141	0.871826	0.000972354	0.0112945	URG
ENSG00000228459			56.8291	0.871615	0.00361902	0.0280269	URG
ENSG00000253250	C8orf88	chromosome 8 open reading frame 88	28.3404	0.871011	0.00232786	0.0207844	URG
ENSG00000172197	MBOAT1	membrane bound O-acyltransferase domain containing 1	67.0555	0.870456	0.00275601	0.023421	URG
ENSG00000145832	SLC25A48	solute carrier family 25 member 48	601.681	0.87029	6.95134e-05	0.00190923	URG
ENSG00000272864			43.2549	0.870266	0.00838185	0.0489358	URG
ENSG00000196169	KIF19	kinesin family member 19	655.115	0.87015	0.0439883	0.144052	EEG
ENSG00000070193	FGF10	fibroblast growth factor 10	108.752	0.869718	2.65422e-06	0.000212338	URG
ENSG00000092820	EZR	ezrin	4615.89	0.869633	4.79938e-05	0.00149534	URG
ENSG00000122884	P4HA1	prolyl 4-hydroxylase subunit alpha 1	970.715	0.868845	1.08554e-05	0.000569131	URG
ENSG00000177337			109.015	0.867076	0.00243797	0.0214797	URG
ENSG00000112312	GMNN	geminin DNA replication inhibitor	447.273	0.866704	3.2045e-06	0.000243941	URG
ENSG00000233221			27.357	0.865423	0.00235196	0.0209317	URG
ENSG00000184911	DMRTC1B	DMRT like family C1B	10.1933	0.865264	0.00834364	0.0488062	URG
ENSG00000287037			10.6014	0.865146	0.0131734	0.0655965	EEG
ENSG00000143552	NUP210L	nucleoporin 210 like	24.019	0.864979	0.016499	0.0755969	EEG
ENSG00000276085	CCL3L1	C-C motif chemokine ligand 3 like 1	51.6821	0.864807	0.0394403	0.133833	EEG
ENSG00000265531	FCGR1CP	Fc gamma receptor Ic, pseudogene	53.9987	0.864402	0.0992363	0.244808	EEG
ENSG00000288756			42.7511	0.863829	0.000127244	0.00282764	URG
ENSG00000160791	CCR5	C-C motif chemokine receptor 5	29.0106	0.863033	0.0745596	0.202358	EEG
ENSG00000287544			11.0168	0.862822	0.021114	0.0888501	EEG
ENSG00000106952	TNFSF8	TNF superfamily member 8	19.6175	0.862692	0.0334865	0.120396	EEG
ENSG00000286975			21.6508	0.862661	0.00139444	0.0145962	URG
ENSG00000249790			15.7458	0.862541	0.119281	0.276985	EEG
ENSG00000290792			120.208	0.862446	0.00017748	0.00353354	URG
ENSG00000287043			16.2494	0.862257	0.0198415	0.0850794	EEG
ENSG00000113916	BCL6	BCL6 transcription repressor	3008.73	0.861294	0.000184996	0.00364362	URG
ENSG00000101276	SLC52A3	solute carrier family 52 member 3	245.748	0.860649	0.00673449	0.0420547	URG
ENSG00000185168			12.6352	0.860591	0.0032193	0.0260576	URG
ENSG00000124635	H2BC11	H2B clustered histone 11	20.6451	0.860132	0.00647743	0.0411028	URG
ENSG00000225415			16.6833	0.859399	0.0185742	0.081624	EEG
ENSG00000115602	IL1RL1	interleukin 1 receptor like 1	582.865	0.859025	0.311559	0.508706	EEG
ENSG00000236905	RPS5P4	RPS5 pseudogene 4	12.1221	0.858794	0.0131013	0.0653579	EEG
ENSG00000232692			14.5646	0.858461	0.00276182	0.0234494	URG
ENSG00000250722	SELENOP	selenoprotein P	1138.15	0.858395	0.00434308	0.0316069	URG
ENSG00000171219	CDC42BPG	CDC42 binding protein kinase gamma	10.7429	0.857726	0.00144288	0.014924	URG
ENSG00000169439	SDC2	syndecan 2	1958.07	0.857142	0.000112597	0.00261301	URG
ENSG00000080007	DDX43	DEAD-box helicase 43	20.5279	0.857135	0.00928127	0.0524231	EEG
ENSG00000174680			59.591	0.856918	0.000142118	0.00306229	URG
ENSG00000135245	HILPDA	hypoxia inducible lipid droplet associated	558.785	0.856464	0.0145193	0.0695155	EEG
ENSG00000079335	CDC14A	cell division cycle 14A	248.742	0.856338	0.000728182	0.00937704	URG
ENSG00000249476	LOC285638	uncharacterized LOC285638	10.3893	0.856329	0.0230284	0.0944666	EEG
ENSG00000176597	B3GNT5	UDP-GlcNAc:betaGal beta-1,3-N-acetylglucosaminyltransferase 5	71.0223	0.856205	0.000203759	0.00386773	URG
ENSG00000273356			41.3064	0.85615	0.000159915	0.00328522	URG
ENSG00000175445	LPL	lipoprotein lipase	910.712	0.855281	1.02703e-08	3.82961e-06	URG
ENSG00000217702			21.7954	0.855187	0.01289	0.0647547	EEG
ENSG00000114698	PLSCR4	phospholipid scramblase 4	1354.54	0.854469	0.000853677	0.010413	URG
ENSG00000134531	EMP1	epithelial membrane protein 1	775.758	0.854363	0.0446471	0.145538	EEG
ENSG00000289415			62.1834	0.853718	0.0123552	0.062818	EEG
ENSG00000123094	RASSF8	Ras association domain family member 8	1073.9	0.853492	3.03199e-07	4.69745e-05	URG
ENSG00000127311	HELB	DNA helicase B	14.2231	0.853109	0.0357257	0.125737	EEG
ENSG00000110195	FOLR1	folate receptor alpha	10.892	0.852925	0.0299744	0.112252	EEG
ENSG00000205323	SARNP	SAP domain containing ribonucleoprotein	17.4051	0.852138	0.00083969	0.0102743	URG
ENSG00000260136			12.835	0.851942	0.00369971	0.0284473	URG
ENSG00000135605	TEC	tec protein tyrosine kinase	22.693	0.8519	0.00550894	0.0369389	URG
ENSG00000125089	SH3TC1	SH3 domain and tetratricopeptide repeats 1	289.315	0.850778	0.00280376	0.0236242	URG
ENSG00000100376	FAM118A	family with sequence similarity 118 member A	920.174	0.850766	4.1892e-05	0.00134938	URG
ENSG00000249306	LINC01411	long intergenic non-protein coding RNA 1411	307.707	0.850624	0.000735296	0.00943236	URG
ENSG00000189184	PCDH18	protocadherin 18	210.228	0.850507	1.66116e-05	0.000741417	URG
ENSG00000101096	NFATC2	nuclear factor of activated T cells 2	138.513	0.850238	0.000633958	0.0085881	URG
ENSG00000128585	MKLN1	muskelin 1	1287.52	0.850061	1.84934e-05	0.00079309	URG
ENSG00000152229	PSTPIP2	proline-serine-threonine phosphatase interacting protein 2	52.046	0.849444	0.00155747	0.0157755	URG
ENSG00000165178	NCF1C	neutrophil cytosolic factor 1C pseudogene	14.4451	0.849015	0.013076	0.065276	EEG
ENSG00000170370	EMX2	empty spiracles homeobox 2	845.791	0.848786	0.000331537	0.00541888	URG
ENSG00000112799	LY86	lymphocyte antigen 86	126.513	0.848598	0.00723733	0.0442158	URG
ENSG00000137269	LRRC1	leucine rich repeat containing 1	473.929	0.848354	0.000702604	0.00915311	URG
ENSG00000213860	RPL21P75	ribosomal protein L21 pseudogene 75	23.4429	0.848185	0.0299041	0.112134	EEG
ENSG00000250155	SLC1A3-AS1	SLC1A3 antisense RNA 1	18.1964	0.847705	0.0584411	0.172555	EEG
ENSG00000023445	BIRC3	baculoviral IAP repeat containing 3	194.524	0.847698	5.02116e-05	0.0015365	URG
ENSG00000286551			20.933	0.84767	0.0165224	0.0756331	EEG
ENSG00000291026			22.3926	0.847246	0.0748667	0.202891	EEG
ENSG00000153551	CMTM7	CKLF like MARVEL transmembrane domain containing 7	69.1273	0.847173	0.00161358	0.016143	URG
ENSG00000167613	LAIR1	leukocyte associated immunoglobulin like receptor 1	300.047	0.847085	0.022095	0.0917839	EEG
ENSG00000226007			8.42507	0.847012	0.0133117	0.0659591	EEG
ENSG00000231738	TSPAN19	tetraspanin 19	123.972	0.8462	0.000970626	0.0112804	URG
ENSG00000134755	DSC2	desmocollin 2	158.847	0.845555	0.000416197	0.00631907	URG
ENSG00000267986			9.96773	0.845254	0.0134546	0.0663978	EEG
ENSG00000198740	ZNF652	zinc finger protein 652	1198.61	0.844405	0.000370241	0.00587261	URG
ENSG00000164251	F2RL1	F2R like trypsin receptor 1	29.6807	0.844185	0.00331242	0.0265156	URG
ENSG00000162496	DHRS3	dehydrogenase/reductase 3	845.253	0.843969	0.000103952	0.00249977	URG
ENSG00000198734	F5	coagulation factor V	100.698	0.843917	0.000460662	0.00686611	URG
ENSG00000188763	FZD9	frizzled class receptor 9	159.572	0.843618	1.43465e-06	0.000136045	URG
ENSG00000279118			1064.18	0.843062	0.000150225	0.00318366	URG
ENSG00000143387	CTSK	cathepsin K	283.687	0.842853	1.66145e-05	0.000741417	URG
ENSG00000146192	FGD2	FYVE, RhoGEF and PH domain containing 2	205.751	0.842113	0.0040596	0.0301829	URG
ENSG00000155324	GRAMD2B	GRAM domain containing 2B	2179.43	0.841782	0.000209863	0.00394248	URG
ENSG00000254433			11.7207	0.841375	0.0476262	0.15183	EEG
ENSG00000153976	HS3ST3A1	heparan sulfate-glucosamine 3-sulfotransferase 3A1	32.2571	0.840932	0.0311913	0.115174	EEG
ENSG00000116815	CD58	CD58 molecule	134.053	0.840408	7.7727e-05	0.00205528	URG
ENSG00000165121			12.3946	0.839633	0.0080464	0.0476888	URG
ENSG00000287200	LOC124902947	uncharacterized LOC124902947	16.8656	0.839317	0.00549656	0.0369009	URG
ENSG00000270640			42.9946	0.839107	0.0375509	0.129608	EEG
ENSG00000272274	LINC00551	long intergenic non-protein coding RNA 551	66.2563	0.838631	0.000934947	0.0110407	URG
ENSG00000131097	HIGD1B	HIG1 hypoxia inducible domain family member 1B	268.254	0.837421	0.000359251	0.00575639	URG
ENSG00000168404	MLKL	mixed lineage kinase domain like pseudokinase	193.612	0.83708	0.00542603	0.0366623	URG
ENSG00000115290	GRB14	growth factor receptor bound protein 14	320.584	0.836289	1.09401e-05	0.000571235	URG
ENSG00000240583	AQP1	aquaporin 1 (Colton blood group)	2542.41	0.836283	0.0650273	0.185278	EEG
ENSG00000248643	RBM14-RBM4	RBM14-RBM4 readthrough	20.9753	0.836092	0.00682054	0.0423969	URG
ENSG00000010671	BTK	Bruton tyrosine kinase	94.7332	0.836002	0.00191024	0.0180366	URG
ENSG00000114315	HES1	hes family bHLH transcription factor 1	589.444	0.835786	0.0019631	0.0183779	URG
ENSG00000226864	ATE1-AS1	ATE1 antisense RNA 1	34.0285	0.835678	0.100179	0.246388	EEG
ENSG00000188662			23.2685	0.835383	0.0150089	0.0710551	EEG
ENSG00000197646	PDCD1LG2	programmed cell death 1 ligand 2	11.3095	0.834757	0.0251158	0.100099	EEG
ENSG00000127528	KLF2	KLF transcription factor 2	633.75	0.834678	0.00262141	0.0226516	URG
ENSG00000290671	PYY2	peptide YY 2 (pseudogene)	21.649	0.833757	0.00484701	0.034025	URG
ENSG00000273455			14.0132	0.833322	0.0125115	0.0633638	EEG
ENSG00000279406			10.1955	0.832488	0.0105024	0.0567794	EEG
ENSG00000185432	TMT1A	thiol methyltransferase 1A	4575.4	0.831938	0.000141571	0.00305358	URG
ENSG00000246477			13.5646	0.831747	0.015739	0.0732975	EEG
ENSG00000229766			26.6452	0.831689	0.000125016	0.00280362	URG
ENSG00000265972	TXNIP	thioredoxin interacting protein	5249.64	0.831554	0.0108304	0.0577482	EEG
ENSG00000173890	GPR160	G protein-coupled receptor 160	55.8233	0.831511	0.000112167	0.0026113	URG
ENSG00000264745	TTC39C-AS1	TTC39C antisense RNA 1	20.6518	0.831298	0.0121516	0.0622869	EEG
ENSG00000288060			12.6621	0.83049	0.0212556	0.0891898	EEG
ENSG00000255931	LOC105369329	uncharacterized LOC105369329	101.532	0.829889	0.000756396	0.00958832	URG
ENSG00000215244	LINC02649	long intergenic non-protein coding RNA 2649	46.0909	0.829155	0.00932516	0.0525304	EEG
ENSG00000259134	LINC00924	long intergenic non-protein coding RNA 924	40.0366	0.828871	0.0112409	0.0590497	EEG
ENSG00000121933	TMIGD3	transmembrane and immunoglobulin domain containing 3	249.809	0.828	0.00466103	0.033121	URG
ENSG00000120149	MSX2	msh homeobox 2	65.0025	0.827758	0.030909	0.114536	EEG
ENSG00000155465	SLC7A7	solute carrier family 7 member 7	115.215	0.827591	0.00110777	0.0124025	URG
ENSG00000189058	APOD	apolipoprotein D	10506.6	0.827352	0.000117043	0.00267496	URG
ENSG00000076770	MBNL3	muscleblind like splicing regulator 3	124.596	0.826671	0.000193306	0.00372596	URG
ENSG00000236467	KCNMA1-AS1	KCNMA1 antisense RNA 1	12.2046	0.826159	0.0225407	0.0930372	EEG
ENSG00000253476			12.9566	0.825214	0.0183327	0.0811019	EEG
ENSG00000262097			74.921	0.824893	0.00135031	0.0142547	URG
ENSG00000214456	PLIN5	perilipin 5	360.267	0.823699	0.0011049	0.0123767	URG
ENSG00000178573	MAF	MAF bZIP transcription factor	1780.47	0.82354	1.18705e-06	0.000119247	URG
ENSG00000019549	SNAI2	snail family transcriptional repressor 2	84.1259	0.822905	3.10502e-05	0.00110178	URG
ENSG00000173728	C1orf100	chromosome 1 open reading frame 100	11.8432	0.82183	0.0216003	0.090292	EEG
ENSG00000105122	RASAL3	RAS protein activator like 3	105.558	0.82071	0.00203063	0.0188259	URG
ENSG00000277218			20.492	0.820532	0.0224875	0.0928866	EEG
ENSG00000287620			28.9718	0.820446	0.000163618	0.00332987	URG
ENSG00000167207	NOD2	nucleotide binding oligomerization domain containing 2	23.3177	0.820111	0.0350474	0.124312	EEG
ENSG00000056487	PHF21B	PHD finger protein 21B	277.328	0.819851	0.000222502	0.00409285	URG
ENSG00000143603	KCNN3	potassium calcium-activated channel subfamily N member 3	1482.1	0.819011	0.000260482	0.00455128	URG
ENSG00000168918	INPP5D	inositol polyphosphate-5-phosphatase D	605.715	0.818809	5.17857e-05	0.00156067	URG
ENSG00000247193	LOC439933	uncharacterized LOC439933	13.7845	0.818641	0.0175902	0.0789122	EEG
ENSG00000165175	MID1IP1	MID1 interacting protein 1	3434.66	0.818558	0.00340001	0.0268872	URG
ENSG00000138685	FGF2	fibroblast growth factor 2	1261.01	0.818401	0.00193251	0.0181767	URG
ENSG00000286900			20.1147	0.818312	0.0248587	0.0995147	EEG
ENSG00000287181	LOC124900731	uncharacterized LOC124900731	9.11572	0.818205	0.0136034	0.0666767	EEG
ENSG00000019582	CD74	CD74 molecule	5180.84	0.818179	0.0102266	0.055717	EEG
ENSG00000171885	AQP4	aquaporin 4	22709.5	0.81797	0.00363673	0.0281026	URG
ENSG00000245694	CRNDE	colorectal neoplasia differentially expressed	54.2266	0.817683	0.00540722	0.0365578	URG
ENSG00000287939			15.8216	0.817508	0.0626457	0.180511	EEG
ENSG00000139835	GRTP1	growth hormone regulated TBC protein 1	100.247	0.81724	0.00086468	0.0104579	URG
ENSG00000138135	CH25H	cholesterol 25-hydroxylase	119.077	0.816868	0.0280633	0.107447	EEG
ENSG00000120063	GNA13	G protein subunit alpha 13	1844.87	0.816243	4.71476e-06	0.00032313	URG
ENSG00000260633			17.6292	0.816224	0.0238783	0.0968771	EEG
ENSG00000134061	CD180	CD180 molecule	34.1797	0.815264	0.0412238	0.137799	EEG
ENSG00000227203			18.4049	0.815247	0.0011502	0.0127031	URG
ENSG00000165806	CASP7	caspase 7	353.995	0.81506	0.00029346	0.00497007	URG
ENSG00000165272	AQP3	aquaporin 3 (Gill blood group)	34.6908	0.814972	0.00408026	0.0302377	URG
ENSG00000170190	SLC16A5	solute carrier family 16 member 5	24.2984	0.814906	0.0269937	0.104848	EEG
ENSG00000241158	ADAMTS9-AS1	ADAMTS9 antisense RNA 1	70.8888	0.814473	0.0198712	0.0851347	EEG
ENSG00000168685	IL7R	interleukin 7 receptor	26.2307	0.814466	0.0198352	0.0850794	EEG
ENSG00000280383			33.5356	0.813712	0.00335886	0.0266961	URG
ENSG00000111199	TRPV4	transient receptor potential cation channel subfamily V member 4	11.3433	0.813631	0.0561573	0.168296	EEG
ENSG00000075884	ARHGAP15	Rho GTPase activating protein 15	61.7094	0.813444	0.000749126	0.00953694	URG
ENSG00000261959			19.0918	0.813318	0.0106859	0.0573528	EEG
ENSG00000157514	TSC22D3	TSC22 domain family member 3	4885.53	0.813191	2.39587e-05	0.000937397	URG
ENSG00000274520			13.1154	0.813125	0.054052	0.164656	EEG
ENSG00000165807	PPP1R36	protein phosphatase 1 regulatory subunit 36	30.2131	0.812233	0.00123402	0.0133605	URG
ENSG00000271868			13.744	0.811764	0.0181067	0.080328	EEG
ENSG00000204261	PSMB8-AS1	PSMB8 antisense RNA 1 (head to head)	53.5842	0.811576	0.000261438	0.00456116	URG
ENSG00000289404			74.5918	0.81139	0.0932322	0.234815	EEG
ENSG00000136286	MYO1G	myosin IG	38.8033	0.810433	0.0455136	0.147358	EEG
ENSG00000135111	TBX3	T-box transcription factor 3	222.838	0.810396	0.000693232	0.00909684	URG
ENSG00000152952	PLOD2	procollagen-lysine,2-oxoglutarate 5-dioxygenase 2	1053.38	0.81004	2.1464e-06	0.000181197	URG
ENSG00000174776	WDR49	WD repeat domain 49	42.6996	0.809893	0.0152486	0.0719004	EEG
ENSG00000235189	LOC105373335	uncharacterized LOC105373335	24.1952	0.809823	0.00643947	0.0409092	URG
ENSG00000271009			62.7742	0.809404	0.000924655	0.0109692	URG
ENSG00000009790	TRAF3IP3	TRAF3 interacting protein 3	49.5434	0.809095	0.00338786	0.0268297	URG
ENSG00000271553			72.3853	0.808945	0.00147316	0.0151375	URG
ENSG00000149451	ADAM33	ADAM metallopeptidase domain 33	798.484	0.80833	0.00059635	0.00826177	URG
ENSG00000123338	NCKAP1L	NCK associated protein 1 like	233.7	0.808193	0.0130266	0.0651332	EEG
ENSG00000258667	HIF1A-AS3	HIF1A antisense RNA 3	69.8507	0.807846	0.0155105	0.0726641	EEG
ENSG00000105329	TGFB1	transforming growth factor beta 1	380.093	0.807404	0.00100691	0.0115798	URG
ENSG00000261170	LOC107984827	uncharacterized LOC107984827	37.5398	0.807393	0.00696409	0.0430607	URG
ENSG00000260418			448.733	0.806979	0.00261469	0.0226024	URG
ENSG00000134569	LRP4	LDL receptor related protein 4	4367.88	0.806592	0.000755093	0.00958832	URG
ENSG00000287652			55.7855	0.806525	0.0157009	0.0731666	EEG
ENSG00000148841	ITPRIP	inositol 1,4,5-trisphosphate receptor interacting protein	228.401	0.806389	0.00140488	0.0146732	URG
ENSG00000250899			22.285	0.806349	0.00916608	0.0520362	EEG
ENSG00000104447	TRPS1	transcriptional repressor GATA binding 1	658.481	0.806131	5.46523e-05	0.0016189	URG
ENSG00000167711	SERPINF2	serpin family F member 2	78.0469	0.805519	0.0019909	0.0185908	URG
ENSG00000198695	ND6	NADH dehydrogenase subunit 6	50480.7	0.804844	0.0338085	0.121182	EEG
ENSG00000115956	PLEK	pleckstrin	165.004	0.804017	0.00106836	0.0120657	URG
ENSG00000196917	HCAR1	hydroxycarboxylic acid receptor 1	15.6666	0.803779	0.0380245	0.130628	EEG
ENSG00000142173	COL6A2	collagen type VI alpha 2 chain	960.223	0.803344	0.040326	0.135884	EEG
ENSG00000180914	OXTR	oxytocin receptor	302.129	0.803158	0.0137656	0.067103	EEG
ENSG00000169403	PTAFR	platelet activating factor receptor	118.228	0.803065	0.0165007	0.0755969	EEG
ENSG00000153071	DAB2	DAB adaptor protein 2	411.861	0.802553	0.000276874	0.00476621	URG
ENSG00000153208	MERTK	MER proto-oncogene, tyrosine kinase	1140.5	0.80227	0.00142715	0.0148031	URG
ENSG00000259250			82.9497	0.802202	0.000737662	0.00944071	URG
ENSG00000132256	TRIM5	tripartite motif containing 5	130.217	0.801773	0.000319302	0.00530562	URG
ENSG00000132205	EMILIN2	elastin microfibril interfacer 2	113.865	0.801726	0.000131849	0.00290359	URG
ENSG00000139832	RAB20	RAB20, member RAS oncogene family	101.544	0.801318	0.0211572	0.0889067	EEG
ENSG00000132357	CARD6	caspase recruitment domain family member 6	82.7272	0.801199	0.00116652	0.0128446	URG
ENSG00000164850	GPER1	G protein-coupled estrogen receptor 1	377.644	0.800913	6.55428e-05	0.00183687	URG
ENSG00000150048	CLEC1A	C-type lectin domain family 1 member A	85.6536	0.800808	0.0109669	0.0582368	EEG
ENSG00000225792	SNX10-AS1	SNX10 antisense RNA 1	88.5758	0.800802	0.000103852	0.00249977	URG
ENSG00000162733	DDR2	discoidin domain receptor tyrosine kinase 2	963.384	0.800696	0.000996088	0.0114733	URG
ENSG00000268583			30.3899	0.800659	0.000309798	0.00516922	URG
ENSG00000209082			1503.52	0.800539	0.0141623	0.0684443	EEG
ENSG00000148926	ADM	adrenomedullin	271.001	0.800514	0.0277104	0.106633	EEG
ENSG00000169896	ITGAM	integrin subunit alpha M	213.46	0.800073	0.00255046	0.0221867	URG
ENSG00000228408			550.653	0.799659	0.0510538	0.15883	EEG
ENSG00000134250	NOTCH2	notch receptor 2	2292.45	0.79927	0.0033694	0.0267605	URG
ENSG00000162511	LAPTM5	lysosomal protein transmembrane 5	687.503	0.798923	0.0197705	0.0849016	EEG
ENSG00000134802	SLC43A3	solute carrier family 43 member 3	114.961	0.798665	0.00180018	0.0173473	URG
ENSG00000187808	SOWAHD	sosondowah ankyrin repeat domain family member D	10.7823	0.798486	0.0390836	0.132979	EEG
ENSG00000160868	CYP3A4	cytochrome P450 family 3 subfamily A member 4	20.3929	0.797568	0.000780466	0.00977248	URG
ENSG00000214212	C19orf38	chromosome 19 open reading frame 38	38.6054	0.797334	0.00344126	0.0271451	URG
ENSG00000176853	FAM91A1	family with sequence similarity 91 member A1	1830.04	0.796848	2.28015e-05	0.000910405	URG
ENSG00000021488	SLC7A9	solute carrier family 7 member 9	42.9669	0.796797	0.00247991	0.0217276	URG
ENSG00000100968	NFATC4	nuclear factor of activated T cells 4	840.099	0.796672	0.000532277	0.00763867	URG
ENSG00000288728			25.2079	0.796392	0.0047887	0.0337882	URG
ENSG00000267226	MALT1-AS1	MALT1 antisense RNA 1	9.59068	0.79627	0.0334338	0.120316	EEG
ENSG00000203814	H2BC18	H2B clustered histone 18	26.817	0.796098	0.0969328	0.240827	EEG
ENSG00000261730			10.0393	0.795922	0.00812372	0.0479919	URG
ENSG00000286377	LOC124900945	uncharacterized LOC124900945	11.1789	0.794759	0.0831929	0.217731	EEG
ENSG00000257027			16.6239	0.794749	0.00586929	0.0385192	URG
ENSG00000121895	TMEM156	transmembrane protein 156	39.3506	0.794156	0.00777045	0.0464309	URG
ENSG00000197766	CFD	complement factor D	109.071	0.793411	0.000525255	0.00757745	URG
ENSG00000276269			16.1373	0.793226	0.0827702	0.216908	EEG
ENSG00000146278	PNRC1	proline rich nuclear receptor coactivator 1	2170.63	0.792949	2.09169e-10	2.42195e-07	URG
ENSG00000180198	RCC1	regulator of chromosome condensation 1	218.635	0.792336	4.15215e-05	0.00134334	URG
ENSG00000255423	EBLN2	endogenous Bornavirus like nucleoprotein 2	17.2155	0.791013	0.0227638	0.0937131	EEG
ENSG00000233024	NPIPA5	nuclear pore complex interacting protein family member A5	17.5306	0.790855	0.0475249	0.151714	EEG
ENSG00000284526	LOC122455342	testis-specific serine/proline-rich protein	10.4759	0.790691	0.0227323	0.0936187	EEG
ENSG00000133639	BTG1	BTG anti-proliferation factor 1	1495.79	0.790654	1.21361e-07	2.41186e-05	URG
ENSG00000278952			17.1085	0.790489	0.0106638	0.0572765	EEG
ENSG00000108786	HSD17B1	hydroxysteroid 17-beta dehydrogenase 1	30.9928	0.79024	0.00406724	0.0302073	URG
ENSG00000286658	LOC124901632	uncharacterized LOC124901632	40.0102	0.790012	0.0455969	0.147476	EEG
ENSG00000228065			35.3627	0.789938	0.0422116	0.140117	EEG
ENSG00000250863	LOC105374438	uncharacterized LOC105374438	26.2177	0.7894	0.0103268	0.0560961	EEG
ENSG00000187944	C2orf66	chromosome 2 open reading frame 66	26.7191	0.789032	0.000151813	0.0032006	URG
ENSG00000143891	GALM	galactose mutarotase	198.902	0.788955	6.72219e-05	0.001872	URG
ENSG00000155629	PIK3AP1	phosphoinositide-3-kinase adaptor protein 1	164.832	0.78884	0.0157784	0.0734502	EEG
ENSG00000198885	ITPRIPL1	ITPRIP like 1	53.1983	0.788616	0.000260549	0.00455128	URG
ENSG00000157303	SUSD3	sushi domain containing 3	55.1594	0.788444	0.0208552	0.0880137	EEG
ENSG00000154856	APCDD1	APC down-regulated 1	2253.47	0.788387	0.00113136	0.0125801	URG
ENSG00000289161	LOC100310756	uncharacterized LOC100310756	14.2172	0.788382	0.0177428	0.0792735	EEG
ENSG00000219186			17.687	0.788297	0.0247532	0.0992397	EEG
ENSG00000139146	SINHCAF	SIN3-HDAC complex associated factor	66.0712	0.788286	0.00300745	0.0249017	URG
ENSG00000019991	HGF	hepatocyte growth factor	378.395	0.788054	0.012447	0.0631246	EEG
ENSG00000163815	CLEC3B	C-type lectin domain family 3 member B	272.901	0.787959	0.0170535	0.0772448	EEG
ENSG00000286949			9.97869	0.787681	0.0152948	0.0720219	EEG
ENSG00000251429	AIDAP2	AIDA pseudogene 2	461.65	0.78734	0.077229	0.206991	EEG
ENSG00000168306	ACOX2	acyl-CoA oxidase 2	145.783	0.786735	0.000443292	0.00664335	URG
ENSG00000253686	LINC01484	long intergenic non-protein coding RNA 1484	86.1915	0.78668	0.000562101	0.00791186	URG
ENSG00000255328			11.936	0.786315	0.0406437	0.136613	EEG
ENSG00000232912			11.0915	0.785976	0.0503284	0.157321	EEG
ENSG00000256597	LINC02393	long intergenic non-protein coding RNA 2393	11.3409	0.785004	0.0325668	0.118268	EEG
ENSG00000168899	VAMP5	vesicle associated membrane protein 5	448.533	0.784743	0.00160121	0.0160562	URG
ENSG00000248159			14.6587	0.78472	0.0282366	0.107862	EEG
ENSG00000288778			15.5911	0.784415	0.0748053	0.202774	EEG
ENSG00000163406	SLC15A2	solute carrier family 15 member 2	1484.41	0.784223	0.000347263	0.00562163	URG
ENSG00000283897			10.3333	0.783899	0.0219069	0.0911904	EEG
ENSG00000241170			87.6182	0.783613	0.000662117	0.0088122	URG
ENSG00000185112	FAM43A	family with sequence similarity 43 member A	397.616	0.783331	1.0463e-07	2.17157e-05	URG
ENSG00000243927	MRPS6	mitochondrial ribosomal protein S6	1343.62	0.783206	2.08225e-05	0.00086527	URG
ENSG00000130429	ARPC1B	actin related protein 2/3 complex subunit 1B	55.636	0.783089	0.000630038	0.00856136	URG
ENSG00000186818	LILRB4	leukocyte immunoglobulin like receptor B4	136.376	0.782963	0.00781427	0.0466547	URG
ENSG00000235078			8.24661	0.782713	0.0323534	0.117782	EEG
ENSG00000223749			49.1656	0.782604	0.00386805	0.0292129	URG
ENSG00000228061			15.8471	0.782166	0.0266084	0.103663	EEG
ENSG00000163739	CXCL1	C-X-C motif chemokine ligand 1	118.171	0.78173	0.155589	0.328721	EEG
ENSG00000239961	LILRA4	leukocyte immunoglobulin like receptor A4	28.117	0.781508	0.138207	0.304788	EEG
ENSG00000145386	CCNA2	cyclin A2	177.48	0.781167	0.000855039	0.010413	URG
ENSG00000087589	CASS4	Cas scaffold protein family member 4	50.5628	0.781152	0.00354327	0.0276734	URG
ENSG00000251165	F11-AS1	F11 antisense RNA 1	21.6699	0.780881	0.0101679	0.0555074	EEG
ENSG00000074047	GLI2	GLI family zinc finger 2	96.3722	0.780355	0.0295655	0.111396	EEG
ENSG00000240898	RPL21P125	ribosomal protein L21 pseudogene 125	12.6053	0.780282	0.00200219	0.0186566	URG
ENSG00000278390	LOC101929140	uncharacterized LOC101929140	13.7628	0.780035	0.00260057	0.0224981	URG
ENSG00000116096	SPR	sepiapterin reductase	416.744	0.780013	6.01871e-06	0.000380493	URG
ENSG00000076716	GPC4	glypican 4	583.156	0.779909	5.57061e-05	0.00163187	URG
ENSG00000105227	PRX	periaxin	351.138	0.779395	0.000246024	0.00439747	URG
ENSG00000005243	COPZ2	COPI coat complex subunit zeta 2	179.436	0.779306	0.00081574	0.0100822	URG
ENSG00000290823			144.232	0.77915	0.00368938	0.0283898	URG
ENSG00000162909	CAPN2	calpain 2	4232.43	0.778956	4.31204e-06	0.000305032	URG
ENSG00000188647	PTAR1	protein prenyltransferase alpha subunit repeat containing 1	1557.62	0.778948	5.64535e-05	0.00164283	URG
ENSG00000236878	MTATP6P26	MT-ATP6 pseudogene 26	11.1399	0.778302	0.0158724	0.0736695	EEG
ENSG00000210156			179.198	0.777829	0.0193784	0.0838308	EEG
ENSG00000237863			54.5749	0.777279	0.00957243	0.0534501	EEG
ENSG00000243321	LINC01998	long intergenic non-protein coding RNA 1998	12.475	0.777163	0.0668412	0.188567	EEG
ENSG00000110900	TSPAN11	tetraspanin 11	328.38	0.77663	0.00183567	0.0175357	URG
ENSG00000133067	LGR6	leucine rich repeat containing G protein-coupled receptor 6	36.5988	0.776613	0.0430277	0.142048	EEG
ENSG00000121898	CPXM2	carboxypeptidase X, M14 family member 2	121.376	0.776576	0.00663404	0.0417713	URG
ENSG00000178115	GOLGA8Q	golgin A8 family member Q	10.0614	0.776293	0.0371864	0.128997	EEG
ENSG00000105289	TJP3	tight junction protein 3	77.7239	0.775956	0.00213151	0.0195061	URG
ENSG00000095917	TPSD1	tryptase delta 1	20.7986	0.77547	0.125542	0.286626	EEG
ENSG00000196091	MYBPC1	myosin binding protein C1	1669.01	0.775347	4.60885e-05	0.00145374	URG
ENSG00000235979			67.0305	0.775098	0.00246558	0.0216279	URG
ENSG00000287960	LOC105372268	uncharacterized LOC105372268	9.62968	0.775097	0.0443087	0.144766	EEG
ENSG00000184608	FAM167A-AS1	FAM167A antisense RNA 1	13.0154	0.774445	0.0221705	0.0920113	EEG
ENSG00000095585	BLNK	B cell linker	143.546	0.774215	0.00441047	0.0319494	URG
ENSG00000134830	C5AR2	complement C5a receptor 2	74.0043	0.77421	0.00353155	0.0276393	URG
ENSG00000251000			11.0533	0.774202	0.0265437	0.103539	EEG
ENSG00000226252			45.9798	0.774186	0.000742684	0.00949393	URG
ENSG00000137463	MGARP	mitochondria localized glutamic acid rich protein	62.2808	0.77395	0.000128866	0.0028493	URG
ENSG00000039068	CDH1	cadherin 1	137.788	0.772717	0.0182866	0.0809304	EEG
ENSG00000100979	PLTP	phospholipid transfer protein	1738.07	0.772387	0.00311368	0.0254461	URG
ENSG00000287859			13.8155	0.771913	0.0189244	0.0825244	EEG
ENSG00000289473			112.597	0.771898	2.54023e-05	0.000977012	URG
ENSG00000163762	TM4SF18	transmembrane 4 L six family member 18	308.62	0.771561	0.000124722	0.00279989	URG
ENSG00000137976	DNASE2B	deoxyribonuclease 2 beta	13.6348	0.770602	0.000695444	0.009107	URG
ENSG00000288787	LOC124909451	uncharacterized LOC124909451	11.1705	0.770264	0.0294522	0.111102	EEG
ENSG00000170345	FOS	Fos proto-oncogene, AP-1 transcription factor subunit	2652.19	0.770206	0.0279046	0.107085	EEG
ENSG00000018280	SLC11A1	solute carrier family 11 member 1	318.945	0.769598	0.0845771	0.220201	EEG
ENSG00000290554	ADCY10P1	ADCY10 pseudogene 1	188.508	0.769303	0.00346431	0.0272683	URG
ENSG00000186010	NDUFA13	NADH:ubiquinone oxidoreductase subunit A13	99.7246	0.769017	0.000260664	0.00455128	URG
ENSG00000102760	RGCC	regulator of cell cycle	2877.63	0.768954	0.00184288	0.0175817	URG
ENSG00000289523			23.6177	0.768398	0.0145516	0.0696247	EEG
ENSG00000081320	STK17B	serine/threonine kinase 17b	353.747	0.767475	0.00159074	0.0160093	URG
ENSG00000268027			19.426	0.767412	0.0378164	0.130136	EEG
ENSG00000104081	BMF	Bcl2 modifying factor	53.1124	0.767182	3.06515e-05	0.00109116	URG
ENSG00000272597			139.128	0.767125	0.00961427	0.0535886	EEG
ENSG00000115129	TP53I3	tumor protein p53 inducible protein 3	137.639	0.767089	0.000144513	0.00309755	URG
ENSG00000110324	IL10RA	interleukin 10 receptor subunit alpha	196.926	0.766658	0.00130844	0.0138927	URG
ENSG00000165309	ARMC3	armadillo repeat containing 3	73.6636	0.766652	2.42442e-05	0.000939036	URG
ENSG00000279858			28.7367	0.766161	0.00637542	0.040643	URG
ENSG00000272842			49.0069	0.765558	0.000484564	0.00714026	URG
ENSG00000260645			84.373	0.765536	4.26394e-05	0.00136944	URG
ENSG00000119681	LTBP2	latent transforming growth factor beta binding protein 2	343.382	0.765397	0.00292026	0.0243804	URG
ENSG00000130755	GMFG	glia maturation factor gamma	189.371	0.765278	0.000329607	0.00539535	URG
ENSG00000283608			11.95	0.764716	0.128091	0.290127	EEG
ENSG00000086730	LAT2	linker for activation of T cells family member 2	245.358	0.764494	0.00560891	0.0373136	URG
ENSG00000171940	ZNF217	zinc finger protein 217	203.565	0.764197	0.00090354	0.0107856	URG
ENSG00000154589	LY96	lymphocyte antigen 96	71.8482	0.764167	0.00685107	0.0425172	URG
ENSG00000106560	GIMAP2	GTPase, IMAP family member 2	88.3282	0.76405	0.000659824	0.00879233	URG
ENSG00000167994	RAB3IL1	RAB3A interacting protein like 1	323.308	0.763872	0.00012942	0.0028558	URG
ENSG00000113594	LIFR	LIF receptor subunit alpha	3214.01	0.763756	9.86094e-05	0.00241045	URG
ENSG00000003436	TFPI	tissue factor pathway inhibitor	146.035	0.763589	0.0134205	0.0663431	EEG
ENSG00000284747			23.3975	0.763507	0.00759954	0.0456859	URG
ENSG00000233639	PANTR1	POU3F3 adjacent non-coding transcript 1	804.794	0.763369	4.92436e-05	0.0015249	URG
ENSG00000289339			11.0069	0.762135	0.0256997	0.101434	EEG
ENSG00000115825	PRKD3	protein kinase D3	731.758	0.761942	1.10229e-06	0.000114389	URG
ENSG00000053918	KCNQ1	potassium voltage-gated channel subfamily Q member 1	52.0257	0.761741	0.0076209	0.0457837	URG
ENSG00000182118	FAM89A	family with sequence similarity 89 member A	293.442	0.760987	0.000189553	0.00369217	URG
ENSG00000104760	FGL1	fibrinogen like 1	46.108	0.760962	0.00702302	0.0433101	URG
ENSG00000214954	LRRC69	leucine rich repeat containing 69	21.8962	0.760861	0.00347933	0.0273278	URG
ENSG00000167664	TMIGD2	transmembrane and immunoglobulin domain containing 2	24.8904	0.76083	0.0113215	0.0593174	EEG
ENSG00000178882	RFLNA	refilin A	207.111	0.760618	0.00266062	0.0229005	URG
ENSG00000164849	GPR146	G protein-coupled receptor 146	68.8128	0.760613	0.00252838	0.0220382	URG
ENSG00000241679			23.403	0.760233	0.000306769	0.00514008	URG
ENSG00000272745			13.5864	0.76005	0.0189771	0.0827164	EEG
ENSG00000177721	ANXA2R	annexin A2 receptor	26.6655	0.760002	0.00475363	0.0336269	URG
ENSG00000100504	PYGL	glycogen phosphorylase L	387.348	0.759985	0.00335666	0.0266961	URG
ENSG00000100342	APOL1	apolipoprotein L1	365.743	0.759915	0.000804108	0.00999456	URG
ENSG00000115107	STEAP3	STEAP3 metalloreductase	129.26	0.759811	0.00181823	0.0174525	URG
ENSG00000204472	AIF1	allograft inflammatory factor 1	366.163	0.759723	0.0388951	0.132504	EEG
ENSG00000180422	LINC00304	long intergenic non-protein coding RNA 304	19.4843	0.75811	0.00695217	0.0430013	URG
ENSG00000289008			9.90069	0.757662	0.0902822	0.229972	EEG
ENSG00000184384	MAML2	mastermind like transcriptional coactivator 2	338.894	0.757414	0.000400197	0.00619108	URG
ENSG00000095970	TREM2	triggering receptor expressed on myeloid cells 2	194.268	0.757287	0.0144994	0.0694505	EEG
ENSG00000204516	MICB	MHC class I polypeptide-related sequence B	41.4454	0.757098	0.0012034	0.0131258	URG
ENSG00000101336	HCK	HCK proto-oncogene, Src family tyrosine kinase	163.466	0.757002	0.061399	0.178463	EEG
ENSG00000070731	ST6GALNAC2	ST6 N-acetylgalactosaminide alpha-2,6-sialyltransferase 2	8.31283	0.756977	0.150793	0.322615	EEG
ENSG00000287490			9.1581	0.756873	0.067609	0.189864	EEG
ENSG00000204531	POU5F1	POU class 5 homeobox 1	18.3916	0.756539	0.0144302	0.0692098	EEG
ENSG00000008226	DLEC1	DLEC1 cilia and flagella associated protein	80.3426	0.756449	0.00565345	0.0375309	URG
ENSG00000260923			12.958	0.756357	0.0181703	0.0805131	EEG
ENSG00000132002	DNAJB1	DnaJ heat shock protein family (Hsp40) member B1	4404.23	0.756334	0.000220538	0.00406352	URG
ENSG00000183160	TMEM119	transmembrane protein 119	172.276	0.756185	0.013833	0.0672687	EEG
ENSG00000175895	PLEKHF2	pleckstrin homology and FYVE domain containing 2	290.167	0.755113	1.52249e-07	2.88749e-05	URG
ENSG00000226803			45.6907	0.754514	0.000877173	0.0105857	URG
ENSG00000165185	KIAA1958	KIAA1958	587.261	0.754214	6.56329e-05	0.00183705	URG
ENSG00000110172	CHORDC1	cysteine and histidine rich domain containing 1	2390.16	0.753952	7.87239e-06	0.000453193	URG
ENSG00000139679	LPAR6	lysophosphatidic acid receptor 6	441.784	0.753837	0.000555221	0.00786027	URG
ENSG00000012779	ALOX5	arachidonate 5-lipoxygenase	179.227	0.753696	0.0179672	0.0799158	EEG
ENSG00000171522	PTGER4	prostaglandin E receptor 4	50.2048	0.75314	0.0259589	0.102127	EEG
ENSG00000118520	ARG1	arginase 1	26.3018	0.753059	0.00246476	0.0216279	URG
ENSG00000142910	TINAGL1	tubulointerstitial nephritis antigen like 1	648.282	0.753009	0.00508897	0.0352355	URG
ENSG00000148604	RGR	retinal G protein coupled receptor	455.801	0.752875	0.0697512	0.193778	EEG
ENSG00000111783	RFX4	regulatory factor X4	996.313	0.75232	0.003865	0.0291998	URG
ENSG00000100368	CSF2RB	colony stimulating factor 2 receptor subunit beta	52.0618	0.75225	0.0344444	0.122916	EEG
ENSG00000275180			76.0755	0.751839	0.000272709	0.00471003	URG
ENSG00000223552			18.1006	0.751836	0.0730402	0.199812	EEG
ENSG00000101608	MYL12A	myosin light chain 12A	1161.19	0.75167	0.000158851	0.00327221	URG
ENSG00000277969			80.3333	0.751457	4.96104e-05	0.00152785	URG
ENSG00000160233	LRRC3	leucine rich repeat containing 3	44.3157	0.750698	0.00427994	0.0312612	URG
ENSG00000269940			28.9191	0.750645	0.00363497	0.0280988	URG
ENSG00000185304	RGPD2	RANBP2 like and GRIP domain containing 2	13.6993	0.749899	0.0463693	0.149075	EEG
ENSG00000173040	EVC2	EvC ciliary complex subunit 2	41.1303	0.748277	0.0169277	0.0768173	EEG
ENSG00000196159	FAT4	FAT atypical cadherin 4	322.657	0.748111	0.00130213	0.0138347	URG
ENSG00000164292	RHOBTB3	Rho related BTB domain containing 3	4297.13	0.747543	0.00112339	0.0125328	URG
ENSG00000135077	HAVCR2	hepatitis A virus cellular receptor 2	242.336	0.747531	0.00193155	0.0181754	URG
ENSG00000179564	LSMEM2	leucine rich single-pass membrane protein 2	39.1388	0.747276	0.0413548	0.138122	EEG
ENSG00000163629	PTPN13	protein tyrosine phosphatase non-receptor type 13	1560.93	0.747249	2.25197e-05	0.000904074	URG
ENSG00000264539	MIR548AR	microRNA 548ar	10.1652	0.746355	0.0406777	0.136648	EEG
ENSG00000151491	EPS8	epidermal growth factor receptor pathway substrate 8	982.213	0.746172	0.000478701	0.00707757	URG
ENSG00000100234	TIMP3	TIMP metallopeptidase inhibitor 3	4573.94	0.746085	0.00142049	0.0147693	URG
ENSG00000051620	HEBP2	heme binding protein 2	630.192	0.745307	9.52635e-06	0.000525951	URG
ENSG00000164199	ADGRV1	adhesion G protein-coupled receptor V1	2931.7	0.745173	0.00644648	0.0409419	URG
ENSG00000275329			15.8752	0.744783	0.012804	0.0645185	EEG
ENSG00000187045	TMPRSS6	transmembrane serine protease 6	11.4057	0.744184	0.0987985	0.244056	EEG
ENSG00000188487	INSC	INSC spindle orientation adaptor protein	14.686	0.744158	0.0353786	0.125073	EEG
ENSG00000151012	SLC7A11	solute carrier family 7 member 11	1889.06	0.744099	0.00751281	0.0453822	URG
ENSG00000087903	RFX2	regulatory factor X2	387.572	0.743752	0.000323878	0.00534689	URG
ENSG00000106404	CLDN15	claudin 15	309.561	0.743502	0.00337479	0.0267744	URG
ENSG00000236753	MKLN1-AS	MKLN1 antisense RNA	237.19	0.743492	3.2631e-08	9.20361e-06	URG
ENSG00000213401	MAGEA12	MAGE family member A12	9.59471	0.743229	0.0198294	0.0850794	EEG
ENSG00000172123	SLFN12	schlafen family member 12	36.7338	0.742911	0.0106408	0.0571666	EEG
ENSG00000149257	SERPINH1	serpin family H member 1	566.572	0.742881	0.0182988	0.0809682	EEG
ENSG00000207425			39.1749	0.742846	0.00673328	0.0420547	URG
ENSG00000183439	TRIM61	tripartite motif containing 61	25.1534	0.742415	0.00200066	0.0186502	URG
ENSG00000135604	STX11	syntaxin 11	32.5745	0.742168	0.0405115	0.136361	EEG
ENSG00000010704	HFE	homeostatic iron regulator	101.596	0.742135	0.00740444	0.0448965	URG
ENSG00000253988			19.4787	0.742122	0.0495512	0.155955	EEG
ENSG00000060138	YBX3	Y-box binding protein 3	1195.42	0.741929	0.064593	0.184488	EEG
ENSG00000157322	CLEC18A	C-type lectin domain family 18 member A	18.9215	0.740814	0.0418549	0.139263	EEG
ENSG00000054219	LY75	lymphocyte antigen 75	74.2215	0.740722	0.00321914	0.0260576	URG
ENSG00000204420	MPIG6B	megakaryocyte and platelet inhibitory receptor G6b	8.58314	0.740699	0.0572689	0.170527	EEG
ENSG00000166482	MFAP4	microfibril associated protein 4	282.011	0.740524	0.144955	0.31491	EEG
ENSG00000288896			11.2242	0.740403	0.037097	0.12887	EEG
ENSG00000269952			25.1237	0.740254	0.0578045	0.171504	EEG
ENSG00000107438	PDLIM1	PDZ and LIM domain 1	336.606	0.739992	0.0990097	0.244359	EEG
ENSG00000154898			103.267	0.739539	0.0385121	0.131665	EEG
ENSG00000231023	LINC00326	long intergenic non-protein coding RNA 326	60.1712	0.739333	0.0204949	0.0868761	EEG
ENSG00000140839	CLEC18B	C-type lectin domain family 18 member B	73.482	0.738657	0.000750215	0.0095403	URG
ENSG00000260698			25.309	0.737896	0.00673393	0.0420547	URG
ENSG00000205853	RFPL3S	RFPL3 antisense	31.3661	0.737737	0.00455077	0.032622	URG
ENSG00000258811			16.6274	0.737661	0.0265596	0.103571	EEG
ENSG00000279803			13.2672	0.737063	0.0897113	0.229074	EEG
ENSG00000184678	H2BC21	H2B clustered histone 21	810.41	0.737001	0.00106664	0.0120575	URG
ENSG00000107317	PTGDS	prostaglandin D2 synthase	8323.84	0.73696	0.0117984	0.0610167	EEG
ENSG00000234511	C5orf58	chromosome 5 open reading frame 58	10.8986	0.736484	0.0553091	0.166734	EEG
ENSG00000158169	FANCC	FA complementation group C	215.691	0.736386	2.93861e-06	0.00022684	URG
ENSG00000210194			387.564	0.736368	0.0171689	0.0776396	EEG
ENSG00000147174	GCNA	germ cell nuclear acidic peptidase	226.43	0.736015	0.000303579	0.00509439	URG
ENSG00000271653			61.0211	0.735621	0.02832	0.108035	EEG
ENSG00000088826	SMOX	spermine oxidase	1645.47	0.735605	0.000249161	0.00442823	URG
ENSG00000214274	ANG	angiogenin	29.6515	0.735472	0.024339	0.0981404	EEG
ENSG00000107984	DKK1	dickkopf WNT signaling pathway inhibitor 1	56.2623	0.735132	0.00024939	0.00442823	URG
ENSG00000181449	SOX2	SRY-box transcription factor 2	3087.75	0.734944	0.00017661	0.00352579	URG
ENSG00000228547			11.5555	0.734193	0.04408	0.144215	EEG
ENSG00000268001	CARD8-AS1	CARD8 antisense RNA 1	40.7721	0.734031	0.001331	0.014105	URG
ENSG00000064666	CNN2	calponin 2	142.349	0.732864	0.0172627	0.0779354	EEG
ENSG00000220749	RPL21P28	ribosomal protein L21 pseudogene 28	63.8872	0.732744	0.0268934	0.10457	EEG
ENSG00000038427	VCAN	versican	1716.78	0.732409	0.000242336	0.00435571	URG
ENSG00000136630	HLX	H2.0 like homeobox	33.6826	0.732199	0.00397457	0.029762	URG
ENSG00000268707			21.1737	0.732196	0.0952085	0.238292	EEG
ENSG00000251050			38.2689	0.731921	0.0114786	0.0598521	EEG
ENSG00000113140	SPARC	secreted protein acidic and cysteine rich	9693.13	0.731538	8.51245e-05	0.00218268	URG
ENSG00000079215	SLC1A3	solute carrier family 1 member 3	29863.3	0.731421	0.00650222	0.0412007	URG
ENSG00000125730	C3	complement C3	2504.6	0.731421	0.0641082	0.183763	EEG
ENSG00000049449	RCN1	reticulocalbin 1	1199.01	0.731377	8.95667e-05	0.00225712	URG
ENSG00000161921	CXCL16	C-X-C motif chemokine ligand 16	391.177	0.731302	0.00054915	0.00780446	URG
ENSG00000169908	TM4SF1	transmembrane 4 L six family member 1	1178.14	0.730858	0.0110109	0.058371	EEG
ENSG00000167850	CD300C	CD300c molecule	13.3365	0.730839	0.113156	0.267709	EEG
ENSG00000280660			28.5804	0.730765	0.108063	0.25954	EEG
ENSG00000290043			24.7661	0.730739	0.0143258	0.0689091	EEG
ENSG00000166278	C2	complement C2	87.3386	0.730637	0.00922377	0.0522459	EEG
ENSG00000286904			46.0453	0.72911	0.00330908	0.0265156	URG
ENSG00000171236	LRG1	leucine rich alpha-2-glycoprotein 1	23.017	0.729103	0.150712	0.322548	EEG
ENSG00000166263	STXBP4	syntaxin binding protein 4	191.13	0.728833	9.23632e-05	0.00230464	URG
ENSG00000287971			23.9286	0.728546	0.0707298	0.195323	EEG
ENSG00000106538	RARRES2	retinoic acid receptor responder 2	614.597	0.728525	0.00135825	0.0143111	URG
ENSG00000232803	SLCO4A1-AS1	SLCO4A1 antisense RNA 1	23.149	0.728416	0.120024	0.278125	EEG
ENSG00000187513	GJA4	gap junction protein alpha 4	177.096	0.728181	0.0363557	0.127057	EEG
ENSG00000213071			14.3229	0.728068	0.0555025	0.167085	EEG
ENSG00000149201	CCDC81	coiled-coil domain containing 81	39.7686	0.72792	0.000739733	0.0094617	URG
ENSG00000236304			18.936	0.727793	0.14793	0.318909	EEG
ENSG00000205730	ITPRIPL2	ITPRIP like 2	179.986	0.727297	0.00725728	0.0442762	URG
ENSG00000092969	TGFB2	transforming growth factor beta 2	569.818	0.727025	0.0186366	0.0817721	EEG
ENSG00000102265	TIMP1	TIMP metallopeptidase inhibitor 1	728.948	0.726981	0.0844211	0.219934	EEG
ENSG00000229453	SPINK8	serine peptidase inhibitor Kazal type 8 (putative)	11.1585	0.726222	0.0613993	0.178463	EEG
ENSG00000181104	F2R	coagulation factor II thrombin receptor	110.107	0.725913	0.00118684	0.0130033	URG
ENSG00000176601	MAP3K19	mitogen-activated protein kinase kinase kinase 19	13.931	0.725903	0.076862	0.206417	EEG
ENSG00000266256	LINC00908	long intergenic non-protein coding RNA 908	29.2028	0.725901	0.000831687	0.0101934	URG
ENSG00000198157	HMGN5	high mobility group nucleosome binding domain 5	420.503	0.72521	5.17557e-08	1.35551e-05	URG
ENSG00000143772	ITPKB	inositol-trisphosphate 3-kinase B	5963.5	0.724743	0.00711734	0.0437469	URG
ENSG00000169836	TACR3	tachykinin receptor 3	36.4919	0.724599	0.00847432	0.0492379	URG
ENSG00000278052			13.9784	0.723865	0.0389019	0.132504	EEG
ENSG00000154080	CHST9	carbohydrate sulfotransferase 9	62.7611	0.723638	0.00094466	0.011127	URG
ENSG00000197471	SPN	sialophorin	42.8283	0.723308	0.0161675	0.0745359	EEG
ENSG00000144214	LYG1	lysozyme g1	45.389	0.722967	0.00178728	0.0172654	URG
ENSG00000183888	SRARP	steroid receptor associated and regulated protein	141.941	0.722696	0.00135351	0.0142812	URG
ENSG00000111961	SASH1	SAM and SH3 domain containing 1	3723.72	0.722572	0.000109803	0.00258747	URG
ENSG00000290911	LOC101928764	coiled-coil domain-containing protein 144B	69.0728	0.722206	0.000347147	0.00562163	URG
ENSG00000223865	HLA-DPB1	major histocompatibility complex, class II, DP beta 1	676.402	0.722121	0.00363831	0.0281049	URG
ENSG00000100625	SIX4	SIX homeobox 4	115.656	0.721994	0.000320841	0.00532316	URG
ENSG00000107159	CA9	carbonic anhydrase 9	15.0545	0.721946	0.0238212	0.0967395	EEG
ENSG00000116117	PARD3B	par-3 family cell polarity regulator beta	308.013	0.721926	0.00447557	0.0322378	URG
ENSG00000197629	MPEG1	macrophage expressed 1	90.9751	0.721678	0.0324129	0.117923	EEG
ENSG00000007372	PAX6	paired box 6	546.65	0.721271	0.0198428	0.0850794	EEG
ENSG00000031081	ARHGAP31	Rho GTPase activating protein 31	855.723	0.721248	0.000896796	0.0107334	URG
ENSG00000288177			19.2215	0.721041	0.0127965	0.0644957	EEG
ENSG00000110719	TCIRG1	T cell immune regulator 1, ATPase H+ transporting V0 subunit a3	444.571	0.721025	0.00098976	0.0114303	URG
ENSG00000112414	ADGRG6	adhesion G protein-coupled receptor G6	124.595	0.720838	0.00856597	0.0496601	URG
ENSG00000198464	ZNF480	zinc finger protein 480	218.016	0.72071	4.5281e-07	6.11154e-05	URG
ENSG00000176236	RPP38-DT	RPP38 divergent transcript	41.2902	0.720438	0.000298575	0.00504118	URG
ENSG00000144802	NFKBIZ	NFKB inhibitor zeta	254.569	0.720254	0.000929538	0.0110005	URG
ENSG00000285755			21.3404	0.719722	0.0126935	0.0641084	EEG
ENSG00000285908			21.0787	0.719155	0.137336	0.303499	EEG
ENSG00000123901	GPR83	G protein-coupled receptor 83	501.376	0.719103	5.96522e-05	0.00170656	URG
ENSG00000253642			37.4232	0.71861	0.00954365	0.0533572	EEG
ENSG00000229205	LINC00200	long intergenic non-protein coding RNA 200	16.7324	0.717934	0.0358975	0.126094	EEG
ENSG00000173926	MARCHF3	membrane associated ring-CH-type finger 3	127.044	0.717382	0.00300298	0.0248835	URG
ENSG00000290418	TPTEP1	TPTE pseudogene 1	230.173	0.717278	0.00884598	0.0507598	EEG
ENSG00000006453	BAIAP2L1	BAR/IMD domain containing adaptor protein 2 like 1	52.8753	0.716839	0.00182853	0.0175016	URG
ENSG00000184500	PROS1	protein S	481.612	0.716503	3.64424e-05	0.00122965	URG
ENSG00000152804	HHEX	hematopoietically expressed homeobox	121.857	0.716294	0.00069832	0.00912837	URG
ENSG00000113732	ATP6V0E1	ATPase H+ transporting V0 subunit e1	1431.03	0.716008	0.000329287	0.00539535	URG
ENSG00000198930	CSAG1	chondrosarcoma associated gene 1	20.3044	0.715846	0.0136506	0.0667957	EEG
ENSG00000274565			15.8207	0.715688	0.0445281	0.145258	EEG
ENSG00000136997	MYC	MYC proto-oncogene, bHLH transcription factor	135.444	0.71558	0.00297325	0.0247209	URG
ENSG00000095739	BAMBI	BMP and activin membrane bound inhibitor	437.404	0.715483	0.00221241	0.0200301	URG
ENSG00000141232	TOB1	transducer of ERBB2, 1	1611.61	0.715472	3.71472e-05	0.00124769	URG
ENSG00000047648	ARHGAP6	Rho GTPase activating protein 6	212.152	0.714998	1.42066e-05	0.000661329	URG
ENSG00000135736	CCDC102A	coiled-coil domain containing 102A	73.8057	0.714495	0.00338454	0.0268131	URG
ENSG00000142512	SIGLEC10	sialic acid binding Ig like lectin 10	146.682	0.714303	0.0260558	0.102286	EEG
ENSG00000130222	GADD45G	growth arrest and DNA damage inducible gamma	381.589	0.713676	0.0154762	0.0726343	EEG
ENSG00000174963	ZIC4	Zic family member 4	276.368	0.713273	0.00932883	0.0525304	EEG
ENSG00000143545	RAB13	RAB13, member RAS oncogene family	185.654	0.712893	0.00480804	0.0338811	URG
ENSG00000172116	CD8B	CD8 subunit beta	8.74223	0.712765	0.0953517	0.238461	EEG
ENSG00000163623	NKX6-1	NK6 homeobox 1	22.6445	0.712611	0.00412986	0.0304889	URG
ENSG00000272240			37.281	0.712078	0.00423456	0.0310018	URG
ENSG00000157240	FZD1	frizzled class receptor 1	400.983	0.712021	0.000123006	0.00277838	URG
ENSG00000168421	RHOH	ras homolog family member H	9.51522	0.711709	0.0920252	0.232868	EEG
ENSG00000250569	NTAN1P2	N-terminal asparagine amidase pseudogene 2	10.7737	0.71134	0.0375964	0.129674	EEG
ENSG00000135898	GPR55	G protein-coupled receptor 55	77.5466	0.711259	0.00667641	0.0418942	URG
ENSG00000179299	NSUN7	NOP2/Sun RNA methyltransferase family member 7	25.0253	0.711093	0.0150653	0.0712612	EEG
ENSG00000287721			12.4601	0.710875	0.0643729	0.184138	EEG
ENSG00000136999	CCN3	cellular communication network factor 3	1152.38	0.710231	0.0131902	0.0656227	EEG
ENSG00000150722	PPP1R1C	protein phosphatase 1 regulatory inhibitor subunit 1C	48.0385	0.710066	0.00113335	0.0125801	URG
ENSG00000104324	CPQ	carboxypeptidase Q	723.962	0.710048	0.00019042	0.00370075	URG
ENSG00000249502			24.7876	0.709781	0.0295323	0.111328	EEG
ENSG00000146477	SLC22A3	solute carrier family 22 member 3	156.473	0.709671	0.0415302	0.13863	EEG
ENSG00000011426	ANLN	anillin, actin binding protein	3622.32	0.70964	0.0591164	0.173979	EEG
ENSG00000166592	RRAD	RRAD, Ras related glycolysis inhibitor and calcium channel regulator	89.8133	0.709426	0.0238621	0.0968394	EEG
ENSG00000213445	SIPA1	signal-induced proliferation-associated 1	646.418	0.709244	0.000189591	0.00369217	URG
ENSG00000184371	CSF1	colony stimulating factor 1	760.572	0.709104	0.00614758	0.0396036	URG
ENSG00000108622	ICAM2	intercellular adhesion molecule 2	183.151	0.708577	0.00376329	0.0287374	URG
ENSG00000172380	GNG12	G protein subunit gamma 12	858.664	0.708413	0.00178775	0.0172654	URG
ENSG00000198805	PNP	purine nucleoside phosphorylase	376.563	0.708035	0.00199321	0.0186044	URG
ENSG00000278997			16.7487	0.707951	0.0201888	0.0860594	EEG
ENSG00000158467	AHCYL2	adenosylhomocysteinase like 2	3389.37	0.70784	5.49158e-05	0.0016195	URG
ENSG00000230002	ALMS1-IT1	ALMS1 intronic transcript 1	15.0991	0.70772	0.04347	0.142929	EEG
ENSG00000117281	CD160	CD160 molecule	13.1895	0.707686	0.0421595	0.140065	EEG
ENSG00000108379	WNT3	Wnt family member 3	499.935	0.707506	1.13445e-05	0.00057907	URG
ENSG00000176014	TUBB6	tubulin beta 6 class V	332.823	0.706931	0.0283164	0.108035	EEG
ENSG00000227063			203.974	0.706459	0.0158862	0.0737158	EEG
ENSG00000239569			103.981	0.706034	0.000337792	0.00549661	URG
ENSG00000118707	TGIF2	TGFB induced factor homeobox 2	113.523	0.705812	0.000503991	0.00734778	URG
ENSG00000166265	CYYR1	cysteine and tyrosine rich 1	346.087	0.704818	0.000323325	0.00534689	URG
ENSG00000205129	C4orf47	chromosome 4 open reading frame 47	82.9386	0.704794	0.000749206	0.00953694	URG
ENSG00000205456	TP53TG3D	TP53 target 3D	19.345	0.704234	0.0701594	0.194345	EEG
ENSG00000265107	GJA5	gap junction protein alpha 5	90.0258	0.703978	0.124624	0.285339	EEG
ENSG00000269356			8.86508	0.703856	0.0409346	0.137262	EEG
ENSG00000107738	VSIR	V-set immunoregulatory receptor	1721.57	0.703777	0.00574542	0.0379919	URG
ENSG00000170425	ADORA2B	adenosine A2b receptor	276.475	0.703644	0.00820015	0.0482721	URG
ENSG00000187690	EZHIP	EZH inhibitory protein	13.2878	0.703638	0.0241889	0.0976252	EEG
ENSG00000151715	TMEM45B	transmembrane protein 45B	36.1444	0.703491	0.011174	0.0588951	EEG
ENSG00000279398			18.5486	0.70338	0.0146317	0.0698865	EEG
ENSG00000104518	GSDMD	gasdermin D	454.12	0.702639	0.00191228	0.0180481	URG
ENSG00000217648	PARLP2	PARL pseudogene 2	73.9928	0.702513	0.000336947	0.00548692	URG
ENSG00000138119	MYOF	myoferlin	413.087	0.702224	0.0149796	0.0709475	EEG
ENSG00000238072			9.04123	0.702174	0.0447482	0.145722	EEG
ENSG00000164867	NOS3	nitric oxide synthase 3	330.929	0.701867	0.0222138	0.0921214	EEG
ENSG00000285770			19.7961	0.701861	0.0238305	0.0967469	EEG
ENSG00000148848	ADAM12	ADAM metallopeptidase domain 12	120.458	0.701806	0.0123542	0.062818	EEG
ENSG00000120594	PLXDC2	plexin domain containing 2	1344.08	0.701392	1.53054e-06	0.000142677	URG
ENSG00000173039	RELA	RELA proto-oncogene, NF-kB subunit	1408.04	0.701243	0.000244191	0.00437579	URG
ENSG00000186150	UBL4B	ubiquitin like 4B	19.1189	0.700961	0.163585	0.340169	EEG
ENSG00000171223	JUNB	JunB proto-oncogene, AP-1 transcription factor subunit	2193.44	0.700759	0.00805093	0.0477028	URG
ENSG00000166035	LIPC	lipase C, hepatic type	43.3241	0.699645	0.00267598	0.0229718	URG
ENSG00000203999	LINC01270	long intergenic non-protein coding RNA 1270	21.8178	0.699604	0.00767033	0.0459802	URG
ENSG00000291173	CASP4LP	caspase 4 like, pseudogene	21.1365	0.699424	0.00983811	0.0543679	EEG
ENSG00000115325	DOK1	docking protein 1	174.369	0.699292	0.0003839	0.00601922	URG
ENSG00000260179			11.8926	0.699252	0.0464014	0.149098	EEG
ENSG00000279265			16.7129	0.69918	0.013011	0.0650695	EEG
ENSG00000254319	LINC03021	long intergenic non-protein coding RNA 3021	25.0204	0.698938	0.00567124	0.0376031	URG
ENSG00000267064	UXT-AS1	UXT antisense RNA 1	57.3	0.698838	0.000254816	0.00448835	URG
ENSG00000104611	SH2D4A	SH2 domain containing 4A	47.9347	0.698779	0.00157511	0.0158956	URG
ENSG00000111181	SLC6A12	solute carrier family 6 member 12	1023.46	0.698499	7.25747e-05	0.0019567	URG
ENSG00000148175	STOM	stomatin	4360.88	0.697996	0.00450923	0.0323885	URG
ENSG00000285777	ANKRD45	ankyrin repeat domain 45	20.1151	0.697937	0.00744485	0.0450954	URG
ENSG00000224153	LINC02054	long intergenic non-protein coding RNA 2054	39.8312	0.697853	0.0127825	0.0644545	EEG
ENSG00000119139	TJP2	tight junction protein 2	66.1242	0.697708	0.0601716	0.176198	EEG
ENSG00000155380	SLC16A1	solute carrier family 16 member 1	2395.94	0.69766	0.005653	0.0375309	URG
ENSG00000026103	FAS	Fas cell surface death receptor	363.56	0.69654	0.00285894	0.0239789	URG
ENSG00000142961	MOB3C	MOB kinase activator 3C	400.76	0.696516	6.86115e-05	0.00189868	URG
ENSG00000131724	IL13RA1	interleukin 13 receptor subunit alpha 1	846.818	0.696398	0.00361929	0.0280269	URG
ENSG00000273183			22.1244	0.696377	0.00802375	0.047593	URG
ENSG00000107611	CUBN	cubilin	147.307	0.696301	0.00411995	0.0304362	URG
ENSG00000177234	LINC01561	long intergenic non-protein coding RNA 1561	95.7172	0.696143	0.00576801	0.0380498	URG
ENSG00000087253	LPCAT2	lysophosphatidylcholine acyltransferase 2	457.071	0.696141	0.000800807	0.00996479	URG
ENSG00000291147			34.9624	0.695705	0.00713565	0.0438381	URG
ENSG00000188133	TMEM215	transmembrane protein 215	32.4135	0.695106	0.0368923	0.128382	EEG
ENSG00000165959	CLMN	calmin	1878.77	0.693903	0.0132882	0.0658869	EEG
ENSG00000138346	DNA2	DNA replication helicase/nuclease 2	244.386	0.69321	0.000210027	0.00394248	URG
ENSG00000200170			13.7204	0.693161	0.020976	0.088462	EEG
ENSG00000099875	MKNK2	MAPK interacting serine/threonine kinase 2	2306.15	0.692915	0.000138353	0.00299854	URG
ENSG00000203855			11.4372	0.692787	0.226585	0.418089	EEG
ENSG00000227755			10.8664	0.692514	0.0383254	0.131291	EEG
ENSG00000186951	PPARA	peroxisome proliferator activated receptor alpha	798.821	0.692154	0.000923839	0.0109684	URG
ENSG00000269318			27.9985	0.691966	0.00147872	0.0151805	URG
ENSG00000163565	IFI16	interferon gamma inducible protein 16	672.33	0.691948	0.00168029	0.0165398	URG
ENSG00000230537			38.4539	0.69177	0.00096448	0.0112368	URG
ENSG00000261526			135.267	0.690821	1.17743e-05	0.000588717	URG
ENSG00000128274	A4GALT	alpha 1,4-galactosyltransferase (P blood group)	198.607	0.690807	0.0197552	0.0848692	EEG
ENSG00000214226	C17orf67	chromosome 17 open reading frame 67	91.2025	0.690761	1.98154e-05	0.000838345	URG
ENSG00000265590	CFAP298-TCP10L	CFAP298-TCP10L readthrough	108.714	0.690684	9.03308e-05	0.00227211	URG
ENSG00000105483	CARD8	caspase recruitment domain family member 8	585.367	0.690611	0.000139543	0.00301567	URG
ENSG00000272755			24.5439	0.689402	0.11927	0.276985	EEG
ENSG00000273483			68.2697	0.689093	0.012827	0.064546	EEG
ENSG00000142765	SYTL1	synaptotagmin like 1	57.3108	0.688956	0.00269136	0.0230478	URG
ENSG00000067066	SP100	SP100 nuclear antigen	420.685	0.688738	0.00135418	0.0142812	URG
ENSG00000231252	LOC101926964	uncharacterized LOC101926964	43.1757	0.688626	0.0116752	0.0605218	EEG
ENSG00000100852	ARHGAP5	Rho GTPase activating protein 5	1844.53	0.688432	0.000300048	0.00505792	URG
ENSG00000284237			36.3943	0.688427	0.00128621	0.0137505	URG
ENSG00000286979			13.2606	0.688407	0.027054	0.104998	EEG
ENSG00000260337			22.6563	0.688199	0.0443212	0.144772	EEG
ENSG00000265702	LOC105371855	uncharacterized LOC105371855	18.8444	0.687596	0.0174198	0.0784033	EEG
ENSG00000279555			16.5442	0.687431	0.0644768	0.184291	EEG
ENSG00000127993	RBM48	RNA binding motif protein 48	1472.88	0.687335	1.12242e-05	0.000576944	URG
ENSG00000161653	NAGS	N-acetylglutamate synthase	53.6766	0.687283	0.000222994	0.00409847	URG
ENSG00000168852			8.57101	0.687282	0.0509946	0.158749	EEG
ENSG00000215452			21.2432	0.687065	0.0500472	0.156821	EEG
ENSG00000168060	NAALADL1	N-acetylated alpha-linked acidic dipeptidase like 1	48.9487	0.686824	0.00714294	0.043853	URG
ENSG00000286625			13.7719	0.68637	0.128241	0.290265	EEG
ENSG00000188305	PEAK3	PEAK family member 3	15.6362	0.686331	0.0432637	0.142474	EEG
ENSG00000173451	THAP2	THAP domain containing 2	477.404	0.686305	1.43732e-05	0.000664308	URG
ENSG00000279205			14.8938	0.685652	0.0761082	0.205229	EEG
ENSG00000289410			15.9478	0.68538	0.00505837	0.0351054	URG
ENSG00000175894	TSPEAR	thrombospondin type laminin G domain and EAR repeats	8.87936	0.684381	0.0555374	0.167144	EEG
ENSG00000267480			9.87741	0.68422	0.0529489	0.162528	EEG
ENSG00000101955	SRPX	sushi repeat containing protein X-linked	150.591	0.684094	0.0389515	0.132611	EEG
ENSG00000279518			159.038	0.683964	0.000563287	0.00792347	URG
ENSG00000185591	SP1	Sp1 transcription factor	1212.46	0.683961	0.000116085	0.00266305	URG
ENSG00000270659			49.9482	0.683337	9.03682e-05	0.00227211	URG
ENSG00000261051			25.8678	0.683247	0.0070283	0.0433238	URG
ENSG00000197744			28.3799	0.683184	0.0624248	0.180169	EEG
ENSG00000233122	CTAGE7P	CTAGE family member 7, pseudogene	25.6757	0.683163	0.0166631	0.0759925	EEG
ENSG00000233237	LINC00472	long intergenic non-protein coding RNA 472	390.985	0.68299	0.000340161	0.00552698	URG
ENSG00000289154			21.1503	0.682817	0.0152831	0.0719915	EEG
ENSG00000273173	SNURF	SNRPN upstream open reading frame	22.6171	0.682711	0.00123227	0.0133593	URG
ENSG00000290924			38.5793	0.681308	0.00461952	0.0329324	URG
ENSG00000238390	LOC124900469	small nucleolar RNA SNORA81	9.8003	0.680904	0.133902	0.298345	EEG
ENSG00000237667	LINC01115	long intergenic non-protein coding RNA 1115	47.3626	0.680622	0.184536	0.366871	EEG
ENSG00000232934			97.215	0.680569	0.000150077	0.00318366	URG
ENSG00000165507	DEPP1	DEPP autophagy regulator 1	1704.01	0.680545	0.117675	0.274913	EEG
ENSG00000176714	CCDC121	coiled-coil domain containing 121	166.166	0.680425	1.42486e-05	0.000661329	URG
ENSG00000101871	MID1	midline 1	407.726	0.680398	0.000523074	0.0075559	URG
ENSG00000289993			30.51	0.680083	0.0113623	0.0594405	EEG
ENSG00000276445			81.3255	0.679953	0.00591288	0.0386934	URG
ENSG00000110848	CD69	CD69 molecule	28.0686	0.679736	0.0507795	0.158304	EEG
ENSG00000136371	MTHFS	methenyltetrahydrofolate synthetase	53.5045	0.679292	0.000556235	0.00786956	URG
ENSG00000139574	NPFF	neuropeptide FF-amide peptide precursor	58.716	0.679151	0.0176252	0.0789725	EEG
ENSG00000086159	AQP6	aquaporin 6	74.3444	0.678692	0.00134102	0.0141907	URG
ENSG00000224307			28.9463	0.678139	0.0240858	0.0973342	EEG
ENSG00000232739			12.2194	0.67792	0.0549397	0.166226	EEG
ENSG00000170122	FOXD4	forkhead box D4	38.433	0.67774	0.00442695	0.032021	URG
ENSG00000184574	LPAR5	lysophosphatidic acid receptor 5	115.446	0.676811	0.026006	0.102221	EEG
ENSG00000247134	LOC105379362	uncharacterized LOC105379362	27.8671	0.676488	0.00276293	0.0234494	URG
ENSG00000172037	LAMB2	laminin subunit beta 2	1783.05	0.676248	0.00378204	0.0288179	URG
ENSG00000164938	TP53INP1	tumor protein p53 inducible nuclear protein 1	416.636	0.675035	0.000369524	0.00586969	URG
ENSG00000112761	CCN6	cellular communication network factor 6	22.622	0.674958	0.0107456	0.0574633	EEG
ENSG00000178695	KCTD12	potassium channel tetramerization domain containing 12	2938.65	0.674893	2.92182e-05	0.0010645	URG
ENSG00000184988	TMEM106A	transmembrane protein 106A	49.9768	0.674703	0.0291668	0.110385	EEG
ENSG00000247287			26.0545	0.674669	0.00642777	0.0408568	URG
ENSG00000125347	IRF1	interferon regulatory factor 1	205.375	0.674275	0.00118858	0.0130093	URG
ENSG00000230333			10.2853	0.673716	0.0413866	0.138207	EEG
ENSG00000125731	SH2D3A	SH2 domain containing 3A	11.0176	0.673565	0.0951868	0.238288	EEG
ENSG00000272288	ILRUN-AS1	ILRUN antisense RNA 1	70.0789	0.67342	0.00274148	0.0233408	URG
ENSG00000123610	TNFAIP6	TNF alpha induced protein 6	54.265	0.673268	0.0256651	0.101388	EEG
ENSG00000123427	EEF1AKMT3	EEF1A lysine methyltransferase 3	105.77	0.67323	0.000658696	0.00879233	URG
ENSG00000092531	SNAP23	synaptosome associated protein 23	267.344	0.673103	4.6729e-05	0.00146863	URG
ENSG00000234690	EPCAM-DT	EPCAM divergent transcript	40.0585	0.672803	0.0139623	0.067763	EEG
ENSG00000253730			20.682	0.67241	0.00676596	0.0421823	URG
ENSG00000105519	CAPS	calcyphosine	449.801	0.672296	0.0033012	0.0265156	URG
ENSG00000125910	S1PR4	sphingosine-1-phosphate receptor 4	18.1689	0.672252	0.0254717	0.100951	EEG
ENSG00000183476	SH2D7	SH2 domain containing 7	19.8305	0.671646	0.0729126	0.199625	EEG
ENSG00000106034	CPED1	cadherin like and PC-esterase domain containing 1	132.288	0.671589	0.118949	0.276778	EEG
ENSG00000102218	RP2	RP2 activator of ARL3 GTPase	159.884	0.671435	0.000173608	0.00348166	URG
ENSG00000140931	CMTM3	CKLF like MARVEL transmembrane domain containing 3	206.779	0.671217	0.000814639	0.0100822	URG
ENSG00000247982	LINC00926	long intergenic non-protein coding RNA 926	95.3805	0.670673	0.00404562	0.0300993	URG
ENSG00000102287	GABRE	gamma-aminobutyric acid type A receptor subunit epsilon	209.587	0.670646	0.0737368	0.200768	EEG
ENSG00000103995	CEP152	centrosomal protein 152	128.312	0.670253	0.000410215	0.00627515	URG
ENSG00000162924	REL	REL proto-oncogene, NF-kB subunit	91.8997	0.67024	0.00526785	0.0359468	URG
ENSG00000198075	SULT1C4	sulfotransferase family 1C member 4	443.831	0.669737	0.00798898	0.0474508	URG
ENSG00000124782	RREB1	ras responsive element binding protein 1	220.754	0.669721	0.00570002	0.0377371	URG
ENSG00000183579	ZNRF3	zinc and ring finger 3	1438.71	0.669454	0.00379151	0.0288328	URG
ENSG00000197582			154.102	0.669064	0.300922	0.497434	EEG
ENSG00000273018	FAM106A	family with sequence similarity 106 member A	89.5055	0.668843	0.217652	0.407668	EEG
ENSG00000105854	PON2	paraoxonase 2	5838.03	0.666985	0.000251917	0.00445939	URG
ENSG00000164175	SLC45A2	solute carrier family 45 member 2	15.0097	0.666956	0.00426358	0.0311728	URG
ENSG00000171388	APLN	apelin	746.493	0.666881	0.00372585	0.0285506	URG
ENSG00000088926	F11	coagulation factor XI	12.4619	0.666773	0.092308	0.233274	EEG
ENSG00000271425	NBPF10	NBPF member 10	71.0548	0.666541	0.013661	0.0668168	EEG
ENSG00000177425	PAWR	pro-apoptotic WT1 regulator	315.947	0.666472	0.00225653	0.0203041	URG
ENSG00000291104	BTN2A3P	butyrophilin subfamily 2 member A3, pseudogene	12.2605	0.666004	0.0878094	0.225705	EEG
ENSG00000166819	PLIN1	perilipin 1	182.863	0.665621	0.0189604	0.0826652	EEG
ENSG00000233117			27.5905	0.66554	0.033037	0.119444	EEG
ENSG00000180257	ZNF816	zinc finger protein 816	68.9742	0.665204	6.23574e-05	0.0017588	URG
ENSG00000112343	TRIM38	tripartite motif containing 38	177.163	0.664859	0.00650782	0.0412243	URG
ENSG00000219665	ZNF433-AS1	ZNF433 and ZNF878 antisense RNA 1	40.3064	0.664526	0.000956182	0.0111953	URG
ENSG00000263301			16.4699	0.664449	0.120412	0.278764	EEG
ENSG00000267150			11.0047	0.664356	0.0543397	0.165052	EEG
ENSG00000137558	PI15	peptidase inhibitor 15	175.813	0.664317	0.0275594	0.106128	EEG
ENSG00000084093	REST	RE1 silencing transcription factor	296.515	0.664237	0.000587096	0.00817673	URG
ENSG00000167565	SERTAD3	SERTA domain containing 3	180.439	0.664138	0.000211678	0.00395636	URG
ENSG00000266933			21.739	0.664078	0.00130201	0.0138347	URG
ENSG00000156219	ART3	ADP-ribosyltransferase 3 (inactive)	389.697	0.664034	4.14871e-05	0.00134334	URG
ENSG00000101082	SLA2	Src like adaptor 2	10.2237	0.663888	0.0249418	0.0996767	EEG
ENSG00000174021	GNG5	G protein subunit gamma 5	267.565	0.663706	0.00163272	0.0162533	URG
ENSG00000136518	ACTL6A	actin like 6A	299.002	0.663681	0.000106734	0.00253307	URG
ENSG00000224892	RPS4XP16	ribosomal protein S4X pseudogene 16	16.3811	0.663422	0.0269869	0.104841	EEG
ENSG00000125753	VASP	vasodilator stimulated phosphoprotein	539.713	0.663244	0.00122105	0.0132788	URG
ENSG00000144909	OSBPL11	oxysterol binding protein like 11	805.67	0.66284	5.81088e-06	0.000373383	URG
ENSG00000266289			23.1966	0.66252	0.0295596	0.111393	EEG
ENSG00000102174	PHEX	phosphate regulating endopeptidase X-linked	51.1636	0.662253	0.0143017	0.0688469	EEG
ENSG00000162882	HAAO	3-hydroxyanthranilate 3,4-dioxygenase	43.5552	0.662032	0.0108821	0.057919	EEG
ENSG00000176105	YES1	YES proto-oncogene 1, Src family tyrosine kinase	872.081	0.662025	0.000118481	0.00269554	URG
ENSG00000291166			14.7002	0.661721	0.0329992	0.119405	EEG
ENSG00000152292	SH2D6	SH2 domain containing 6	72.8577	0.661173	0.00477077	0.033694	URG
ENSG00000275632			31.6226	0.661069	0.0248651	0.0995147	EEG
ENSG00000276166			17.6478	0.661049	0.0129764	0.0649557	EEG
ENSG00000109861	CTSC	cathepsin C	462.978	0.660565	0.00204458	0.0189074	URG
ENSG00000145794	MEGF10	multiple EGF like domains 10	1452.32	0.660468	0.00310109	0.0253825	URG
ENSG00000272054			36.6878	0.659778	0.00497292	0.0346106	URG
ENSG00000149289	ZC3H12C	zinc finger CCCH-type containing 12C	627.943	0.65953	8.95532e-07	0.000101825	URG
ENSG00000284954	LOC100507547	uncharacterized LOC100507547	27.0715	0.659442	0.00528492	0.0360521	URG
ENSG00000285943			24.783	0.659412	0.00271705	0.0232046	URG
ENSG00000261168			39.239	0.659364	0.000629407	0.00855806	URG
ENSG00000163513	TGFBR2	transforming growth factor beta receptor 2	946.476	0.659313	0.00234619	0.0208972	URG
ENSG00000175556	LONRF3	LON peptidase N-terminal domain and ring finger 3	50.2198	0.658888	0.0319968	0.117107	EEG
ENSG00000090554	FLT3LG	fms related receptor tyrosine kinase 3 ligand	10.163	0.658808	0.0315877	0.116146	EEG
ENSG00000254211	LINC01485	long intergenic non-protein coding RNA 1485	27.5033	0.658751	0.0102534	0.0557938	EEG
ENSG00000239713	APOBEC3G	apolipoprotein B mRNA editing enzyme catalytic subunit 3G	61.6316	0.658551	0.0186762	0.0818806	EEG
ENSG00000174059	CD34	CD34 molecule	1206.12	0.658305	0.000961439	0.011227	URG
ENSG00000158186	MRAS	muscle RAS oncogene homolog	7596.25	0.658141	3.90954e-11	6.08394e-08	URG
ENSG00000157110	RBPMS	RNA binding protein, mRNA processing factor	358.803	0.657802	0.0154602	0.0726081	EEG
ENSG00000175820	CCDC168	coiled-coil domain containing 168	10.8807	0.657641	0.0481587	0.152973	EEG
ENSG00000102575	ACP5	acid phosphatase 5, tartrate resistant	24.5448	0.657522	0.0602342	0.176334	EEG
ENSG00000250602			39.9887	0.657397	0.0176657	0.0790818	EEG
ENSG00000166689	PLEKHA7	pleckstrin homology domain containing A7	345.021	0.657206	0.000642992	0.00867842	URG
ENSG00000162618	ADGRL4	adhesion G protein-coupled receptor L4	376.013	0.656976	0.000955186	0.0111896	URG
ENSG00000198467	TPM2	tropomyosin 2	1706.12	0.656806	0.0169949	0.0770573	EEG
ENSG00000183765	CHEK2	checkpoint kinase 2	82.6371	0.65643	0.00303156	0.0249967	URG
ENSG00000137561	TTPA	alpha tocopherol transfer protein	108.117	0.656192	0.0235315	0.0959846	EEG
ENSG00000172349	IL16	interleukin 16	115.851	0.656191	9.30765e-05	0.00231638	URG
ENSG00000183032	SLC25A21	solute carrier family 25 member 21	12.7593	0.655548	0.0173655	0.0782552	EEG
ENSG00000257913	DDN-AS1	DDN and PRKAG1 antisense RNA 1	65.46	0.655419	0.000583602	0.00814672	URG
ENSG00000204397	CARD16	caspase recruitment domain family member 16	44.7586	0.655116	0.0281933	0.107758	EEG
ENSG00000185551	NR2F2	nuclear receptor subfamily 2 group F member 2	765.515	0.655008	0.00234749	0.0209004	URG
ENSG00000231246	LINC02884	long intergenic non-protein coding RNA 2884	78.3668	0.654867	0.0663666	0.187886	EEG
ENSG00000116194	ANGPTL1	angiopoietin like 1	99.1336	0.654692	0.0119553	0.0616069	EEG
ENSG00000185201	IFITM2	interferon induced transmembrane protein 2	965.358	0.654423	0.116756	0.273439	EEG
ENSG00000250156	LINC02060	long intergenic non-protein coding RNA 2060	14.4777	0.654329	0.0307535	0.11419	EEG
ENSG00000284959			84.8941	0.654215	0.000642108	0.00867181	URG
ENSG00000232788	ITGA6-AS1	ITGA6 antisense RNA 1	12.5537	0.654213	0.0507882	0.158308	EEG
ENSG00000268047			9.24906	0.654173	0.0234509	0.0957712	EEG
ENSG00000010327	STAB1	stabilin 1	1026	0.65397	0.0946452	0.237395	EEG
ENSG00000270108			35.6763	0.653884	0.00192883	0.0181576	URG
ENSG00000119403	PHF19	PHD finger protein 19	814.928	0.653482	0.0011163	0.0124823	URG
ENSG00000153094	BCL2L11	BCL2 like 11	205.789	0.65342	2.68793e-06	0.000214256	URG
ENSG00000076944	STXBP2	syntaxin binding protein 2	55.9166	0.653138	0.0219188	0.0912075	EEG
ENSG00000154240	CEP112	centrosomal protein 112	241.351	0.653059	1.41966e-05	0.000661329	URG
ENSG00000111679	PTPN6	protein tyrosine phosphatase non-receptor type 6	151.62	0.652994	0.0151249	0.0715113	EEG
ENSG00000286403			112.115	0.652685	0.043682	0.143433	EEG
ENSG00000231255			10.9568	0.652653	0.0146545	0.0699804	EEG
ENSG00000160867	FGFR4	fibroblast growth factor receptor 4	78.6488	0.652301	0.010599	0.0570622	EEG
ENSG00000065911	MTHFD2	methylenetetrahydrofolate dehydrogenase (NADP+ dependent) 2, methenyltetrahydrofolate cyclohydrolase	233.411	0.652294	0.00757393	0.0456136	URG
ENSG00000237654	LOC101929653	uncharacterized LOC101929653	23.5971	0.652116	0.0355173	0.125301	EEG
ENSG00000167851	CD300A	CD300a molecule	122.99	0.652055	0.0630273	0.181374	EEG
ENSG00000240616	RPS6P25	ribosomal protein S6 pseudogene 25	11.5142	0.651907	0.0989304	0.244273	EEG
ENSG00000148426	PROSER2	proline and serine rich 2	35.8217	0.651814	0.00356912	0.0277655	URG
ENSG00000118785	SPP1	secreted phosphoprotein 1	8436.9	0.65179	0.0920671	0.23292	EEG
ENSG00000124749	COL21A1	collagen type XXI alpha 1 chain	281.691	0.651782	0.000716943	0.00927374	URG
ENSG00000287021			31.0327	0.651498	0.0664913	0.188047	EEG
ENSG00000221571			13.1384	0.651487	0.0565632	0.16919	EEG
ENSG00000133124	IRS4	insulin receptor substrate 4	87.4407	0.651401	0.0068922	0.0427122	URG
ENSG00000150281	CTF1	cardiotrophin 1	96.3841	0.65051	0.00401288	0.029957	URG
ENSG00000064886	CHI3L2	chitinase 3 like 2	43.9789	0.65047	0.149072	0.320491	EEG
ENSG00000169252	ADRB2	adrenoceptor beta 2	78.1852	0.650037	0.00800021	0.0474918	URG
ENSG00000064012	CASP8	caspase 8	130.895	0.649864	0.000694462	0.00909956	URG
ENSG00000236754	LOC101929372	uncharacterized LOC101929372	114.4	0.649816	0.00654969	0.0413704	URG
ENSG00000148655	LRMDA	leucine rich melanocyte differentiation associated	93.5608	0.649713	0.00853802	0.0495742	URG
ENSG00000238142	LOC105376805	uncharacterized LOC105376805	83.55	0.649624	0.0103715	0.0562277	EEG
ENSG00000229108	LINC02587	long intergenic non-protein coding RNA 2587	12.3568	0.649542	0.0146103	0.0697994	EEG
ENSG00000160838	LRRC71	leucine rich repeat containing 71	10.5757	0.649454	0.0654735	0.1861	EEG
ENSG00000162407	PLPP3	phospholipid phosphatase 3	4921.16	0.648439	0.0064162	0.0408439	URG
ENSG00000263235			16.2654	0.648313	0.0233074	0.0953791	EEG
ENSG00000238276	LINC02944	long intergenic non-protein coding RNA 2944	70.1974	0.648236	0.00843073	0.0490807	URG
ENSG00000077420	APBB1IP	amyloid beta precursor protein binding family B member 1 interacting protein	215.942	0.648024	0.0252496	0.100378	EEG
ENSG00000279196			41.969	0.647631	0.0172411	0.07787	EEG
ENSG00000146411	SLC2A12	solute carrier family 2 member 12	256.295	0.647404	0.00115777	0.0127546	URG
ENSG00000273599			64.4491	0.647272	0.00793997	0.0471979	URG
ENSG00000088827	SIGLEC1	sialic acid binding Ig like lectin 1	81.9684	0.647246	0.15596	0.329283	EEG
ENSG00000232811			24.7819	0.646989	0.00290749	0.024316	URG
ENSG00000164039	BDH2	3-hydroxybutyrate dehydrogenase 2	1319.19	0.646727	0.000608508	0.00836561	URG
ENSG00000185507	IRF7	interferon regulatory factor 7	247.07	0.646037	0.0121618	0.06231	EEG
ENSG00000221817	PPP3CB-AS1	PPP3CB antisense RNA 1 (head to head)	77.7125	0.645663	0.00764181	0.0458592	URG
ENSG00000188613	NANOS1	nanos C2HC-type zinc finger 1	194.927	0.645371	9.25895e-06	0.000515688	URG
ENSG00000166130	IKBIP	IKBKB interacting protein	121.707	0.645092	5.2937e-05	0.00158451	URG
ENSG00000172216	CEBPB	CCAAT enhancer binding protein beta	805.859	0.644723	0.00263884	0.0227548	URG
ENSG00000070495	JMJD6	jumonji domain containing 6, arginine demethylase and lysine hydroxylase	1124.34	0.644673	2.31772e-05	0.000920396	URG
ENSG00000124593			94.9537	0.644626	0.000144794	0.00309871	URG
ENSG00000103241	FOXF1	forkhead box F1	229.12	0.644428	0.00924298	0.0523277	EEG
ENSG00000163659	TIPARP	TCDD inducible poly(ADP-ribose) polymerase	753.886	0.644077	0.00166798	0.0164628	URG
ENSG00000162881	OXER1	oxoeicosanoid receptor 1	21.5142	0.643626	0.0257878	0.101672	EEG
ENSG00000187912	CLEC17A	C-type lectin domain containing 17A	16.169	0.643447	0.0937881	0.235783	EEG
ENSG00000163545	NUAK2	NUAK family kinase 2	41.7611	0.64334	0.0263355	0.10291	EEG
ENSG00000138379	MSTN	myostatin	59.1015	0.643339	0.000347665	0.00562399	URG
ENSG00000198719	DLL1	delta like canonical Notch ligand 1	524.556	0.643335	0.00240273	0.0212631	URG
ENSG00000143110	C1orf162	chromosome 1 open reading frame 162	360.266	0.643221	0.00215605	0.0196247	URG
ENSG00000174348	PODN	podocan	227.085	0.642985	0.0145681	0.0696735	EEG
ENSG00000267568	LOC105371899	uncharacterized LOC105371899	61.1597	0.642969	0.0121465	0.0622867	EEG
ENSG00000291054			72.7777	0.64266	9.77936e-05	0.00239583	URG
ENSG00000130052	STARD8	StAR related lipid transfer domain containing 8	362.986	0.642268	0.00411917	0.0304362	URG
ENSG00000108798	ABI3	ABI family member 3	108.86	0.64209	0.033291	0.120035	EEG
ENSG00000104972	LILRB1	leukocyte immunoglobulin like receptor B1	143.43	0.642039	0.0386115	0.131923	EEG
ENSG00000203709			591.072	0.64188	0.000425254	0.00641672	URG
ENSG00000273855			45.1793	0.641688	0.00380647	0.0289165	URG
ENSG00000270948	MTDHP1	metadherin pseudogene 1	17.972	0.641687	0.033534	0.120471	EEG
ENSG00000146410	MTFR2	mitochondrial fission regulator 2	15.2022	0.641662	0.0664899	0.188047	EEG
ENSG00000177045	SIX5	SIX homeobox 5	59.2209	0.641408	0.0346108	0.12333	EEG
ENSG00000067048	DDX3Y	DEAD-box helicase 3 Y-linked	2879.23	0.64074	5.62851e-08	1.45679e-05	URG
ENSG00000136160	EDNRB	endothelin receptor type B	1803.7	0.640502	0.0108758	0.057919	EEG
ENSG00000168743	NPNT	nephronectin	347.338	0.640475	0.0431198	0.142224	EEG
ENSG00000214530	STARD10	StAR related lipid transfer domain containing 10	1109.64	0.640221	0.00192177	0.0180989	URG
ENSG00000180525	LOC124900286	putative uncharacterized protein DIP2C-AS1	43.7219	0.64018	0.0399076	0.134893	EEG
ENSG00000288545			12.2516	0.640134	0.285423	0.481689	EEG
ENSG00000185988	PLK5	polo like kinase 5 (inactive)	245.778	0.640052	0.00199883	0.0186411	URG
ENSG00000187079	TEAD1	TEA domain transcription factor 1	1375.06	0.63994	0.000169089	0.0034128	URG
ENSG00000132196	HSD17B7	hydroxysteroid 17-beta dehydrogenase 7	470.273	0.639863	0.00100903	0.0115981	URG
ENSG00000272812			33.5807	0.639847	0.0241405	0.0974764	EEG
ENSG00000101327	PDYN	prodynorphin	216.733	0.639785	0.00592645	0.0386934	URG
ENSG00000232909			10.0172	0.639662	0.118445	0.276149	EEG
ENSG00000250378	LOC107986453	uncharacterized LOC107986453	18.7494	0.639584	0.0515472	0.159656	EEG
ENSG00000112715	VEGFA	vascular endothelial growth factor A	1665.19	0.639105	0.0117119	0.0606551	EEG
ENSG00000144857	BOC	BOC cell adhesion associated, oncogene regulated	410.841	0.639103	0.00325105	0.0262207	URG
ENSG00000174944	P2RY14	purinergic receptor P2Y14	136.764	0.638973	0.0115853	0.0601535	EEG
ENSG00000259172			14.9723	0.63877	0.040623	0.136613	EEG
ENSG00000196935	SRGAP1	SLIT-ROBO Rho GTPase activating protein 1	404.009	0.638663	0.000775269	0.00975165	URG
ENSG00000241720			38.6244	0.638613	0.00518895	0.0356406	URG
ENSG00000251003			10.5422	0.638592	0.0963458	0.239856	EEG
ENSG00000260788	LOC105371366	uncharacterized LOC105371366	365.453	0.6376	0.128844	0.291081	EEG
ENSG00000204403	CASP12	caspase 12 (gene/pseudogene)	13.7113	0.63752	0.0457121	0.14774	EEG
ENSG00000152315	KCNK13	potassium two pore domain channel subfamily K member 13	50.2505	0.637363	0.00328796	0.0264536	URG
ENSG00000166145	SPINT1	serine peptidase inhibitor, Kunitz type 1	32.2059	0.637342	0.0111878	0.0589032	EEG
ENSG00000273493			18.7485	0.636996	0.00541347	0.0365888	URG
ENSG00000229847	EMX2OS	EMX2 opposite strand/antisense RNA	2279.96	0.636138	0.0183975	0.0812741	EEG
ENSG00000203588			8.98137	0.636021	0.0318053	0.116639	EEG
ENSG00000002586	CD99	CD99 molecule (Xg blood group)	2003.23	0.635909	0.0132919	0.0658904	EEG
ENSG00000226627	SHANK2-AS1	SHANK2 antisense RNA 1	36.115	0.635609	0.0168552	0.0766017	EEG
ENSG00000196352	CD55	CD55 molecule (Cromer blood group)	916.591	0.635603	0.0011021	0.0123642	URG
ENSG00000140575	IQGAP1	IQ motif containing GTPase activating protein 1	2171.13	0.635501	0.0011478	0.0126829	URG
ENSG00000131400	NAPSA	napsin A aspartic peptidase	22.4909	0.635405	0.00791344	0.0470639	URG
ENSG00000122986	HVCN1	hydrogen voltage gated channel 1	233.892	0.635211	0.00566341	0.0375739	URG
ENSG00000272205			13.7536	0.635081	0.0359454	0.126181	EEG
ENSG00000092054	MYH7	myosin heavy chain 7	211.724	0.635075	0.00211578	0.0194287	URG
ENSG00000234719	NPIPB2	nuclear pore complex interacting protein family member B2	50.6957	0.634144	0.141488	0.309857	EEG
ENSG00000272953			62.0533	0.633979	0.00222071	0.0200887	URG
ENSG00000217555	CKLF	chemokine like factor	16.8034	0.633607	0.0135879	0.0666767	EEG
ENSG00000123080	CDKN2C	cyclin dependent kinase inhibitor 2C	352.871	0.633546	0.00050257	0.00734106	URG
ENSG00000100196	KDELR3	KDEL endoplasmic reticulum protein retention receptor 3	72.645	0.633544	0.000183981	0.00362686	URG
ENSG00000167693	NXN	nucleoredoxin	473.271	0.633371	0.00222662	0.0201192	URG
ENSG00000084674	APOB	apolipoprotein B	20.2057	0.633104	0.112965	0.267516	EEG
ENSG00000162992	NEUROD1	neuronal differentiation 1	330	0.632707	0.000617943	0.0084458	URG
ENSG00000248015			18.925	0.632617	0.0525976	0.161907	EEG
ENSG00000213398	LCAT	lecithin-cholesterol acyltransferase	313.768	0.631928	0.0012863	0.0137505	URG
ENSG00000166295	ANAPC16	anaphase promoting complex subunit 16	2153.58	0.631811	4.37891e-06	0.000307783	URG
ENSG00000237080	EHMT2-AS1	EHMT2 and SLC44A4 antisense RNA 1	18.7483	0.63179	0.0737675	0.200827	EEG
ENSG00000005187	ACSM3	acyl-CoA synthetase medium chain family member 3	14.3056	0.631694	0.0809445	0.213702	EEG
ENSG00000196569	LAMA2	laminin subunit alpha 2	665.544	0.630966	4.80548e-05	0.00149534	URG
ENSG00000204252	HLA-DOA	major histocompatibility complex, class II, DO alpha	104.527	0.630705	0.0573721	0.170681	EEG
ENSG00000228463	RPL23AP21	ribosomal protein L23a pseudogene 21	89.7846	0.630699	0.00399394	0.0298764	URG
ENSG00000261371	PECAM1	platelet and endothelial cell adhesion molecule 1	1977.58	0.630238	0.0163241	0.0750002	EEG
ENSG00000289171			54.565	0.629939	0.0275484	0.106117	EEG
ENSG00000163141	BNIPL	BCL2 interacting protein like	36.1516	0.62975	0.00678285	0.0422249	URG
ENSG00000185920	PTCH1	patched 1	1159.38	0.629129	0.000326941	0.00538132	URG
ENSG00000162753	SLC9C2	solute carrier family 9 member C2 (putative)	23.6213	0.629045	0.0030001	0.0248689	URG
ENSG00000126562	WNK4	WNK lysine deficient protein kinase 4	34.901	0.628754	0.0123447	0.0627937	EEG
ENSG00000260260	SNHG19	small nucleolar RNA host gene 19	331.49	0.62848	0.00817212	0.0481743	URG
ENSG00000197019	SERTAD1	SERTA domain containing 1	233.725	0.628448	0.00198407	0.0185348	URG
ENSG00000278959			48.8055	0.62822	0.0035657	0.0277584	URG
ENSG00000179348	GATA2	GATA binding protein 2	193.398	0.628087	0.000655182	0.00877734	URG
ENSG00000139921	TMX1	thioredoxin related transmembrane protein 1	741.654	0.627728	9.7048e-05	0.00238287	URG
ENSG00000134242	PTPN22	protein tyrosine phosphatase non-receptor type 22	22.5024	0.627458	0.0245577	0.0986976	EEG
ENSG00000255085			22.3745	0.627272	0.036255	0.126834	EEG
ENSG00000287710			29.747	0.627173	0.00995566	0.0547287	EEG
ENSG00000213866			21.1371	0.626964	0.0158706	0.0736695	EEG
ENSG00000077150	NFKB2	nuclear factor kappa B subunit 2	290.287	0.626567	0.0190366	0.0828989	EEG
ENSG00000185885	IFITM1	interferon induced transmembrane protein 1	782.761	0.62651	0.0586038	0.172896	EEG
ENSG00000076067	RBMS2	RNA binding motif single stranded interacting protein 2	728.739	0.626347	0.00281396	0.0236835	URG
ENSG00000026297	RNASET2	ribonuclease T2	1407.97	0.62617	0.000634773	0.00859385	URG
ENSG00000137767	SQOR	sulfide quinone oxidoreductase	124.066	0.626113	0.0141582	0.0684443	EEG
ENSG00000011422	PLAUR	plasminogen activator, urokinase receptor	122.382	0.625678	0.0293502	0.110864	EEG
ENSG00000279344			13.1207	0.625667	0.0485989	0.153832	EEG
ENSG00000152580	IGSF10	immunoglobulin superfamily member 10	39.2713	0.625658	0.0972849	0.241456	EEG
ENSG00000198496	NBR2	neighbor of BRCA1 lncRNA 2	215.504	0.62565	0.00373733	0.028614	URG
ENSG00000233967			123.642	0.625053	0.00457255	0.0326929	URG
ENSG00000280809	LINC00836	long intergenic non-protein coding RNA 836	35.3609	0.625043	0.0746562	0.20249	EEG
ENSG00000115380	EFEMP1	EGF containing fibulin extracellular matrix protein 1	2214.68	0.625	0.0286069	0.108847	EEG
ENSG00000163121	NEURL3	neuralized E3 ubiquitin protein ligase 3	26.8314	0.624792	0.00534831	0.0362933	URG
ENSG00000135821	GLUL	glutamate-ammonia ligase	66748.9	0.624186	0.00359957	0.0279135	URG
ENSG00000271659			26.742	0.624028	0.00406264	0.0301851	URG
ENSG00000270629	NBPF14	NBPF member 14	172.491	0.623467	0.00529198	0.0360726	URG
ENSG00000280850			57.7775	0.622884	0.0489916	0.154659	EEG
ENSG00000164749	HNF4G	hepatocyte nuclear factor 4 gamma	17.7642	0.622772	0.0192502	0.0835039	EEG
ENSG00000174123	TLR10	toll like receptor 10	63.1474	0.62243	0.0186296	0.0817721	EEG
ENSG00000111981	ULBP1	UL16 binding protein 1	10.0945	0.622343	0.112669	0.267078	EEG
ENSG00000290569			58.227	0.622076	0.0134668	0.0664132	EEG
ENSG00000237429			25.8512	0.621865	0.0035467	0.0276853	URG
ENSG00000091317	CMTM6	CKLF like MARVEL transmembrane domain containing 6	664.049	0.621799	0.000208795	0.00393278	URG
ENSG00000016391	CHDH	choline dehydrogenase	963.812	0.621793	0.00202959	0.0188242	URG
ENSG00000181284	TMEM102	transmembrane protein 102	23.0198	0.621599	0.0597499	0.175313	EEG
ENSG00000002933	TMEM176A	transmembrane protein 176A	401.736	0.621583	0.0287749	0.109297	EEG
ENSG00000213937	CLDN9	claudin 9	101.889	0.621487	0.0345821	0.123288	EEG
ENSG00000228649	SNHG26	small nucleolar RNA host gene 26	29.9748	0.620619	0.0503831	0.15747	EEG
ENSG00000227039	ITGB2-AS1	ITGB2 antisense RNA 1	54.352	0.620561	0.0330899	0.119517	EEG
ENSG00000147883	CDKN2B	cyclin dependent kinase inhibitor 2B	106.707	0.620187	1.66885e-05	0.000743211	URG
ENSG00000119950	MXI1	MAX interactor 1, dimerization protein	4599.69	0.619831	1.65591e-07	2.98161e-05	URG
ENSG00000145246	ATP10D	ATPase phospholipid transporting 10D (putative)	375.149	0.619646	0.000421224	0.00637961	URG
ENSG00000125810	CD93	CD93 molecule	302.648	0.619492	0.1937	0.378186	EEG
ENSG00000196139	AKR1C3	aldo-keto reductase family 1 member C3	364.262	0.619327	0.00649873	0.041199	URG
ENSG00000101017	CD40	CD40 molecule	163.821	0.61928	0.00199743	0.0186359	URG
ENSG00000058085	LAMC2	laminin subunit gamma 2	33.3006	0.61915	0.0120866	0.0620695	EEG
ENSG00000260368			16.1648	0.619134	0.0647679	0.184852	EEG
ENSG00000259275			17.2493	0.619095	0.112316	0.266524	EEG
ENSG00000123096	SSPN	sarcospan	680.629	0.619085	0.00272876	0.0232685	URG
ENSG00000287936			20.6359	0.618959	0.0240793	0.0973342	EEG
ENSG00000224976	PARP4P2	poly(ADP-ribose) polymerase family member 4 pseudogene 2	7.82287	0.61865	0.347058	0.544405	EEG
ENSG00000235351			26.3195	0.618618	0.00992177	0.0546683	EEG
ENSG00000119655	NPC2	NPC intracellular cholesterol transporter 2	1050.18	0.618437	0.00281671	0.023697	URG
ENSG00000274444			27.347	0.618044	0.0521243	0.1609	EEG
ENSG00000067182	TNFRSF1A	TNF receptor superfamily member 1A	908.069	0.617939	0.0223442	0.0924355	EEG
ENSG00000289468			10.0283	0.617828	0.0880491	0.226186	EEG
ENSG00000012211	PRICKLE3	prickle planar cell polarity protein 3	60.2693	0.617474	0.0177036	0.0791948	EEG
ENSG00000188107	EYS	eyes shut homolog	29.5995	0.617244	0.0229482	0.0941904	EEG
ENSG00000288025			26.5755	0.617095	0.00526069	0.0359092	URG
ENSG00000256235	SMIM3	small integral membrane protein 3	361.329	0.617028	0.000575439	0.0080481	URG
ENSG00000205413	SAMD9	sterile alpha motif domain containing 9	90.1602	0.617	0.00167858	0.0165367	URG
ENSG00000224138			21.1103	0.61686	0.00714102	0.043853	URG
ENSG00000113494	PRLR	prolactin receptor	39.6741	0.616765	0.0374214	0.129392	EEG
ENSG00000163563	MNDA	myeloid cell nuclear differentiation antigen	123.4	0.616484	0.0513851	0.159369	EEG
ENSG00000168566	SNRNP48	small nuclear ribonucleoprotein U11/U12 subunit 48	605.082	0.616406	9.02436e-07	0.000101825	URG
ENSG00000267040	ATP8B1-AS1	ATP8B1 antisense RNA 1	22.5071	0.616263	0.0020242	0.018798	URG
ENSG00000172935	MRGPRF	MAS related GPR family member F	120.686	0.61617	0.0802311	0.21261	EEG
ENSG00000286757			107.869	0.61614	0.00559051	0.0372599	URG
ENSG00000104881	PPP1R13L	protein phosphatase 1 regulatory subunit 13 like	161.893	0.616106	0.012895	0.0647547	EEG
ENSG00000111846	GCNT2	glucosaminyl (N-acetyl) transferase 2 (I blood group)	119.036	0.61602	0.000116587	0.00266902	URG
ENSG00000115919	KYNU	kynureninase	28.883	0.615665	0.0341383	0.122061	EEG
ENSG00000196767	POU3F4	POU class 3 homeobox 4	152.154	0.615448	0.00438117	0.0317999	URG
ENSG00000168329	CX3CR1	C-X3-C motif chemokine receptor 1	346.295	0.615051	0.106396	0.256855	EEG
ENSG00000138794	CASP6	caspase 6	143.34	0.614815	0.00167922	0.0165367	URG
ENSG00000290791			51.259	0.614648	0.0117307	0.0607238	EEG
ENSG00000258484	SPESP1	sperm equatorial segment protein 1	50.3044	0.614246	0.0137347	0.0670281	EEG
ENSG00000142871	CCN1	cellular communication network factor 1	842.188	0.614239	0.0203586	0.0865151	EEG
ENSG00000101347	SAMHD1	SAM and HD domain containing deoxynucleoside triphosphate triphosphohydrolase 1	1389.15	0.613654	2.12079e-06	0.000180842	URG
ENSG00000157227	MMP14	matrix metallopeptidase 14	384.515	0.613601	0.11167	0.265363	EEG
ENSG00000168994	PXDC1	PX domain containing 1	622.191	0.613546	0.0104679	0.0566388	EEG
ENSG00000234919			31.3563	0.613545	0.107432	0.258446	EEG
ENSG00000151702	FLI1	Fli-1 proto-oncogene, ETS transcription factor	398.964	0.61352	0.000861803	0.0104461	URG
ENSG00000107249	GLIS3	GLIS family zinc finger 3	461.913	0.613446	0.00968528	0.0538165	EEG
ENSG00000153347	FAM81B	family with sequence similarity 81 member B	10.9123	0.613232	0.0381163	0.130861	EEG
ENSG00000272221			38.5579	0.6128	0.0288506	0.109439	EEG
ENSG00000106565	TMEM176B	transmembrane protein 176B	506.837	0.61276	0.0312506	0.115277	EEG
ENSG00000254427	LINC02696	long intergenic non-protein coding RNA 2696	67.1119	0.6127	0.00561109	0.0373168	URG
ENSG00000289890			12.8305	0.612533	0.0374918	0.129523	EEG
ENSG00000237978			20.9007	0.61251	0.01743	0.078417	EEG
ENSG00000106689	LHX2	LIM homeobox 2	2424.66	0.612409	0.000217849	0.00403424	URG
ENSG00000177917	ARL6IP6	ADP ribosylation factor like GTPase 6 interacting protein 6	459.709	0.61214	1.16511e-05	0.000585214	URG
ENSG00000169962	TAS1R3	taste 1 receptor member 3	26.7292	0.611992	0.00576501	0.0380414	URG
ENSG00000290851			29.1842	0.611587	0.0427122	0.141261	EEG
ENSG00000138646	HERC5	HECT and RLD domain containing E3 ubiquitin protein ligase 5	183.279	0.61122	0.00129222	0.013787	URG
ENSG00000126804	ZBTB1	zinc finger and BTB domain containing 1	1171.05	0.611067	4.82165e-09	2.03993e-06	URG
ENSG00000187955	COL14A1	collagen type XIV alpha 1 chain	163.492	0.610837	0.0806251	0.213267	EEG
ENSG00000171100	MTM1	myotubularin 1	617.54	0.610801	1.31576e-05	0.000637592	URG
ENSG00000265971			10.1532	0.610364	0.110368	0.263522	EEG
ENSG00000168658	VWA3B	von Willebrand factor A domain containing 3B	30.9465	0.610247	0.0293232	0.110806	EEG
ENSG00000198003	ODAD3	outer dynein arm docking complex subunit 3	210.16	0.61007	0.000258386	0.00452588	URG
ENSG00000076248	UNG	uracil DNA glycosylase	1030.94	0.609133	3.00904e-05	0.00108345	URG
ENSG00000197417	SHPK	sedoheptulokinase	99.9963	0.60877	0.0108187	0.0577136	EEG
ENSG00000105643	ARRDC2	arrestin domain containing 2	1536.98	0.60857	0.00660676	0.0416353	URG
ENSG00000272186			12.4289	0.608448	0.0342842	0.122444	EEG
ENSG00000164430	CGAS	cyclic GMP-AMP synthase	67.7367	0.6084	0.00675156	0.0421337	URG
ENSG00000237058			11.9397	0.607988	0.0552624	0.166681	EEG
ENSG00000198604	BAZ1A	bromodomain adjacent to zinc finger domain 1A	294.682	0.607894	0.00346019	0.0272487	URG
ENSG00000135046	ANXA1	annexin A1	623.986	0.60786	0.0210963	0.0888416	EEG
ENSG00000168309	FAM107A	family with sequence similarity 107 member A	41000.4	0.607834	0.0135921	0.0666767	EEG
ENSG00000207650	MIR570	microRNA 570	21.5225	0.607641	0.0412121	0.137791	EEG
ENSG00000066336	SPI1	Spi-1 proto-oncogene	192.061	0.60737	0.0507396	0.158238	EEG
ENSG00000277734	TRAC	T cell receptor alpha constant	47.2761	0.607242	0.0186296	0.0817721	EEG
ENSG00000279207			558.478	0.607002	0.00370073	0.0284473	URG
ENSG00000186352	ANKRD37	ankyrin repeat domain 37	294.367	0.606985	0.000670856	0.00889697	URG
ENSG00000290124			8.26425	0.606936	0.0722364	0.198272	EEG
ENSG00000138696	BMPR1B	bone morphogenetic protein receptor type 1B	985.142	0.606871	0.0184409	0.0813189	EEG
ENSG00000197813			8.66791	0.606636	0.132157	0.295767	EEG
ENSG00000273407			13.1724	0.606405	0.103678	0.251952	EEG
ENSG00000249863			10.9162	0.606328	0.0483051	0.153239	EEG
ENSG00000067167	TRAM1	translocation associated membrane protein 1	1911.74	0.606318	1.63428e-05	0.00073376	URG
ENSG00000231170			32.3126	0.606295	0.0228686	0.0939689	EEG
ENSG00000286418			45.803	0.606149	0.00489158	0.0342363	URG
ENSG00000259760			8.56006	0.605927	0.0974516	0.241734	EEG
ENSG00000146373	RNF217	ring finger protein 217	596.321	0.605885	3.91758e-05	0.00129372	URG
ENSG00000141338	ABCA8	ATP binding cassette subfamily A member 8	1410.46	0.605502	0.0665871	0.188226	EEG
ENSG00000173281	PPP1R3B	protein phosphatase 1 regulatory subunit 3B	139.517	0.605488	0.0177628	0.0793304	EEG
ENSG00000286924			31.6935	0.605427	0.00067739	0.00894512	URG
ENSG00000280054			28.7629	0.605393	0.0371713	0.128997	EEG
ENSG00000197496	SLC2A10	solute carrier family 2 member 10	164.135	0.605093	0.0260199	0.102257	EEG
ENSG00000143416	SELENBP1	selenium binding protein 1	1392.3	0.604491	0.00390704	0.0293662	URG
ENSG00000006327	TNFRSF12A	TNF receptor superfamily member 12A	55.919	0.604406	0.073711	0.200759	EEG
ENSG00000287978			180.229	0.604297	0.00200583	0.0186755	URG
ENSG00000243649	CFB	complement factor B	39.5731	0.604135	0.00913347	0.0518813	EEG
ENSG00000251226	LINC02714	long intergenic non-protein coding RNA 2714	138.069	0.603882	0.0374955	0.129523	EEG
ENSG00000226102	SEPTIN7P3	septin 7 pseudogene 3	11.9971	0.603872	0.157817	0.332084	EEG
ENSG00000156273	BACH1	BTB domain and CNC homolog 1	471.354	0.603181	1.50172e-05	0.000688289	URG
ENSG00000128340	RAC2	Rac family small GTPase 2	91.0872	0.602978	0.0432637	0.142474	EEG
ENSG00000085840	ORC1	origin recognition complex subunit 1	14.3134	0.602877	0.0375986	0.129674	EEG
ENSG00000273381			36.1157	0.602588	0.00123338	0.0133601	URG
ENSG00000253502	ATP6V1G1P2	ATPase H+ transporting V1 subunit G1 pseudogene 2	10.448	0.602539	0.0668346	0.188567	EEG
ENSG00000146409	SLC18B1	solute carrier family 18 member B1	1776.91	0.602467	0.000165911	0.0033641	URG
ENSG00000275371			18.1517	0.602462	0.0603583	0.176463	EEG
ENSG00000250506	CDK3	cyclin dependent kinase 3	11.7686	0.602454	0.0440709	0.144215	EEG
ENSG00000150687	PRSS23	serine protease 23	583.122	0.602396	0.000150804	0.00319009	URG
ENSG00000270589			38.1095	0.602274	0.00311041	0.0254383	URG
ENSG00000248240			11.7601	0.602119	0.0198793	0.0851514	EEG
ENSG00000232415	ELN-AS1	ELN antisense RNA 1	25.3556	0.6017	0.0375583	0.129613	EEG
ENSG00000178035	IMPDH2	inosine monophosphate dehydrogenase 2	128.111	0.601245	3.96932e-05	0.00130531	URG
ENSG00000170412	GPRC5C	G protein-coupled receptor class C group 5 member C	360.038	0.601159	0.0177248	0.079225	EEG
ENSG00000128604	IRF5	interferon regulatory factor 5	208.58	0.601001	0.00847563	0.0492379	URG
ENSG00000286876			34.668	0.600952	0.0262575	0.102714	EEG
ENSG00000267364			14.5324	0.600932	0.037229	0.129083	EEG
ENSG00000054654	SYNE2	spectrin repeat containing nuclear envelope protein 2	1086.85	0.600786	0.000288674	0.0049079	URG
ENSG00000123104	ITPR2	inositol 1,4,5-trisphosphate receptor type 2	1508.62	0.600642	0.00485094	0.0340309	URG
ENSG00000286962			10.895	0.600557	0.200458	0.386158	EEG
ENSG00000113212	PCDHB7	protocadherin beta 7	81.57	0.600401	0.00190387	0.0179842	URG
ENSG00000109743	BST1	bone marrow stromal cell antigen 1	41.3159	0.600002	0.00740161	0.0448965	URG
ENSG00000229891	LINC01315	long intergenic non-protein coding RNA 1315	117.416	0.599693	0.000559114	0.00789	URG
ENSG00000153822	KCNJ16	potassium inwardly rectifying channel subfamily J member 16	431.973	0.599669	0.00951861	0.0532849	EEG
ENSG00000068001	HYAL2	hyaluronidase 2	529.149	0.599608	0.0017357	0.0169713	URG
ENSG00000239636	TFAP2E-AS1	TFAP2E antisense RNA 1	37.371	0.599579	0.0157059	0.0731746	EEG
ENSG00000172201	ID4	inhibitor of DNA binding 4	3029.2	0.599429	0.0106399	0.0571666	EEG
ENSG00000147027	TMEM47	transmembrane protein 47	2576.05	0.598832	0.0016586	0.0164144	URG
ENSG00000181481	RNF135	ring finger protein 135	156.448	0.598602	0.00447565	0.0322378	URG
ENSG00000128309	MPST	mercaptopyruvate sulfurtransferase	770.029	0.598507	0.00313345	0.0255508	URG
ENSG00000133112	TPT1	tumor protein, translationally-controlled 1	20184.8	0.598448	0.000302897	0.0050907	URG
ENSG00000183688	RFLNB	refilin B	427.571	0.598304	4.47575e-05	0.00142293	URG
ENSG00000180537	RNF182	ring finger protein 182	880.347	0.598124	0.00436221	0.0317147	URG
ENSG00000271869			89.1243	0.597832	0.0165885	0.0758569	EEG
ENSG00000276593			53.53	0.597712	0.0305529	0.11358	EEG
ENSG00000164117	FBXO8	F-box protein 8	486.325	0.597546	4.97594e-06	0.000333752	URG
ENSG00000249096			10.7413	0.597313	0.110669	0.263925	EEG
ENSG00000204257	HLA-DMA	major histocompatibility complex, class II, DM alpha	394.451	0.597296	0.0353219	0.124944	EEG
ENSG00000113721	PDGFRB	platelet derived growth factor receptor beta	1961.86	0.59716	0.00469314	0.033274	URG
ENSG00000162458	FBLIM1	filamin binding LIM protein 1	136.44	0.596518	0.0673537	0.189486	EEG
ENSG00000113810	SMC4	structural maintenance of chromosomes 4	155.128	0.596379	0.0116234	0.0602958	EEG
ENSG00000210154			225.448	0.596377	0.0304005	0.113262	EEG
ENSG00000185278	ZBTB37	zinc finger and BTB domain containing 37	767.281	0.596345	0.00136382	0.0143491	URG
ENSG00000224261	RPSAP18	ribosomal protein SA pseudogene 18	26.0881	0.596112	0.0534193	0.163362	EEG
ENSG00000183580	FBXL7	F-box and leucine rich repeat protein 7	790.238	0.595913	0.0037301	0.0285732	URG
ENSG00000119729	RHOQ	ras homolog family member Q	2903.72	0.595899	6.15817e-07	7.65422e-05	URG
ENSG00000185633	NDUFA4L2	NDUFA4 mitochondrial complex associated like 2	756.411	0.595678	0.0204061	0.0866165	EEG
ENSG00000111602	TIMELESS	timeless circadian regulator	240.385	0.595372	0.000488384	0.00718692	URG
ENSG00000214826			29.0123	0.595254	0.0519222	0.160516	EEG
ENSG00000138448	ITGAV	integrin subunit alpha V	3634.76	0.595212	0.000300486	0.00505792	URG
ENSG00000027869	SH2D2A	SH2 domain containing 2A	10.5767	0.595198	0.198077	0.382893	EEG
ENSG00000115112	TFCP2L1	transcription factor CP2 like 1	55.7767	0.595026	0.0497165	0.156274	EEG
ENSG00000143119	CD53	CD53 molecule	607.601	0.594734	0.00195502	0.0183257	URG
ENSG00000137273	FOXF2	forkhead box F2	193.11	0.594574	9.52168e-05	0.0023484	URG
ENSG00000241644	INMT	indolethylamine N-methyltransferase	55.1546	0.594444	0.261727	0.456948	EEG
ENSG00000174718	RESF1	retroelement silencing factor 1	724.503	0.594219	3.60431e-07	5.14902e-05	URG
ENSG00000163285	GABRG1	gamma-aminobutyric acid type A receptor subunit gamma1	2985.54	0.593889	0.00491901	0.0343223	URG
ENSG00000168405	CMAHP	cytidine monophospho-N-acetylneuraminic acid hydroxylase, pseudogene	494.992	0.593797	0.000975085	0.0113143	URG
ENSG00000134901	POGLUT2	protein O-glucosyltransferase 2	127.454	0.5935	3.91158e-06	0.000283075	URG
ENSG00000207736	MIR657	microRNA 657	14.0621	0.593401	0.229931	0.421831	EEG
ENSG00000178104	PDE4DIP	phosphodiesterase 4D interacting protein	6490.57	0.593375	2.877e-06	0.000224415	URG
ENSG00000146250	PRSS35	serine protease 35	160.619	0.592888	0.0248096	0.0994213	EEG
ENSG00000137713	PPP2R1B	protein phosphatase 2 scaffold subunit Abeta	863.126	0.592798	0.000409528	0.0062741	URG
ENSG00000279989			20.7427	0.592689	0.100277	0.246546	EEG
ENSG00000225880			86.969	0.591992	0.0032268	0.0260991	URG
ENSG00000196739	COL27A1	collagen type XXVII alpha 1 chain	635.445	0.591952	0.00781467	0.0466547	URG
ENSG00000288048			90.4104	0.591809	0.0328165	0.118959	EEG
ENSG00000114529	C3orf52	chromosome 3 open reading frame 52	21.4042	0.591555	0.0156369	0.0730075	EEG
ENSG00000164778	EN2	engrailed homeobox 2	20.3261	0.59112	0.114656	0.270212	EEG
ENSG00000291040	CD99P1	CD99 molecule pseudogene 1	30.9596	0.591074	0.0533836	0.163287	EEG
ENSG00000165072	MAMDC2	MAM domain containing 2	88.9405	0.591034	0.00122352	0.0132991	URG
ENSG00000224903			39.615	0.591001	0.00473673	0.0335397	URG
ENSG00000182326	C1S	complement C1s	1371.76	0.590696	0.042507	0.140796	EEG
ENSG00000159388	BTG2	BTG anti-proliferation factor 2	1737.21	0.590502	0.0220511	0.0916537	EEG
ENSG00000286067			39.6939	0.590472	0.0665754	0.188226	EEG
ENSG00000152284	TCF7L1	transcription factor 7 like 1	229.61	0.590187	0.0073545	0.0447082	URG
ENSG00000261840	LOC730183	uncharacterized LOC730183	48.2936	0.590059	0.00159299	0.0160246	URG
ENSG00000171747	LGALS4	galectin 4	12.748	0.590005	0.129854	0.292164	EEG
ENSG00000279587			12.4222	0.589958	0.0359502	0.126181	EEG
ENSG00000079150	FKBP7	FKBP prolyl isomerase 7	117.006	0.58966	0.000112576	0.00261301	URG
ENSG00000175544	CABP4	calcium binding protein 4	43.3573	0.58963	0.0145286	0.06953	EEG
ENSG00000111348	ARHGDIB	Rho GDP dissociation inhibitor beta	642.821	0.589546	0.00303831	0.0250254	URG
ENSG00000105808	RASA4	RAS p21 protein activator 4	124.128	0.58949	0.000888165	0.0106832	URG
ENSG00000224536	CSRP1-AS1	CSRP1 antisense RNA 1	106.646	0.589188	0.0129154	0.0648125	EEG
ENSG00000163430	FSTL1	follistatin like 1	1518.37	0.588969	0.0157663	0.0734093	EEG
ENSG00000078177	N4BP2	NEDD4 binding protein 2	165.683	0.588906	0.000527057	0.00758885	URG
ENSG00000269935			247.738	0.588659	0.00174826	0.0170336	URG
ENSG00000027697	IFNGR1	interferon gamma receptor 1	1868.9	0.588541	2.1929e-05	0.000891752	URG
ENSG00000116044	NFE2L2	NFE2 like bZIP transcription factor 2	2269.52	0.587895	0.000666084	0.00884894	URG
ENSG00000008516	MMP25	matrix metallopeptidase 25	34.0203	0.587881	0.0108614	0.0578715	EEG
ENSG00000090659	CD209	CD209 molecule	11.3797	0.587849	0.331455	0.529209	EEG
ENSG00000085719	CPNE3	copine 3	1409.15	0.587746	5.08083e-05	0.00154818	URG
ENSG00000170677	SOCS6	suppressor of cytokine signaling 6	711.615	0.587534	1.40406e-05	0.000660029	URG
ENSG00000067900	ROCK1	Rho associated coiled-coil containing protein kinase 1	1131.89	0.58729	0.000233692	0.0042189	URG
ENSG00000289421			10.6215	0.587146	0.0704495	0.194897	EEG
ENSG00000143178	TBX19	T-box transcription factor 19	53.7717	0.587086	0.028626	0.108901	EEG
ENSG00000278811	LINC00624	long intergenic non-protein coding RNA 624	17.5928	0.587073	0.141315	0.309674	EEG
ENSG00000281332			183.132	0.586957	3.43412e-05	0.00118233	URG
ENSG00000164181	ELOVL7	ELOVL fatty acid elongase 7	1194.89	0.586635	0.00607719	0.0392849	URG
ENSG00000119699	TGFB3	transforming growth factor beta 3	810.343	0.586441	0.0459953	0.148372	EEG
ENSG00000274929			9.07905	0.586178	0.0506126	0.157984	EEG
ENSG00000163239	TDRD10	tudor domain containing 10	66.0764	0.585964	0.0260054	0.102221	EEG
ENSG00000269378			10.9948	0.585903	0.134238	0.298701	EEG
ENSG00000241218	CSP2	CS pseudogene 2	167.004	0.585679	0.0278396	0.106978	EEG
ENSG00000164342	TLR3	toll like receptor 3	66.356	0.58559	0.0206984	0.0874691	EEG
ENSG00000111058	ACSS3	acyl-CoA synthetase short chain family member 3	915.915	0.585547	0.00607191	0.0392849	URG
ENSG00000114790	ARHGEF26	Rho guanine nucleotide exchange factor 26	983.812	0.585083	0.00685568	0.0425338	URG
ENSG00000271862			26.856	0.584778	0.00783879	0.046748	NSLFCG
ENSG00000238113	LINC01410	long intergenic non-protein coding RNA 1410	100.975	0.584761	0.00113267	0.0125801	NSLFCG
ENSG00000272368			41.8413	0.584408	0.00577608	0.0380917	NSLFCG
ENSG00000286112	KYAT1	kynurenine aminotransferase 1	29.136	0.584153	0.0217443	0.0906698	EEG
ENSG00000287277			106.832	0.583598	0.0245727	0.0987397	EEG
ENSG00000164111	ANXA5	annexin A5	3076.92	0.583576	0.00163077	0.0162413	NSLFCG
ENSG00000163346	PBXIP1	PBX homeobox interacting protein 1	5521.67	0.583351	0.0145258	0.06953	EEG
ENSG00000132840	BHMT2	betaine--homocysteine S-methyltransferase 2	199.237	0.583285	0.0122201	0.0625069	EEG
ENSG00000159958	TNFRSF13C	TNF receptor superfamily member 13C	52.1146	0.582307	0.0746384	0.20249	EEG
ENSG00000129673	AANAT	aralkylamine N-acetyltransferase	22.4321	0.581987	0.0235742	0.0961321	EEG
ENSG00000286459			10.3604	0.581972	0.0337743	0.121114	EEG
ENSG00000108576	SLC6A4	solute carrier family 6 member 4	24.0486	0.581962	0.0131678	0.0655965	EEG
ENSG00000280107			42.4497	0.581439	0.00349377	0.0274021	NSLFCG
ENSG00000005844	ITGAL	integrin subunit alpha L	74.2103	0.58128	0.0452475	0.146734	EEG
ENSG00000171791	BCL2	BCL2 apoptosis regulator	1027.32	0.581262	4.76671e-05	0.00148808	NSLFCG
ENSG00000186439	TRDN	triadin	44.9518	0.581208	0.00655395	0.0413855	NSLFCG
ENSG00000134463	ECHDC3	enoyl-CoA hydratase domain containing 3	45.1191	0.581163	0.0117704	0.0609007	EEG
ENSG00000224614			11.951	0.581005	0.0622448	0.179851	EEG
ENSG00000231419	LINC00689	long intergenic non-protein coding RNA 689	22.0382	0.580839	0.00802027	0.0475852	NSLFCG
ENSG00000205978	NYNRIN	NYN domain and retroviral integrase containing	482.238	0.580529	5.92718e-06	0.000377965	NSLFCG
ENSG00000291263	SMG1P7	SMG1 pseudogene 7	229.289	0.580343	0.0012996	0.0138322	NSLFCG
ENSG00000173548	SNX33	sorting nexin 33	616.345	0.58029	0.0107799	0.0575627	EEG
ENSG00000286940	MICB-DT	MICB divergent transcript	13.5109	0.580229	0.047969	0.152604	EEG
ENSG00000147889	CDKN2A	cyclin dependent kinase inhibitor 2A	56.8727	0.580093	0.0148765	0.0706419	EEG
ENSG00000256870	SLC5A8	solute carrier family 5 member 8	15.2013	0.579992	0.0204051	0.0866165	EEG
ENSG00000227191	TRGC2	T cell receptor gamma constant 2	66.3479	0.579467	0.0706535	0.195249	EEG
ENSG00000261087	ZNNT1	ZNF706 neighboring transcript 1	1515.42	0.579423	0.00129085	0.0137857	NSLFCG
ENSG00000256463	SALL3	spalt like transcription factor 3	319.08	0.579372	0.00840197	0.0489911	NSLFCG
ENSG00000168679	SLC16A4	solute carrier family 16 member 4	152.727	0.5793	0.00524955	0.0358591	NSLFCG
ENSG00000228049	POLR2J2	RNA polymerase II subunit J2	11.2544	0.579247	0.0826098	0.216659	EEG
ENSG00000261159			55.7731	0.57921	0.0202573	0.0862678	EEG
ENSG00000226245	ZNF32-AS1	ZNF32 antisense RNA 1	29.536	0.579138	0.00564942	0.0375309	NSLFCG
ENSG00000138792	ENPEP	glutamyl aminopeptidase	60.6474	0.578744	0.00949719	0.0532056	EEG
ENSG00000203963	C1orf141	chromosome 1 open reading frame 141	9.59291	0.578722	0.142963	0.311868	EEG
ENSG00000287134			62.5171	0.578563	0.0241108	0.0974173	EEG
ENSG00000180008	SOCS4	suppressor of cytokine signaling 4	744.727	0.57854	2.30615e-05	0.000917455	NSLFCG
ENSG00000237039			17.7501	0.578223	0.15467	0.327745	EEG
ENSG00000118007	STAG1	stromal antigen 1	382.723	0.578212	0.00478531	0.0337859	NSLFCG
ENSG00000267096			8.33691	0.578124	0.187213	0.370352	EEG
ENSG00000261556	SMG1P7	SMG1 pseudogene 7	35.3815	0.578084	0.0194447	0.0840438	EEG
[truncated: 60,704 more rows]
