# Supplementary material for: How does the age of control individuals hinder the identification of target genes for Huntington’s disease?
Source: Front Genet. 2024 Jun 20;15:1377237. doi: 10.3389/fgene.2024.1377237 (PMC11228582; doi:10.3389/fgene.2024.1377237)
Supplement: Supplementary file 4 [file Table1.XLSX]

## Sheet: Huntington
Sample ID	Age at death	mRNA-Seq reads	Age of onset	Duration	CAG repeats	Vonsattel grade	H-V striatal score	H-V cortical score
H_0001	55	7,46,35,390	44	11	45	3	2661	922
H_0002	69	7,10,15,288	63	6	41	3	2644	1081
H_0003	71	7,73,85,918	52	19	43	3	2428	1707
H_0005	48	8,23,66,794	25	23	48	4	3820	1939
H_0006	40	7,71,23,676	34	6	51	4	3522	1431
H_0007	72	6,32,94,390	55	17	41	3	2593	849
H_0008	43	7,10,56,116	28	15	49	3	2701	1701
H_0009	68	6,61,69,262	45	23	42	3	2668	1701
H_0010	59	6,53,41,820	35	24	46	3	2621	1200
H_0012	68	8,31,10,358	52	16	42	3	2661	1077
H_0013	57	7,13,20,688	40	17	49	3	2911	1491
H_0539	54	12,42,22,130	42	12	45	3	2132	401
H_0657	61	13,67,64,622	36	25	45	4	3290	1604
H_0658	48	8,55,91,704	42	6	44	3	2410	978
H_0681	69	7,84,93,314	50	19	42	3	2484	1088
H_0695	55	8,64,12,654	36	19	45	4	3581	2062
H_0700	50	7,83,29,378	33	17	47	3	2741	1202
H_0726	50	8,60,25,890	27	23	48	4	3598	1201
H_0740	75	10,19,97,434	60	15	42	3	2621	2361
H_0750	53	12,29,09,122	38	15	48	4	3260	1010

## Sheet: Control
Sample ID	Age at death	mRNA-Seq reads
C_0012	66	11,83,27,116
C_0013	69	8,94,78,160
C_0014	79	6,53,77,604
C_0015	61	12,37,46,070
C_0016	58	6,77,58,208
C_0017	70	7,22,38,818
C_0018	66	6,46,88,322
C_0020	60	8,36,96,384
C_0021	76	7,94,87,172
C_0022	61	7,31,33,936
C_0023	62	9,44,93,436
C_0024	69	6,29,89,822
C_0025	61	5,58,10,684
C_0026	88	7,25,81,752
C_0029	93	5,93,86,108
C_0031	53	7,32,83,170
C_0032	57	7,09,94,352
C_0033	43	6,95,05,712
C_0034	71	6,59,79,612
C_0035	46	6,23,00,754
C_0036	40	6,39,61,372
C_0037	44	6,02,88,132
C_0038	57	6,10,19,098
C_0039	80	7,48,92,650
C_0050	74	8,53,10,070
C_0053	69	16,70,44,880
C_0060	76	10,39,52,680
C_0061	78	9,53,93,100
C_0062	87	8,37,73,400
C_0065	86	11,57,14,502
C_0069	54	12,84,59,102
C_0070	68	14,50,87,692
C_0071	106	8,68,40,836
C_0075	52	9,99,46,984
C_0076	46	8,58,90,116
C_0077	36	8,01,03,722
C_0081	55	8,29,17,984
C_0082	57	12,31,18,398
C_0083	66	8,06,96,360
C_0087	64	7,71,98,978
C_0002	73	12,01,08,434
C_0003	91	3,84,20,004
C_0004	82	7,58,50,406
C_0005	97	15,06,61,916
C_0006	86	6,36,07,838
C_0008	91	6,61,31,458
C_0009	81	6,92,84,092
C_0010	79	6,05,42,776
C_0011	63	9,37,02,684
